# Supplementary material for: Unraveling Acute and Post-COVID Cytokine Patterns to Anticipate Future Challenges
Source: J Clin Med. 2023 Aug 11;12(16):5224. doi: 10.3390/jcm12165224 (PMC10455949; doi:10.3390/jcm12165224)
Supplement: Supplementary file 1 [file jcm-12-05224-s001.zip]

Archive with 5 entries (5 files):
- Supplementary Table S1 - fig2.xlsx
- Supplementary Table S2 - fig3.xlsx
- Supplementary Table S3 - fig5A.xlsx
- Supplementary Table S4 - fig5B.xlsx
- Supplementary Table S5 - fig6.xlsx
