# Supplementary material for: Unraveling Acute and Post-COVID Cytokine Patterns to Anticipate Future Challenges
Source: J Clin Med. 2023 Aug 11;12(16):5224. doi: 10.3390/jcm12165224 (PMC10455949; doi:10.3390/jcm12165224)
Supplement: Supplementary file 1 [file jcm-12-05224-s001.zip › Supplementary Table S1 - fig2.xlsx]

## Sheet: A_corr_severity
Unnamed: 0	Unnamed: 1	statistic	p-value-(original)	p-adj-(permutation)	maxt	method	p-adj-(fdr)	p-corr-dist	sign-fdr
severity	MIP-1b	-0.339225	2.37745e-09	0	0.233824	Spearmanr	1.11443e-08	0.00575758	****
	IL-5	-0.291319	5.57474e-07	0	0.23656	Spearmanr	1.9953e-06	0.0387879	****
	MDC	-0.273074	2.00478e-06	0	0.220105	Spearmanr	6.61577e-06	0.0772727	****
	MIP-1a	-0.226709	0.000119489	0	0.177851	Spearmanr	0.000322816	0.388182	***
	FLT-3L	-0.215412	0.000653446	0.001001	0.219115	Spearmanr	0.00162133	0.538788	**
	GM-CSF	-0.202874	0.00523479	0.002002	0.262826	Spearmanr	0.0109473	0.722727	*
	IL-4	-0.159274	0.015388	0.01001	0.216981	Spearmanr	0.0286895	0.999091	*
	IL-12 (p40)	-0.154024	0.0138092	0.01001	0.214054	Spearmanr	0.0260699	0.999697	*
	IL-12 (p70)	-0.133374	0.0381403	0.046046	0.211195	Spearmanr	0.0648779	1	p=0.06
	IFNy	0.119301	0.0533076	0.047047	0.217888	Spearmanr	0.0877819	1	p=0.09
	Fractalkine	0.134017	0.0334632	0.035035	0.221358	Spearmanr	0.0535149	1	(*)p=0.06
	TNFb	0.191613	0.00338966	0.003003	0.204291	Spearmanr	0.00733019	0.854848	**
	IL-1a	0.202337	0.00108272	0.002002	0.218767	Spearmanr	0.00258162	0.728182	**
	EGF	0.22711	8.77262e-05	0	0.195539	Spearmanr	0.000242459	0.382424	***
	IFNA2	0.285148	1.53e-06	0	0.251974	Spearmanr	5.16257e-06	0.0481818	****
	IL-15	0.293683	4.90468e-07	0	0.186766	Spearmanr	1.78647e-06	0.0342424	****
	IL-7	0.299686	3.89686e-06	0	0.210273	Spearmanr	1.25338e-05	0.0266667	****
	IP-10	0.304756	1.02972e-07	0	0.179284	Spearmanr	4.00718e-07	0.0224242	****
	sCD40L	0.317085	9.09417e-08	0	0.193798	Spearmanr	3.55578e-07	0.0121212	****
	Eotaxin	0.346854	8.04506e-09	0	0.215889	Spearmanr	3.53983e-08	0.00333333	****
	IL-10	0.366036	2.60342e-09	0	0.245239	Spearmanr	1.21346e-08	0.00181818	****
	FGF-2	0.39906	1.95954e-12	0	0.179109	Spearmanr	1.18434e-11	0.00121212	****
	IL-8	0.407937	2.94229e-09	0	0.251393	Spearmanr	1.3637e-08	0.000909091	****
	GROa	0.40803	7.66459e-11	0	0.215897	Spearmanr	4.09274e-10	0.000909091	****
	MCP-1	0.41529	2.40009e-12	0	0.261714	Spearmanr	1.43484e-11	0.000909091	****

## Sheet: A_strain_2021
Unnamed: 0	Unnamed: 1	statistic	p-value-(original)	p-adj-(permutation)	maxt	method	p-adj-(fdr)	p-corr-dist	sign-fdr
strain_2021	MIP-1b	-0.612255	1.23763e-31	0	0.193464	Point Biserial	4.34487e-30	0	****
	IL-5	-0.550581	5.45208e-24	0	0.223035	Point Biserial	1.04604e-22	0	****
	MDC	-0.481626	1.76665e-18	0	0.197331	Point Biserial	1.86857e-17	0	****
	MIP-1a	-0.364488	2.55934e-10	0	0.210536	Point Biserial	1.29936e-09	0.00181818	****
	FLT-3L	-0.32918	1.18658e-07	0	0.231414	Point Biserial	4.56379e-07	0.00818182	****
	GM-CSF	-0.310786	1.41933e-05	0	0.261319	Point Biserial	4.34489e-05	0.0175758	****
	IL-4	-0.103539	0.116567	0.108108	0.197288	Point Biserial	0.172822	1	p=0.17
	IL-12 (p40)	-0.299025	1.15435e-06	0	0.190769	Point Biserial	3.9516e-06	0.0272727	****
	IL-12 (p70)	-0.482909	1.52603e-15	0	0.255389	Point Biserial	1.19334e-14	0	****
	IFNy	0.154069	0.0123625	0.01001	0.177834	Point Biserial	0.0235001	0.999697	*
	Fractalkine	0.206136	0.000996704	0.001001	0.224586	Point Biserial	0.00238974	0.672424	**
	TNFb	0.306824	1.90207e-06	0.001001	0.316376	Point Biserial	6.31471e-06	0.0206061	****
	IL-1a	0.325635	8.71546e-08	0	0.205554	Point Biserial	3.4321e-07	0.00939394	****
	EGF	0.462157	6.55437e-17	0	0.211215	Point Biserial	5.84579e-16	0.00030303	****
	IFNA2	0.5582	6.30455e-24	0	0.211518	Point Biserial	1.16882e-22	0	****
	IL-15	0.455005	7.22886e-16	0	0.235318	Point Biserial	5.81835e-15	0.00030303	****
	IL-7	0.53176	4.07695e-18	0	0.240708	Point Biserial	4.10181e-17	0	****
	IP-10	0.530322	1.18641e-22	0	0.195757	Point Biserial	1.90056e-21	0	****
	sCD40L	0.660776	1.66533e-35	0	0.182621	Point Biserial	7.23103e-34	0	****
	Eotaxin	0.473651	4.6767e-16	0	0.194519	Point Biserial	3.87767e-15	0.00030303	****
	IL-10	0.643103	1.85378e-30	0	0.209501	Point Biserial	5.66432e-29	0	****
	FGF-2	0.70598	9.4009e-45	0	0.189263	Point Biserial	5.74499e-43	0	****
	IL-8	0.474122	2.22767e-12	0	0.239147	Point Biserial	1.3366e-11	0.00030303	****
	GROa	0.600141	2.20244e-24	0	0.20526	Point Biserial	4.54253e-23	0	****
	MCP-1	0.565654	1.46931e-23	0	0.211864	Point Biserial	2.63518e-22	0	****

## Sheet: A_strain_2022
Unnamed: 0	Unnamed: 1	statistic	p-value-(original)	p-adj-(permutation)	maxt	method	p-adj-(fdr)	p-corr-dist	sign-fdr
strain_2022	MIP-1b	0.612255	1.23763e-31	0	0.193464	Point Biserial	4.34487e-30	0	****
	IL-5	0.550581	5.45208e-24	0	0.223035	Point Biserial	1.04604e-22	0	****
	MDC	0.481626	1.76665e-18	0	0.197331	Point Biserial	1.86857e-17	0	****
	MIP-1a	0.364488	2.55934e-10	0	0.210536	Point Biserial	1.29936e-09	0.00181818	****
	FLT-3L	0.32918	1.18658e-07	0	0.231414	Point Biserial	4.56379e-07	0.00818182	****
	GM-CSF	0.310786	1.41933e-05	0	0.261319	Point Biserial	4.34489e-05	0.0175758	****
	IL-4	0.103539	0.116567	0.108108	0.197288	Point Biserial	0.172822	1	p=0.17
	IL-12 (p40)	0.299025	1.15435e-06	0	0.190769	Point Biserial	3.9516e-06	0.0272727	****
	IL-12 (p70)	0.482909	1.52603e-15	0	0.255389	Point Biserial	1.19334e-14	0	****
	IFNy	-0.154069	0.0123625	0.01001	0.177834	Point Biserial	0.0235001	0.999697	*
	Fractalkine	-0.206136	0.000996704	0.001001	0.224586	Point Biserial	0.00238974	0.672424	**
	TNFb	-0.306824	1.90207e-06	0.001001	0.316376	Point Biserial	6.31471e-06	0.0206061	****
	IL-1a	-0.325635	8.71546e-08	0	0.205554	Point Biserial	3.4321e-07	0.00939394	****
	EGF	-0.462157	6.55437e-17	0	0.211215	Point Biserial	5.84579e-16	0.00030303	****
	IFNA2	-0.5582	6.30455e-24	0	0.211518	Point Biserial	1.16882e-22	0	****
	IL-15	-0.455005	7.22886e-16	0	0.235318	Point Biserial	5.81835e-15	0.00030303	****
	IL-7	-0.53176	4.07695e-18	0	0.240708	Point Biserial	4.10181e-17	0	****
	IP-10	-0.530322	1.18641e-22	0	0.195757	Point Biserial	1.90056e-21	0	****
	sCD40L	-0.660776	1.66533e-35	0	0.182621	Point Biserial	7.23103e-34	0	****
	Eotaxin	-0.473651	4.6767e-16	0	0.194519	Point Biserial	3.87767e-15	0.00030303	****
	IL-10	-0.643103	1.85378e-30	0	0.209501	Point Biserial	5.66432e-29	0	****
	FGF-2	-0.70598	9.4009e-45	0	0.189263	Point Biserial	5.74499e-43	0	****
	IL-8	-0.474122	2.22767e-12	0	0.239147	Point Biserial	1.3366e-11	0.00030303	****
	GROa	-0.600141	2.20244e-24	0	0.20526	Point Biserial	4.54253e-23	0	****
	MCP-1	-0.565654	1.46931e-23	0	0.211864	Point Biserial	2.63518e-22	0	****

## Sheet: B_KW
	MIP-1b	IL-5	MDC	MIP-1a	FLT-3L	GM-CSF	IL-4	IL-12 (p40)	IL-12 (p70)	IFNy	Fractalkine	TNFb	IL-1a	EGF	IFNA2	IL-15	IL-7	IP-10	sCD40L	Eotaxin	IL-10	FGF-2	IL-8	GROa	MCP-1
0	3.20652e-24	1.18763e-21	1.66207e-18	7.94741e-10	2.82039e-17	9.6842e-08	3.1917e-05	7.21816e-05	1.82238e-10	0.0189799	0.0115464	2.61776e-07	3.74303e-07	9.47832e-16	3.40493e-22	1.52035e-12	3.53192e-12	2.57685e-18	3.14842e-30	2.59175e-23	2.08536e-20	1.18708e-34	7.4377e-21	1.57806e-22	1.37882e-27
2	3.20652e-24	1.18763e-21	1.66207e-18	7.94741e-10	2.82039e-17	9.6842e-08	3.1917e-05	7.21816e-05	1.82238e-10	0.0189799	0.0115464	2.61776e-07	3.74303e-07	9.47832e-16	3.40493e-22	1.52035e-12	3.53192e-12	2.57685e-18	3.14842e-30	2.59175e-23	2.08536e-20	1.18708e-34	7.4377e-21	1.57806e-22	1.37882e-27
1	3.20652e-24	1.18763e-21	1.66207e-18	7.94741e-10	2.82039e-17	9.6842e-08	3.1917e-05	7.21816e-05	1.82238e-10	0.0189799	0.0115464	2.61776e-07	3.74303e-07	9.47832e-16	3.40493e-22	1.52035e-12	3.53192e-12	2.57685e-18	3.14842e-30	2.59175e-23	2.08536e-20	1.18708e-34	7.4377e-21	1.57806e-22	1.37882e-27

## Sheet: B_Dunn_post_hoc_fdr
	0	1	2
0_MIP-1b_0	1	3.19515e-14	0.858095
1_MIP-1b_0	3.19515e-14	1	1.05893e-15
2_MIP-1b_0	0.858095	1.05893e-15	1
0_MIP-1b_2	1	3.19515e-14	0.858095
1_MIP-1b_2	3.19515e-14	1	1.05893e-15
2_MIP-1b_2	0.858095	1.05893e-15	1
0_IL-5_0	1	1.79336e-09	0.514196
1_IL-5_0	1.79336e-09	1	1.06313e-14
2_IL-5_0	0.514196	1.06313e-14	1
0_IL-5_2	1	1.79336e-09	0.514196
1_IL-5_2	1.79336e-09	1	1.06313e-14
2_IL-5_2	0.514196	1.06313e-14	1
0_MDC_0	1	0.0332905	1.52995e-06
1_MDC_0	0.0332905	1	5.73972e-19
2_MDC_0	1.52995e-06	5.73972e-19	1
0_MDC_2	1	0.0332905	1.52995e-06
1_MDC_2	0.0332905	1	5.73972e-19
2_MDC_2	1.52995e-06	5.73972e-19	1
0_MIP-1a_0	1	0.220402	2.82213e-07
1_MIP-1a_0	0.220402	1	1.76982e-08
2_MIP-1a_0	2.82213e-07	1.76982e-08	1
0_MIP-1a_2	1	0.220402	2.82213e-07
1_MIP-1a_2	0.220402	1	1.76982e-08
2_MIP-1a_2	2.82213e-07	1.76982e-08	1
0_MIP-1a_1	1	0.220402	2.82213e-07
1_MIP-1a_1	0.220402	1	1.76982e-08
2_MIP-1a_1	2.82213e-07	1.76982e-08	1
0_FLT-3L_0	1	2.16693e-09	0.402397
1_FLT-3L_0	2.16693e-09	1	2.94398e-06
2_FLT-3L_0	0.402397	2.94398e-06	1
0_FLT-3L_2	1	2.16693e-09	0.402397
1_FLT-3L_2	2.16693e-09	1	2.94398e-06
2_FLT-3L_2	0.402397	2.94398e-06	1
0_GM-CSF_0	1	0.0137455	0.64146
1_GM-CSF_0	0.0137455	1	0.0137455
2_GM-CSF_0	0.64146	0.0137455	1
0_GM-CSF_2	1	0.0137455	0.64146
1_GM-CSF_2	0.0137455	1	0.0137455
2_GM-CSF_2	0.64146	0.0137455	1
0_IL-4_0	1	0.00334308	0.250008
1_IL-4_0	0.00334308	1	0.062517
2_IL-4_0	0.250008	0.062517	1
0_IL-4_2	1	0.00334308	0.250008
1_IL-4_2	0.00334308	1	0.062517
2_IL-4_2	0.250008	0.062517	1
0_IL-12 (p40)_0	1	0.61804	0.132162
1_IL-12 (p40)_0	0.61804	1	0.00126225
2_IL-12 (p40)_0	0.132162	0.00126225	1
0_IL-12 (p40)_2	1	0.61804	0.132162
1_IL-12 (p40)_2	0.61804	1	0.00126225
2_IL-12 (p40)_2	0.132162	0.00126225	1
0_IL-12 (p40)_1	1	0.61804	0.132162
1_IL-12 (p40)_1	0.61804	1	0.00126225
2_IL-12 (p40)_1	0.132162	0.00126225	1
0_IL-12 (p70)_0	1	0.0129181	0.800236
1_IL-12 (p70)_0	0.0129181	1	3.2212e-05
2_IL-12 (p70)_0	0.800236	3.2212e-05	1
0_IL-12 (p70)_2	1	0.0129181	0.800236
1_IL-12 (p70)_2	0.0129181	1	3.2212e-05
2_IL-12 (p70)_2	0.800236	3.2212e-05	1
0_IFNy_0	1	0.143045	0.534203
1_IFNy_0	0.143045	1	0.143045
2_IFNy_0	0.534203	0.143045	1
0_IFNy_2	1	0.143045	0.534203
1_IFNy_2	0.143045	1	0.143045
2_IFNy_2	0.534203	0.143045	1
0_Fractalkine_0	1	0.369626	0.369626
1_Fractalkine_0	0.369626	1	0.0415416
2_Fractalkine_0	0.369626	0.0415416	1
0_Fractalkine_2	1	0.369626	0.369626
1_Fractalkine_2	0.369626	1	0.0415416
2_Fractalkine_2	0.369626	0.0415416	1
0_Fractalkine_1	1	0.369626	0.369626
1_Fractalkine_1	0.369626	1	0.0415416
2_Fractalkine_1	0.369626	0.0415416	1
0_TNFb_0	1	0.00369324	0.820158
1_TNFb_0	0.00369324	1	0.00902317
2_TNFb_0	0.820158	0.00902317	1
0_TNFb_2	1	0.00369324	0.820158
1_TNFb_2	0.00369324	1	0.00902317
2_TNFb_2	0.820158	0.00902317	1
0_IL-1a_0	1	0.00797963	0.831885
1_IL-1a_0	0.00797963	1	0.000233121
2_IL-1a_0	0.831885	0.000233121	1
0_IL-1a_2	1	0.00797963	0.831885
1_IL-1a_2	0.00797963	1	0.000233121
2_IL-1a_2	0.831885	0.000233121	1
0_EGF_0	1	0.455871	1.30631e-10
1_EGF_0	0.455871	1	2.62486e-15
2_EGF_0	1.30631e-10	2.62486e-15	1
0_EGF_2	1	0.455871	1.30631e-10
1_EGF_2	0.455871	1	2.62486e-15
2_EGF_2	1.30631e-10	2.62486e-15	1
0_EGF_1	1	0.455871	1.30631e-10
1_EGF_1	0.455871	1	2.62486e-15
2_EGF_1	1.30631e-10	2.62486e-15	1
0_IFNA2_0	1	9.08306e-11	0.571783
1_IFNA2_0	9.08306e-11	1	1.76599e-13
2_IFNA2_0	0.571783	1.76599e-13	1
0_IFNA2_2	1	9.08306e-11	0.571783
1_IFNA2_2	9.08306e-11	1	1.76599e-13
2_IFNA2_2	0.571783	1.76599e-13	1
0_IL-15_0	1	0.102016	7.51927e-08
1_IL-15_0	0.102016	1	7.00271e-10
2_IL-15_0	7.51927e-08	7.00271e-10	1
0_IL-15_2	1	0.102016	7.51927e-08
1_IL-15_2	0.102016	1	7.00271e-10
2_IL-15_2	7.51927e-08	7.00271e-10	1
0_IL-7_0	1	0.149032	0.00188663
1_IL-7_0	0.149032	1	4.46277e-08
2_IL-7_0	0.00188663	4.46277e-08	1
0_IL-7_2	1	0.149032	0.00188663
1_IL-7_2	0.149032	1	4.46277e-08
2_IL-7_2	0.00188663	4.46277e-08	1
0_IP-10_0	1	0.00515373	1.47991e-15
1_IP-10_0	0.00515373	1	1.93383e-15
2_IP-10_0	1.47991e-15	1.93383e-15	1
0_IP-10_2	1	0.00515373	1.47991e-15
1_IP-10_2	0.00515373	1	1.93383e-15
2_IP-10_2	1.47991e-15	1.93383e-15	1
0_sCD40L_0	1	3.64655e-17	0.405573
1_sCD40L_0	3.64655e-17	1	1.41637e-15
2_sCD40L_0	0.405573	1.41637e-15	1
0_sCD40L_2	1	3.64655e-17	0.405573
1_sCD40L_2	3.64655e-17	1	1.41637e-15
2_sCD40L_2	0.405573	1.41637e-15	1
0_Eotaxin_0	1	5.61448e-13	0.330933
1_Eotaxin_0	5.61448e-13	1	2.13118e-11
2_Eotaxin_0	0.330933	2.13118e-11	1
0_Eotaxin_2	1	5.61448e-13	0.330933
1_Eotaxin_2	5.61448e-13	1	2.13118e-11
2_Eotaxin_2	0.330933	2.13118e-11	1
0_IL-10_0	1	1.00034e-05	0.888147
1_IL-10_0	1.00034e-05	1	8.45739e-11
2_IL-10_0	0.888147	8.45739e-11	1
0_IL-10_2	1	1.00034e-05	0.888147
1_IL-10_2	1.00034e-05	1	8.45739e-11
2_IL-10_2	0.888147	8.45739e-11	1
0_FGF-2_0	1	5.16e-16	0.30913
1_FGF-2_0	5.16e-16	1	1.2995e-24
2_FGF-2_0	0.30913	1.2995e-24	1
0_FGF-2_2	1	5.16e-16	0.30913
1_FGF-2_2	5.16e-16	1	1.2995e-24
2_FGF-2_2	0.30913	1.2995e-24	1
0_IL-8_0	1	7.03368e-09	0.135033
1_IL-8_0	7.03368e-09	1	7.33647e-06
2_IL-8_0	0.135033	7.33647e-06	1
0_IL-8_2	1	7.03368e-09	0.135033
1_IL-8_2	7.03368e-09	1	7.33647e-06
2_IL-8_2	0.135033	7.33647e-06	1
0_GROa_0	1	1.00912e-09	0.891236
1_GROa_0	1.00912e-09	1	1.50434e-10
2_GROa_0	0.891236	1.50434e-10	1
0_GROa_2	1	1.00912e-09	0.891236
1_GROa_2	1.00912e-09	1	1.50434e-10
2_GROa_2	0.891236	1.50434e-10	1
0_MCP-1_0	1	5.46774e-14	0.758023
1_MCP-1_0	5.46774e-14	1	1.55625e-14
2_MCP-1_0	0.758023	1.55625e-14	1
0_MCP-1_2	1	5.46774e-14	0.758023
1_MCP-1_2	5.46774e-14	1	1.55625e-14
2_MCP-1_2	0.758023	1.55625e-14	1
