# Supplementary material for: Unraveling Acute and Post-COVID Cytokine Patterns to Anticipate Future Challenges
Source: J Clin Med. 2023 Aug 11;12(16):5224. doi: 10.3390/jcm12165224 (PMC10455949; doi:10.3390/jcm12165224)
Supplement: Supplementary file 1 [file jcm-12-05224-s001.zip › Supplementary Table S2 - fig3.xlsx]

## Sheet: A_corr_severity
Unnamed: 0	Unnamed: 1	statistic	p-value-(original)	p-adj-(permutation)	maxt	method	p-adj-(fdr)	p-corr-dist	sign-fdr
severity	FGF-2	0.39906	1.95954e-12	0	0.179109	Spearmanr	1.18434e-11	0.00121212	****
	GM-CSF	-0.202874	0.00523479	0.002002	0.262826	Spearmanr	0.0109473	0.722727	*
	IFNA2	0.285148	1.53e-06	0	0.251974	Spearmanr	5.16257e-06	0.0481818	****
	TNFa	0.000910878	0.987613	0.986987	0.215237	Spearmanr	0.991821	1	p=0.99
	IL-7	0.299686	3.89686e-06	0	0.210273	Spearmanr	1.25338e-05	0.0266667	****
	IL-15	0.293683	4.90468e-07	0	0.186766	Spearmanr	1.78647e-06	0.0342424	****
	MCP-1	0.41529	2.40009e-12	0	0.261714	Spearmanr	1.43484e-11	0.000909091	****
	MIP-1a	-0.226709	0.000119489	0	0.177851	Spearmanr	0.000322816	0.388182	***

## Sheet: A_pneumonia-no
Unnamed: 0	Unnamed: 1	statistic	p-value-(original)	p-adj-(permutation)	maxt	method	p-adj-(fdr)	p-corr-dist	sign-fdr
pneumonia-no	FGF-2	-0.174208	0.00301445	0.001001	0.189231	Point Biserial	0.00660536	0.980606	**
	GM-CSF	0.224146	0.00198622	0.001001	0.259225	Point Biserial	0.00450793	0.414848	**
	IFNA2	-0.183115	0.00229904	0.00600601	0.232717	Point Biserial	0.00514014	0.935455	**
	TNFa	-0.131963	0.023879	0.03003	0.210157	Point Biserial	0.0427898	1	*
	IL-7	-0.156054	0.0181228	0.014014	0.238979	Point Biserial	0.0333734	0.999697	*
	IL-15	-0.170034	0.00412206	0.004004	0.243283	Point Biserial	0.00877599	0.99	**
	MCP-1	-0.257976	2.36287e-05	0	0.206071	Point Biserial	7.05015e-05	0.135152	****
	MIP-1a	0.168696	0.00443032	0.004004	0.185839	Point Biserial	0.00937183	0.991515	**

## Sheet: A_pneumonia-yes
Unnamed: 0	Unnamed: 1	statistic	p-value-(original)	p-adj-(permutation)	maxt	method	p-adj-(fdr)	p-corr-dist	sign-fdr
pneumonia-yes	FGF-2	0.174208	0.00301445	0.001001	0.189231	Point Biserial	0.00660536	0.980606	**
	GM-CSF	-0.224146	0.00198622	0.001001	0.259225	Point Biserial	0.00450793	0.414848	**
	IFNA2	0.183115	0.00229904	0.00600601	0.232717	Point Biserial	0.00514014	0.935455	**
	TNFa	0.131963	0.023879	0.03003	0.210157	Point Biserial	0.0427898	1	*
	IL-7	0.156054	0.0181228	0.014014	0.238979	Point Biserial	0.0333734	0.999697	*
	IL-15	0.170034	0.00412206	0.004004	0.243283	Point Biserial	0.00877599	0.99	**
	MCP-1	0.257976	2.36287e-05	0	0.206071	Point Biserial	7.05015e-05	0.135152	****
	MIP-1a	-0.168696	0.00443032	0.004004	0.185839	Point Biserial	0.00937183	0.991515	**

## Sheet: B_KW
	FGF-2	GM-CSF	IFNA2	TNFa	IL-7	IL-15	MCP-1	MIP-1a
control	4.08922e-12	6.37233e-06	1.36393e-10	0.00010033	0.0264454	0.000362857	1.71102e-15	0.000862973
no	4.08922e-12	6.37233e-06	1.36393e-10	0.00010033	0.0264454	0.000362857	1.71102e-15	0.000862973
yes	4.08922e-12	6.37233e-06	1.36393e-10	0.00010033	0.0264454	0.000362857	1.71102e-15	0.000862973

## Sheet: B_Dunn_post_hoc_fdr
	control	no	yes
control_FGF-2_control	1	6.3519e-11	9.54479e-10
no_FGF-2_control	6.3519e-11	1	0.00833696
yes_FGF-2_control	9.54479e-10	0.00833696	1
control_FGF-2_no	1	6.3519e-11	9.54479e-10
no_FGF-2_no	6.3519e-11	1	0.00833696
yes_FGF-2_no	9.54479e-10	0.00833696	1
control_GM-CSF_control	1	0.00870988	0.0525803
no_GM-CSF_control	0.00870988	1	0.0525803
yes_GM-CSF_control	0.0525803	0.0525803	1
control_GM-CSF_no	1	0.00870988	0.0525803
no_GM-CSF_no	0.00870988	1	0.0525803
yes_GM-CSF_no	0.0525803	0.0525803	1
control_IFNA2_control	1	1.78698e-09	7.35967e-07
no_IFNA2_control	1.78698e-09	1	0.00208142
yes_IFNA2_control	7.35967e-07	0.00208142	1
control_IFNA2_no	1	1.78698e-09	7.35967e-07
no_IFNA2_no	1.78698e-09	1	0.00208142
yes_IFNA2_no	7.35967e-07	0.00208142	1
control_TNFa_control	1	0.274438	0.000359884
no_TNFa_control	0.274438	1	0.026376
yes_TNFa_control	0.000359884	0.026376	1
control_TNFa_no	1	0.274438	0.000359884
no_TNFa_no	0.274438	1	0.026376
yes_TNFa_no	0.000359884	0.026376	1
control_IL-7_control	1	0.0876558	0.699765
no_IL-7_control	0.0876558	1	0.0876558
yes_IL-7_control	0.699765	0.0876558	1
control_IL-7_no	1	0.0876558	0.699765
no_IL-7_no	0.0876558	1	0.0876558
yes_IL-7_no	0.699765	0.0876558	1
control_IL-7_yes	1	0.0876558	0.699765
no_IL-7_yes	0.0876558	1	0.0876558
yes_IL-7_yes	0.699765	0.0876558	1
control_IL-15_control	1	0.658089	0.0100663
no_IL-15_control	0.658089	1	0.0100663
yes_IL-15_control	0.0100663	0.0100663	1
control_IL-15_no	1	0.658089	0.0100663
no_IL-15_no	0.658089	1	0.0100663
yes_IL-15_no	0.0100663	0.0100663	1
control_MCP-1_control	1	5.29445e-13	2.33663e-08
no_MCP-1_control	5.29445e-13	1	7.65133e-05
yes_MCP-1_control	2.33663e-08	7.65133e-05	1
control_MCP-1_no	1	5.29445e-13	2.33663e-08
no_MCP-1_no	5.29445e-13	1	7.65133e-05
yes_MCP-1_no	2.33663e-08	7.65133e-05	1
control_MIP-1a_control	1	0.801195	0.0206445
no_MIP-1a_control	0.801195	1	0.0105942
yes_MIP-1a_control	0.0206445	0.0105942	1
control_MIP-1a_no	1	0.801195	0.0206445
no_MIP-1a_no	0.801195	1	0.0105942
yes_MIP-1a_no	0.0206445	0.0105942	1
