# Supplementary material for: Unraveling Acute and Post-COVID Cytokine Patterns to Anticipate Future Challenges
Source: J Clin Med. 2023 Aug 11;12(16):5224. doi: 10.3390/jcm12165224 (PMC10455949; doi:10.3390/jcm12165224)
Supplement: Supplementary file 1 [file jcm-12-05224-s001.zip › Supplementary Table S3 - fig5A.xlsx]

## Sheet: Sheet1
IL-9_T0	T0	2662.5	0.00481976	-0.259594	0.259594	0.145896	0.027899
IL-13_T0	T0	5605.5	0.00348363	0.251228	0.251228	-0.300562	0.0223101
IL-8_T0	T0	1905	0.0111576	-0.248965	0.248965	0.203001	0.0550562
MIP-1b_T0	T0	8288	0.00261948	0.234252	0.234252	-0.309998	0.0175214
TNFb_T0	T0	4223.5	0.00721244	-0.219532	0.219532	0.18238	0.0374301
Eotaxin_T0	T0	4143	0.0146879	-0.201272	0.201272	0.115812	0.065986
IP-10_T0	T0	5615	0.0353672	-0.163812	0.163812	0.118982	0.128259
IL-12 (p40)_T0	T0	4726.5	0.0603547	-0.153336	0.153336	0.091266	0.187286
IL-3_T0	T0	5536.5	0.0854168	0.144496	0.144496	-0.0851933	0.240285
IL-1a_T0	T0	4465.5	0.0827708	-0.144048	0.144048	0.105827	0.235038
GROa_T0	T0	3446.5	0.120834	-0.136216	0.136216	0.216678	0.303427
MIP-1a_T0	T0	5503.5	0.089906	-0.133989	0.133989	0.0798099	0.248273
MCP-3_T0	T0	5432.5	0.120337	-0.12379	0.12379	0.0743716	0.303427
IL-1b_T0	T0	4626	0.168781	0.120097	0.120097	-0.0426014	0.381978
TGFa_T0	T0	5186	0.170599	0.11671	0.11671	-0.064707	0.382154
EGF_T0	T0	7401	0.140041	0.11528	0.11528	-0.0297633	0.334543
IL-5_T0	T0	7129.5	0.172353	0.107581	0.107581	-0.0739656	0.382154
G-CSF_T0	T0	1061.5	0.403994	-0.104219	0.104219	-0.0148715	0.64682
FGF-2_T0	T0	5853	0.285387	-0.0841809	0.0841809	0.0673874	0.549981
MCP-1_T0	T0	4862.5	0.335342	-0.079072	0.079072	0.082761	0.600821
IFNA2_T0	T0	6633	0.330739	0.0774854	0.0774854	-0.0192878	0.596122
Fractalkine_T0	T0	4445	0.368459	-0.0758836	0.0758836	0.0708736	0.60976
IL-17A_T0	T0	4868	0.424469	-0.0660911	0.0660911	0.0544805	0.658373
TNFa_T0	T0	7098	0.413407	0.0637692	0.0637692	0.0034922	0.651495
GM-CSF_T0	T0	3154	0.560086	0.0548495	0.0548495	-0.0461094	0.759396
VEGF-A_T0	T0	6265	0.524121	-0.0498938	0.0498938	0.0425074	0.748402
FLT-3L_T0	T0	4961	0.552312	-0.0495258	0.0495258	-0.0260468	0.756431
IL-12 (p70)_T0	T0	6079.5	0.541758	0.048913	0.048913	-0.167809	0.753562
IFNy_T0	T0	6271	0.551559	0.0476111	0.0476111	-0.0222637	0.756431
IL-1RA_T0	T0	5419	0.63354	0.0393172	0.0393172	0.0315369	0.818436
IL-6_T0	T0	5107	0.664311	0.0363231	0.0363231	-0.0120627	0.82644
MDC_T0	T0	6560.5	0.768196	-0.0230082	0.0230082	0.04448	0.882546
IL-2_T0	T0	4742.5	0.804137	0.0212102	0.0212102	-0.0564413	0.899797
IL-15_T0	T0	6429.5	0.795082	0.0205556	0.0205556	0.0140482	0.896328
IL-4_T0	T0	4301	0.820809	0.0196776	0.0196776	-0.00879674	0.906411
IL-10_T0	T0	4586.5	0.902025	-0.0105706	0.0105706	0.0582981	0.945861
IL-7_T0	T0	4364.5	0.922232	-0.00851886	0.00851886	-0.00175235	0.960525
sCD40L_T0	T0	5831	0.933286	0.00682034	0.00682034	0.0799359	0.965358
IL-2_T1	T1	1363.5	0.094089	-0.182799	0.182799	0.0438773	0.257462
IL-17A_T1	T1	1875.5	0.226794	0.132548	0.132548	-0.0177354	0.474061
IL-3_T1	T1	465.5	0.362058	-0.132339	0.132339	0.0324381	0.60976
TNFb_T1	T1	1414.5	0.30893	-0.113722	0.113722	0.0887325	0.563563
TGFa_T1	T1	3279	0.298755	-0.0936982	0.0936982	0.0229367	0.555095
MIP-1b_T1	T1	5225	0.266092	0.0932106	0.0932106	-0.093386	0.526933
IL-4_T1	T1	2504.5	0.36638	0.0912854	0.0912854	-0.122479	0.60976
TNFa_T1	T1	4276.5	0.306335	-0.0862179	0.0862179	0.0397612	0.562236
IFNA2_T1	T1	2000	0.436883	-0.0796134	0.0796134	0.153026	0.666539
MIP-1a_T1	T1	3860	0.367085	-0.078539	0.078539	0.0495262	0.60976
IL-12 (p40)_T1	T1	1720	0.527114	0.0696517	0.0696517	-0.0366964	0.748402
MCP-3_T1	T1	4469.5	0.441997	0.0669611	0.0669611	-0.0507257	0.668549
GM-CSF_T1	T1	4723	0.465816	0.0623032	0.0623032	-0.0493797	0.694898
IL-7_T1	T1	963.5	0.646282	0.0587912	0.0587912	-0.0427474	0.82644
FLT-3L_T1	T1	3459.5	0.593924	0.0489691	0.0489691	-0.0224721	0.791023
Fractalkine_T1	T1	3216.5	0.59832	-0.0483728	0.0483728	0.0261696	0.793367
IL-13_T1	T1	1810.5	0.658717	0.0477431	0.0477431	-0.0712182	0.82644
IL-15_T1	T1	4122	0.601566	0.0460601	0.0460601	0.0246076	0.794172
IL-5_T1	T1	2584	0.665226	0.0427764	0.0427764	-0.0630474	0.82644
sCD40L_T1	T1	4358	0.625803	0.0423344	0.0423344	-0.00868134	0.81544
Eotaxin_T1	T1	4279.5	0.661465	-0.0374494	0.0374494	0.0560298	0.82644
IL-9_T1	T1	2461.5	0.718881	-0.0354624	0.0354624	-0.00537013	0.853145
VEGF-A_T1	T1	4389.5	0.691247	-0.0337882	0.0337882	0.0238698	0.841948
IL-1RA_T1	T1	3123.5	0.727349	0.0329034	0.0329034	0.0199923	0.853145
EGF_T1	T1	4881	0.723739	0.0297468	0.0297468	0.0117274	0.853145
IL-1a_T1	T1	1115	0.843173	0.0248162	0.0248162	-0.0449798	0.906411
MDC_T1	T1	4605	0.774744	-0.0241577	0.0241577	0.0225977	0.885711
MCP-1_T1	T1	4404	0.803284	-0.0213333	0.0213333	0.095672	0.899797
IL-8_T1	T1	2845	0.830771	-0.0203168	0.0203168	0.0257854	0.906411
IP-10_T1	T1	4281.5	0.813957	-0.0202517	0.0202517	0.0359623	0.906411
IFNy_T1	T1	2692	0.842165	-0.0193078	0.0193078	0.0311515	0.906411
IL-1b_T1	T1	1393.5	0.876634	-0.0179704	0.0179704	0.112546	0.935483
IL-10_T1	T1	1846	0.885756	-0.0154667	0.0154667	0.0482504	0.935483
IL-12 (p70)_T1	T1	4414	0.892181	-0.0116435	0.0116435	-0.0259446	0.938974
G-CSF_T1	T1	89	0.981137	-0.0111111	0.0111111	-0.0398678	0.981137
IL-6_T1	T1	4192	0.932683	0.00745013	0.00745013	-0.0269697	0.965358
FGF-2_T1	T1	4562	0.960925	-0.00425625	0.00425625	0.0134648	0.975345
GROa_T1	T1	2921.5	0.973891	0.00326236	0.00326236	0.0163196	0.98017
IL-13_T2	T2	10	0.00523934	-0.761905	0.761905	1.43457	0.0284431
IFNA2_T2	T2	1887	0.0014696	-0.307777	0.307777	0.431803	0.0105321
IL-12 (p70)_T2	T2	2285	0.00276696	-0.279634	0.279634	0.335874	0.0181056
MIP-1a_T2	T2	2844.5	0.00492931	-0.25194	0.25194	0.131278	0.0279948
IL-4_T2	T2	2054	0.0129325	-0.241367	0.241367	0.257417	0.0617885
IL-1a_T2	T2	2310.5	0.0180324	-0.224534	0.224534	0.293377	0.0764474
IL-15_T2	T2	2379.5	0.018337	-0.222386	0.222386	0.144351	0.076659
MCP-1_T2	T2	3159.5	0.0190225	-0.20745	0.20745	0.229328	0.0767904
VEGF-A_T2	T2	3340.5	0.0188116	-0.204643	0.204643	0.251503	0.0767904
G-CSF_T2	T2	112.5	0.383514	0.203209	0.203209	-0.278769	0.627379
IL-10_T2	T2	578.5	0.147026	-0.196528	0.196528	0.125802	0.34306
GROa_T2	T2	1552.5	0.11201	0.183759	0.183759	-0.186998	0.293407
MDC_T2	T2	3615.5	0.0327602	-0.183491	0.183491	0.167108	0.120254
Eotaxin_T2	T2	2000	0.0789512	-0.174407	0.174407	0.121109	0.230909
MIP-1b_T2	T2	3620	0.0576106	-0.164165	0.164165	0.23778	0.180633
TNFa_T2	T2	3203.5	0.0707646	-0.161168	0.161168	0.076822	0.213002
Fractalkine_T2	T2	1758	0.216555	-0.130134	0.130134	0.0974294	0.455826
IL-12 (p40)_T2	T2	1815.5	0.244421	-0.122099	0.122099	0.0646254	0.493763
IL-6_T2	T2	3036	0.207036	-0.115771	0.115771	0.101955	0.44197
IL-1b_T2	T2	907	0.367691	-0.110784	0.110784	0.0729325	0.60976
IL-8_T2	T2	1569	0.363858	-0.0980167	0.0980167	0.0637501	0.60976
IP-10_T2	T2	3994	0.254365	-0.0980126	0.0980126	0.0475195	0.510426
TNFb_T2	T2	2826	0.353094	-0.0876513	0.0876513	0.0869246	0.60976
IL-3_T2	T2	739.5	0.52076	0.0875	0.0875	-0.0106451	0.748402
FLT-3L_T2	T2	2185	0.412399	-0.0819328	0.0819328	0.0178083	0.651495
sCD40L_T2	T2	4591.5	0.369988	0.0778169	0.0778169	-0.0581937	0.60976
FGF-2_T2	T2	3338.5	0.42703	-0.0718654	0.0718654	0.0382958	0.658373
EGF_T2	T2	4092.5	0.428708	-0.0681922	0.0681922	0.0222026	0.658373
IL-2_T2	T2	787.5	0.629246	-0.0625	0.0625	0.0747088	0.816392
IL-1RA_T2	T2	1744.5	0.573669	-0.0603286	0.0603286	0.0766717	0.774324
IFNy_T2	T2	1026.5	0.670434	-0.0521699	0.0521699	0.0754498	0.82644
GM-CSF_T2	T2	3334	0.582264	-0.0501425	0.0501425	-0.0250501	0.778939
IL-5_T2	T2	2615.5	0.617371	0.0495586	0.0495586	0.016009	0.807951
IL-7_T2	T2	1596.5	0.767486	-0.0324242	0.0324242	0.0304133	0.882546
IL-17A_T2	T2	2508.5	0.842833	0.0197154	0.0197154	-0.0372662	0.906411
MCP-3_T2	T2	3811	0.827887	0.0196656	0.0196656	-0.0206304	0.906411
IL-9_T2	T2	2135	0.946865	0.00707547	0.00707547	0.0267832	0.969505
TGFa_T2	T2	2198	0.962383	0.00502972	0.00502972	-0.0278257	0.975345
IL-12 (p70)_T3	T3	321	0.00355847	0.573529	0.573529	-0.984477	0.0223145
IL-9_T3	T3	161.5	0.00436275	-0.499225	0.499225	0.430042	0.0257488
FGF-2_T3	T3	377	0.000476226	-0.482143	0.482143	0.393029	0.00377221
MIP-1a_T3	T3	762	0.0174518	0.360714	0.360714	-0.242596	0.0750427
GM-CSF_T3	T3	2060.5	0.00151751	0.358273	0.358273	-0.42404	0.0106225
IFNA2_T3	T3	186	0.0401563	-0.354167	0.354167	0.491825	0.13581
IL-2_T3	T3	244	0.0484971	-0.3241	0.3241	0.483478	0.156964
FLT-3L_T3	T3	3261	0.00164558	0.312802	0.312802	-0.355046	0.0112573
IFNy_T3	T3	216	0.097339	-0.289474	0.289474	0.215518	0.262915
IL-5_T3	T3	877.5	0.0191338	-0.283088	0.283088	0.445019	0.0767904
MDC_T3	T3	3851	0.00527862	0.262623	0.262623	-0.175161	0.0284431
IL-10_T3	T3	297	0.114445	-0.25	0.25	0.170507	0.295209
IL-6_T3	T3	515.5	0.148641	0.237695	0.237695	-0.208257	0.344162
IL-4_T3	T3	665	0.120968	0.230342	0.230342	-0.304761	0.303427
MCP-1_T3	T3	2366.5	0.0173088	-0.224098	0.224098	0.315712	0.0750427
IL-1RA_T3	T3	672	0.137428	0.221818	0.221818	-0.159289	0.330926
MIP-1b_T3	T3	3720	0.0196467	0.219672	0.219672	-0.435999	0.0778114
Eotaxin_T3	T3	2358.5	0.0256477	-0.21094	0.21094	0.134415	0.100259
IP-10_T3	T3	3651	0.036387	0.197049	0.197049	-0.132844	0.12986
EGF_T3	T3	3637	0.0409743	0.192459	0.192459	-0.100709	0.137036
IL-12 (p40)_T3	T3	341	0.288613	0.184028	0.184028	-0.19054	0.549981
TNFb_T3	T3	1198	0.114749	-0.180855	0.180855	0.192285	0.295209
sCD40L_T3	T3	2473.5	0.0637524	-0.1755	0.1755	0.342478	0.195811
IL-7_T3	T3	1962.5	0.0826424	-0.174032	0.174032	0.172402	0.235038
IL-1a_T3	T3	401.5	0.399822	-0.130952	0.130952	0.0771899	0.643563
G-CSF_T3	T3	1077.5	0.343115	0.119481	0.119481	-0.0803022	0.603963
IL-8_T3	T3	1056.5	0.438454	-0.0935221	0.0935221	0.0510572	0.666539
VEGF-A_T3	T3	3008.5	0.341382	0.0920145	0.0920145	-0.0611099	0.603963
IL-17A_T3	T3	1208.5	0.525466	0.0790179	0.0790179	-0.0240403	0.748402
GROa_T3	T3	3183	0.423706	0.075883	0.075883	0.0154091	0.658373
IL-13_T3	T3	1340	0.517016	-0.0729851	0.0729851	0.134429	0.748402
TGFa_T3	T3	1180	0.647959	0.0573477	0.0573477	-0.0374268	0.82644
Fractalkine_T3	T3	1683.5	0.672683	-0.0456349	0.0456349	0.024972	0.82644
IL-15_T3	T3	361.5	0.825032	-0.0385638	0.0385638	0.00600706	0.906411
MCP-3_T3	T3	1545	0.776836	0.032409	0.032409	-0.0126107	0.885711
TNFa_T3	T3	1177.5	0.881495	0.0185986	0.0185986	-0.00524549	0.935483
IL-1b_T3	T3	147.5	0.95018	-0.0166667	0.0166667	0.131922	0.969505
IL-3_T3	T3	67.5	0.976914	0.0150376	0.0150376	-0.0146066	0.98017
IL-3_T4	T4	537.5	0.12987	-0.214181	0.214181	0.18747	0.320418
IL-8_T4	T4	1896	0.0466715	-0.202188	0.202188	0.143451	0.152697
IL-1RA_T4	T4	2656	0.0368922	-0.193685	0.193685	0.193776	0.12986
IP-10_T4	T4	3358	0.0421215	-0.179374	0.179374	0.080513	0.139325
IL-13_T4	T4	483.5	0.231214	-0.175618	0.175618	0.111965	0.476682
GROa_T4	T4	3804.5	0.112099	0.14697	0.14697	-0.232258	0.293407
sCD40L_T4	T4	4423	0.108012	0.143633	0.143633	-0.201705	0.287714
G-CSF_T4	T4	1400	0.235279	0.142857	0.142857	-0.0954433	0.478506
FLT-3L_T4	T4	2738.5	0.134472	-0.140458	0.140458	0.122201	0.326421
IL-17A_T4	T4	3217.5	0.153977	0.13773	0.13773	-0.0641983	0.353794
MCP-1_T4	T4	4326	0.133771	0.134986	0.134986	-0.215702	0.326421
MIP-1a_T4	T4	3392	0.14215	-0.131592	0.131592	0.0821946	0.335073
IFNA2_T4	T4	1293	0.292348	0.127289	0.127289	-0.161609	0.549981
IFNy_T4	T4	2267.5	0.258562	0.119753	0.119753	-0.0628614	0.515412
IL-10_T4	T4	1346	0.317575	-0.114474	0.114474	0.068309	0.575844
IL-9_T4	T4	2451	0.290786	0.109552	0.109552	-0.0237641	0.549981
IL-12 (p70)_T4	T4	1300.5	0.386178	0.10399	0.10399	-0.0336879	0.628321
IL-7_T4	T4	2804.5	0.302469	0.102398	0.102398	-0.0540223	0.558546
IL-4_T4	T4	2572	0.342595	-0.0919682	0.0919682	0.0830123	0.603963
TNFb_T4	T4	1687.5	0.416666	-0.0868506	0.0868506	0.111183	0.65321
Eotaxin_T4	T4	3279.5	0.369255	0.0855677	0.0855677	-0.0622883	0.60976
TGFa_T4	T4	2468	0.486431	0.0704836	0.0704836	-0.0540313	0.714223
IL-1b_T4	T4	1161	0.578156	0.0700461	0.0700461	0.0932183	0.776897
FGF-2_T4	T4	3116	0.504495	0.0638443	0.0638443	-0.0212609	0.73715
Fractalkine_T4	T4	2353.5	0.552873	0.0608519	0.0608519	-0.0827389	0.756431
MCP-3_T4	T4	3376	0.536006	0.0583072	0.0583072	-0.069341	0.753562
GM-CSF_T4	T4	1650	0.606432	-0.0560641	0.0560641	0.0501796	0.797101
IL-15_T4	T4	3875	0.64946	0.0413867	0.0413867	0.0134185	0.82644
IL-12 (p40)_T4	T4	2029.5	0.712799	-0.0390625	0.0390625	0.0682391	0.853145
MIP-1b_T4	T4	4313	0.663757	0.0382764	0.0382764	0.0432948	0.82644
IL-1a_T4	T4	2915.5	0.708004	-0.0358796	0.0358796	0.00391046	0.853145
VEGF-A_T4	T4	3731	0.693698	-0.0352941	0.0352941	0.00148822	0.841948
IL-2_T4	T4	1144	0.783377	-0.0345992	0.0345992	0.0596297	0.889798
TNFa_T4	T4	3681	0.711244	-0.0333508	0.0333508	0.0193835	0.853145
IL-6_T4	T4	3037	0.72346	-0.0332644	0.0332644	0.0278259	0.853145
IL-5_T4	T4	2591	0.742999	-0.0324869	0.0324869	-0.0120174	0.863486
MDC_T4	T4	3972	0.740569	-0.0293255	0.0293255	-0.0215829	0.863486
EGF_T4	T4	4130	0.948608	-0.00577756	0.00577756	-0.00782859	0.969505
IFNA2_T5	T5	6	0.0263683	-0.818182	0.818182	0.468815	0.101755
IL-7_T5	T5	1595.5	0.000149901	0.46175	0.46175	-0.267096	0.00141001
sCD40L_T5	T5	941	0.00123419	0.445469	0.445469	-0.290363	0.00928731
IP-10_T5	T5	1685	0.000652182	0.404167	0.404167	-0.374591	0.00503351
FGF-2_T5	T5	1114	0.00529173	0.365196	0.365196	-0.283195	0.0284431
MDC_T5	T5	1660	0.00403686	0.33871	0.33871	-0.156386	0.0247979
IL-17A_T5	T5	180.5	0.123567	0.337037	0.337037	-0.207879	0.307386
Eotaxin_T5	T5	1657	0.00430758	0.33629	0.33629	-0.239883	0.0257488
IL-4_T5	T5	864.5	0.017093	0.334105	0.334105	-0.518476	0.0750427
MCP-3_T5	T5	1340.5	0.012751	0.30653	0.30653	-0.378903	0.0617885
G-CSF_T5	T5	1438	0.0371028	0.249891	0.249891	-0.0571082	0.12986
Fractalkine_T5	T5	1206	0.0797825	0.218182	0.218182	-0.113575	0.230909
IL-13_T5	T5	542.5	0.172667	0.209588	0.209588	-0.285031	0.382154
VEGF-A_T5	T5	1397.5	0.142489	0.174863	0.174863	-0.218591	0.335073
TNFb_T5	T5	394.5	0.291466	0.174107	0.174107	-0.2399	0.549981
IL-10_T5	T5	1161.5	0.175065	0.167924	0.167924	-0.151402	0.384633
TNFa_T5	T5	1445.5	0.159976	0.165726	0.165726	-0.0726291	0.364794
IFNy_T5	T5	561	0.294614	0.161491	0.161491	-0.0865627	0.5508
TGFa_T5	T5	1194.5	0.214886	0.152992	0.152992	-0.0831218	0.455497
EGF_T5	T5	1055	0.206026	-0.149194	0.149194	0.0578292	0.44197
MCP-1_T5	T5	1416	0.229022	0.141935	0.141935	-0.0289366	0.475417
GM-CSF_T5	T5	748.5	0.370718	0.123031	0.123031	-0.0691136	0.60976
FLT-3L_T5	T5	1124	0.348435	0.116187	0.116187	-0.0408175	0.606724
IL-15_T5	T5	435	0.533563	0.0984848	0.0984848	-0.0671836	0.753562
IL-1b_T5	T5	1026	0.466343	0.0914894	0.0914894	-0.0568297	0.694898
MIP-1a_T5	T5	809	0.517236	0.0873656	0.0873656	-0.057696	0.748402
IL-8_T5	T5	1342.5	0.484481	0.0826613	0.0826613	-0.0771397	0.714223
IL-6_T5	T5	378	0.652719	0.0753912	0.0753912	-0.125011	0.82644
IL-1RA_T5	T5	1276	0.543265	0.0727196	0.0727196	-0.0584208	0.753562
GROa_T5	T5	1326	0.557862	0.0693548	0.0693548	-0.0442216	0.759396
IL-1a_T5	T5	343.5	0.727316	0.0601852	0.0601852	-0.0970121	0.853145
IL-12 (p40)_T5	T5	529.5	0.768187	0.0443787	0.0443787	-0.0784246	0.882546
IL-12 (p70)_T5	T5	65	0.90501	-0.037037	0.037037	0.190965	0.945861
MIP-1b_T5	T5	1278.5	0.794514	0.0310484	0.0310484	-0.00825163	0.896328
IL-2_T5	T5	881	0.83706	0.0268065	0.0268065	0.000123717	0.906411
IL-5_T5	T5	942	0.883322	-0.01875	0.01875	-0.0624879	0.935483
IL-9_T5	T5	890.5	0.936776	-0.0105556	0.0105556	0.0135185	0.965649
IL-8_Tc-vs-mild or moderate	Tc	3386.5	2.62478e-16	0.902528	0.902528	-0.780943	1.86168e-14
sCD40L_Tc-vs-mild or moderate	Tc	5427	4.38905e-18	0.897552	0.897552	-1.62681	1.15519e-15
IL-10_Tc-vs-mild or moderate	Tc	2154	1.35612e-09	0.884514	0.884514	-0.590793	2.26773e-08
FGF-2_Tc-vs-mild or moderate	Tc	5801	7.6757e-18	0.883442	0.883442	-0.747444	1.15519e-15
Eotaxin_Tc-vs-mild or moderate	Tc	4962	1.09298e-16	0.865414	0.865414	-0.446959	1.09662e-14
MCP-1_Tc-vs-mild or moderate	Tc	4894	3.09249e-16	0.853788	0.853788	-0.936448	1.86168e-14
IL-2_Tc-vs-mild or moderate	Tc	32	0.0138531	-0.834625	0.834625	0.64045	0.064038
sCD40L_Tc-vs-severe or extreme	Tc	2959	1.64136e-13	0.826543	0.826543	-1.54688	4.98907e-12
FLT-3L_Tc-vs-mild or moderate	Tc	433	9.8753e-14	-0.821884	0.821884	0.641052	3.71558e-12
GROa_Tc-vs-mild or moderate	Tc	4102	5.68937e-14	0.799123	0.799123	-1.41045	2.44643e-12
MCP-1_Tc-vs-severe or extreme	Tc	2871	1.51432e-12	0.794375	0.794375	-0.853687	4.14372e-11
FGF-2_Tc-vs-severe or extreme	Tc	2965	1.86602e-12	0.786145	0.786145	-0.680057	4.68061e-11
MIP-1b_Tc-vs-mild or moderate	Tc	680	1.87431e-14	-0.78481	0.78481	1.87638	9.4028e-13
IL-12 (p70)_Tc-vs-mild or moderate	Tc	121	0.000210177	-0.780797	0.780797	2.07114	0.00191707
IFNA2_Tc-vs-mild or moderate	Tc	5124	1.6575e-13	0.774238	0.774238	-0.529287	4.98907e-12
IL-10_Tc-vs-severe or extreme	Tc	1151	8.74869e-07	0.751903	0.751903	-0.532495	1.09723e-05
IL-5_Tc-vs-severe or extreme	Tc	365	1.01748e-09	-0.730229	0.730229	0.850043	1.91414e-08
Eotaxin_Tc-vs-severe or extreme	Tc	2692	1.24696e-10	0.725641	0.725641	-0.331148	2.88719e-09
IFNA2_Tc-vs-severe or extreme	Tc	2648	2.61422e-10	0.720598	0.720598	-0.548575	5.24587e-09
IL-5_Tc-vs-mild or moderate	Tc	750	1.44082e-10	-0.710481	0.710481	0.924009	3.09776e-09
IL-8_Tc-vs-severe or extreme	Tc	1944	3.87034e-09	0.705263	0.705263	-0.577943	6.13144e-08
FLT-3L_Tc-vs-severe or extreme	Tc	366	4.84218e-09	-0.705077	0.705077	0.615005	7.28748e-08
IL-12 (p70)_Tc-vs-severe or extreme	Tc	104	0.00133474	-0.690476	0.690476	1.90333	0.00979891
TNFb_Tc-vs-mild or moderate	Tc	1957	4.83922e-06	0.68055	0.68055	-0.769362	5.82642e-05
IL-2_Tc-vs-severe or extreme	Tc	36	0.0531379	-0.666667	0.666667	0.584008	0.168363
GROa_Tc-vs-severe or extreme	Tc	2325	9.0334e-09	0.660714	0.660714	-1.19377	1.23593e-07
GM-CSF_Tc-vs-mild or moderate	Tc	267	1.73102e-05	-0.658568	0.658568	0.501293	0.000200399
MIP-1b_Tc-vs-severe or extreme	Tc	601	6.10417e-09	-0.646471	0.646471	1.56638	8.74931e-08
VEGF-A_Tc-vs-mild or moderate	Tc	1132	1.16878e-09	-0.630247	0.630247	0.386774	2.06943e-08
VEGF-A_Tc-vs-severe or extreme	Tc	637	5.39201e-08	-0.611111	0.611111	0.429281	7.0565e-07
GM-CSF_Tc-vs-severe or extreme	Tc	220	0.000145742	-0.60181	0.60181	0.455184	0.00141001
TNFb_Tc-vs-severe or extreme	Tc	1037	0.00045814	0.544304	0.544304	-0.586983	0.00372703
IL-6_Tc-vs-mild or moderate	Tc	777	1.90331e-05	-0.533053	0.533053	0.660196	0.000212183
IL-6_Tc-vs-severe or extreme	Tc	474	6.41172e-05	-0.526474	0.526474	0.648133	0.000689259
IL-1a_Tc-vs-mild or moderate	Tc	2373	0.000369964	0.46346	0.46346	-0.460412	0.00310842
IL-4_Tc-vs-mild or moderate	Tc	1064	0.000149381	-0.434343	0.434343	0.426911	0.00141001
IL-4_Tc-vs-severe or extreme	Tc	693	0.000371771	-0.432432	0.432432	0.418114	0.00310842
IP-10_Tc-vs-severe or extreme	Tc	974	0.000123131	-0.427059	0.427059	0.256909	0.00127802
IL-13_Tc-vs-severe or extreme	Tc	897	0.00577927	0.42381	0.42381	-0.560493	0.0305186
IFNy_Tc-vs-mild or moderate	Tc	1204	0.0315034	0.374429	0.374429	-0.19728	0.118397
IFNy_Tc-vs-severe or extreme	Tc	674	0.0397202	0.369919	0.369919	-0.219544	0.13581
TNFa_Tc-vs-mild or moderate	Tc	1979	0.000310119	-0.369745	0.369745	0.155286	0.00274547
IL-1a_Tc-vs-severe or extreme	Tc	1141	0.0140416	0.340776	0.340776	-0.354586	0.064038
TNFa_Tc-vs-severe or extreme	Tc	1204.5	0.00879394	-0.291471	0.291471	0.158778	0.0446415
IL-17A_Tc-vs-mild or moderate	Tc	1162.5	0.0873055	0.286663	0.286663	-0.119485	0.243324
TGFa_Tc-vs-mild or moderate	Tc	1819	0.00889864	-0.276883	0.276883	0.130804	0.0446415
MDC_Tc-vs-mild or moderate	Tc	2364	0.0139893	-0.251899	0.251899	0.148744	0.064038
IL-15_Tc-vs-mild or moderate	Tc	1418.5	0.0518263	-0.243467	0.243467	0.106344	0.165955
IL-15_Tc-vs-severe or extreme	Tc	794.5	0.0660533	-0.243333	0.243333	0.120392	0.200829
G-CSF_Tc-vs-mild or moderate	Tc	1964	0.0309705	0.243038	0.243038	-0.0452651	0.118001
MDC_Tc-vs-severe or extreme	Tc	1294	0.031861	-0.238824	0.238824	0.193224	0.118397
IP-10_Tc-vs-mild or moderate	Tc	2487	0.0377671	-0.212975	0.212975	0.137927	0.130665
IL-9_Tc-vs-mild or moderate	Tc	526	0.348715	0.211982	0.211982	-0.0564917	0.606724
IL-7_Tc-vs-severe or extreme	Tc	1409	0.0978287	0.202732	0.202732	-0.136164	0.262915
IL-7_Tc-vs-mild or moderate	Tc	2456	0.0775554	0.200391	0.200391	-0.134412	0.230909
MIP-1a_Tc-vs-mild or moderate	Tc	3314.5	0.0793245	0.187993	0.187993	-0.152325	0.230909
IL-13_Tc-vs-mild or moderate	Tc	1367	0.201472	0.186632	0.186632	-0.259931	0.436282
IL-17A_Tc-vs-severe or extreme	Tc	578	0.2892	0.185641	0.185641	-0.0650048	0.549981
G-CSF_Tc-vs-severe or extreme	Tc	701	0.232874	0.168333	0.168333	-0.0601365	0.476838
Fractalkine_Tc-vs-mild or moderate	Tc	2399	0.180172	0.153365	0.153365	-0.0806843	0.392985
IL-12 (p40)_Tc-vs-severe or extreme	Tc	499	0.409675	-0.135931	0.135931	0.11131	0.651495
TGFa_Tc-vs-severe or extreme	Tc	1229	0.281038	-0.124644	0.124644	0.066097	0.549981
EGF_Tc-vs-mild or moderate	Tc	2818	0.291198	-0.108228	0.108228	0.113277	0.549981
Fractalkine_Tc-vs-severe or extreme	Tc	1307	0.399175	0.103885	0.103885	-0.00981078	0.643563
MCP-3_Tc-vs-severe or extreme	Tc	1124	0.447732	-0.0935484	0.0935484	0.0480453	0.673837
MIP-1a_Tc-vs-severe or extreme	Tc	1600	0.470351	0.0840108	0.0840108	-0.0725148	0.697416
IL-1b_Tc-vs-mild or moderate	Tc	938	0.66826	-0.0648056	0.0648056	0.0464863	0.82644
IL-1RA_Tc-vs-mild or moderate	Tc	2408	0.542168	-0.0644911	0.0644911	-0.00843454	0.753562
IL-12 (p40)_Tc-vs-mild or moderate	Tc	1019	0.69057	-0.0629885	0.0629885	0.0200441	0.841948
IL-9_Tc-vs-severe or extreme	Tc	193	0.84062	-0.0492611	0.0492611	0.0894043	0.906411
MCP-3_Tc-vs-mild or moderate	Tc	2498	0.728432	0.0397503	0.0397503	-0.0263264	0.853145
EGF_Tc-vs-severe or extreme	Tc	1636	0.816116	-0.0261905	0.0261905	0.0835132	0.906411
IL-1b_Tc-vs-severe or extreme	Tc	609	0.885008	0.0235294	0.0235294	0.00388489	0.935483
IL-1RA_Tc-vs-severe or extreme	Tc	1547	0.972613	0.00421941	0.00421941	0.0231024	0.98017
	time	MW-s	MW-p	Cliffs delta	Cliffs delta - abs	difference-in-means	MW-p-adj-fdr
