# Supplementary material for: Unraveling Acute and Post-COVID Cytokine Patterns to Anticipate Future Challenges
Source: J Clin Med. 2023 Aug 11;12(16):5224. doi: 10.3390/jcm12165224 (PMC10455949; doi:10.3390/jcm12165224)
Supplement: Supplementary file 1 [file jcm-12-05224-s001.zip › Supplementary Table S4 - fig5B.xlsx]

## Sheet: B_KW
	sCD40L	FGF-2	Eotaxin	MCP-1	IL-8	MIP-1b	GROa	IFNA2	FLT-3L	IL-5	VEGF-A	IL-10	TNFb	IL-6	GM-CSF	IL-4	IP-10	IL-12 (p70)	EGF	TNFa	IL-13	MDC	IFNy	MIP-1a	IL-15
T0	1.77617e-17	5.00732e-17	2.31157e-16	5.21706e-16	6.67569e-16	1.44945e-14	3.74213e-13	5.90148e-13	1.98082e-12	1.02739e-10	2.94523e-09	3.14951e-08	2.77837e-06	5.65761e-05	8.27594e-05	0.000367912	0.00127134	0.00131415	0.00151382	0.00171104	0.0023896	0.0421162	0.0798818	0.0874821	0.131618
T1	9.79853e-12	1.0026e-13	2.43156e-11	2.15699e-08	1.42939e-14	1.67031e-09	5.98635e-07	4.52805e-10	0.178696	0.866175	0.000139485	1.11714e-07	3.60249e-05	0.0073797	0.0321243	0.267687	6.41139e-06	0.017566	0.3209	5.01813e-08	8.23547e-09	0.0160718	4.6266e-06	0.396324	0.0326292
T2	1.59372e-18	1.39536e-14	0.174643	1.36607e-14	1.38416e-07	1.29922e-18	2.21724e-09	0.00152557	5.16396e-11	8.06642e-11	8.20217e-16	2.54634e-07	0.0474502	7.17389e-09	1.88368e-09	1.60388e-07	9.11173e-13	1.93468e-07	2.50351e-11	0.125898	0.00431148	1.11161e-08	0.000314995	0.000676996	0.000595595
T3	0.0154673	4.293e-06	0.000342351	0.024951	4.14908e-06	0.00569305	1.14941e-07	0.0781955	0.00251836	2.80322e-12	1.25344e-07	0.0944715	0.0216059	0.00281438	0.00270825	0.0323921	0.0209504	7.06626e-05	0.000179839	0.210878	1.33403e-05	0.000850827	0.0170146	0.0698844	0.16839
T4	0.00030302	0.000121869	0.54796	0.0185083	2.21063e-05	0.00175644	0.116464	0.126331	9.66267e-05	0.0275351	0.000785071	0.130314	0.0899786	0.00864526	0.0016627	0.00722216	8.70785e-09	0.0178935	0.00461208	0.495483	0.087193	0.0126264	0.000928652	0.262398	0.177648

## Sheet: B_Dunn_post_hoc_fdr
	control	mild-or-moderate	severe-or-extreme
control_sCD40L_T0	1	1.12512e-12	3.4567e-11
mild-or-moderate_sCD40L_T0	1.12512e-12	1	0.957594
severe-or-extreme_sCD40L_T0	3.4567e-11	0.957594	1
control_sCD40L_T1	1	2.66991e-06	2.74626e-06
mild-or-moderate_sCD40L_T1	2.66991e-06	1	0.8297
severe-or-extreme_sCD40L_T1	2.74626e-06	0.8297	1
control_sCD40L_T2	1	6.28499e-10	6.28499e-10
mild-or-moderate_sCD40L_T2	6.28499e-10	1	0.565495
severe-or-extreme_sCD40L_T2	6.28499e-10	0.565495	1
control_sCD40L_T3	1	0.225087	0.482505
mild-or-moderate_sCD40L_T3	0.225087	1	0.36802
severe-or-extreme_sCD40L_T3	0.482505	0.36802	1
control_sCD40L_T4	1	0.0407299	0.0103824
mild-or-moderate_sCD40L_T4	0.0407299	1	0.233568
severe-or-extreme_sCD40L_T4	0.0103824	0.233568	1
control_FGF-2_T0	1	3.09694e-14	1.86636e-10
mild-or-moderate_FGF-2_T0	3.09694e-14	1	0.323837
severe-or-extreme_FGF-2_T0	1.86636e-10	0.323837	1
control_FGF-2_T1	1	4.15485e-08	2.19513e-07
mild-or-moderate_FGF-2_T1	4.15485e-08	1	0.931254
severe-or-extreme_FGF-2_T1	2.19513e-07	0.931254	1
control_FGF-2_T2	1	1.65413e-07	4.74599e-06
mild-or-moderate_FGF-2_T2	1.65413e-07	1	0.649933
severe-or-extreme_FGF-2_T2	4.74599e-06	0.649933	1
control_FGF-2_T3	1	0.221512	0.912893
mild-or-moderate_FGF-2_T3	0.221512	1	0.223408
severe-or-extreme_FGF-2_T3	0.912893	0.223408	1
control_FGF-2_T4	1	0.0244013	0.0244013
mild-or-moderate_FGF-2_T4	0.0244013	1	0.615938
severe-or-extreme_FGF-2_T4	0.0244013	0.615938	1
control_Eotaxin_T0	1	1.2008e-11	6.98015e-07
mild-or-moderate_Eotaxin_T0	1.2008e-11	1	0.0575958
severe-or-extreme_Eotaxin_T0	6.98015e-07	0.0575958	1
control_Eotaxin_T1	1	8.6357e-07	7.70841e-06
mild-or-moderate_Eotaxin_T1	8.6357e-07	1	0.738087
severe-or-extreme_Eotaxin_T1	7.70841e-06	0.738087	1
control_Eotaxin_T3	1	0.035278	0.234128
mild-or-moderate_Eotaxin_T3	0.035278	1	0.234128
severe-or-extreme_Eotaxin_T3	0.234128	0.234128	1
control_MCP-1_T0	1	4.02103e-11	1.3569e-08
mild-or-moderate_MCP-1_T0	4.02103e-11	1	0.446691
severe-or-extreme_MCP-1_T0	1.3569e-08	0.446691	1
control_MCP-1_T1	1	3.3568e-05	0.000132423
mild-or-moderate_MCP-1_T1	3.3568e-05	1	0.815328
severe-or-extreme_MCP-1_T1	0.000132423	0.815328	1
control_MCP-1_T2	1	1.21497e-08	4.56309e-05
mild-or-moderate_MCP-1_T2	1.21497e-08	1	0.113435
severe-or-extreme_MCP-1_T2	4.56309e-05	0.113435	1
control_MCP-1_T3	1	0.313125	0.900457
mild-or-moderate_MCP-1_T3	0.313125	1	0.313125
severe-or-extreme_MCP-1_T3	0.900457	0.313125	1
control_MCP-1_T4	1	0.259383	0.117706
mild-or-moderate_MCP-1_T4	0.259383	1	0.278833
severe-or-extreme_MCP-1_T4	0.117706	0.278833	1
control_IL-8_T0	1	1.28518e-06	0.000817524
mild-or-moderate_IL-8_T0	1.28518e-06	1	0.141759
severe-or-extreme_IL-8_T0	0.000817524	0.141759	1
control_IL-8_T1	1	6.54394e-06	1.4585e-05
mild-or-moderate_IL-8_T1	6.54394e-06	1	0.917966
severe-or-extreme_IL-8_T1	1.4585e-05	0.917966	1
control_IL-8_T2	1	0.0132732	0.0358238
mild-or-moderate_IL-8_T2	0.0132732	1	0.661524
severe-or-extreme_IL-8_T2	0.0358238	0.661524	1
control_IL-8_T3	1	0.0819673	0.145647
mild-or-moderate_IL-8_T3	0.0819673	1	0.743637
severe-or-extreme_IL-8_T3	0.145647	0.743637	1
control_IL-8_T4	1	0.0160725	0.21842
mild-or-moderate_IL-8_T4	0.0160725	1	0.223862
severe-or-extreme_IL-8_T4	0.21842	0.223862	1
control_MIP-1b_T0	1	7.04041e-13	1.23787e-06
mild-or-moderate_MIP-1b_T0	7.04041e-13	1	0.00891347
severe-or-extreme_MIP-1b_T0	1.23787e-06	0.00891347	1
control_MIP-1b_T1	1	3.32163e-06	5.06471e-05
mild-or-moderate_MIP-1b_T1	3.32163e-06	1	0.562126
severe-or-extreme_MIP-1b_T1	5.06471e-05	0.562126	1
control_MIP-1b_T2	1	1.29671e-09	2.10985e-10
mild-or-moderate_MIP-1b_T2	1.29671e-09	1	0.250246
severe-or-extreme_MIP-1b_T2	2.10985e-10	0.250246	1
control_MIP-1b_T3	1	0.184636	0.620223
mild-or-moderate_MIP-1b_T3	0.184636	1	0.18816
severe-or-extreme_MIP-1b_T3	0.620223	0.18816	1
control_MIP-1b_T4	1	0.0246407	0.0476184
mild-or-moderate_MIP-1b_T4	0.0246407	1	0.734094
severe-or-extreme_MIP-1b_T4	0.0476184	0.734094	1
control_GROa_T0	1	1.24562e-07	3.74881e-05
mild-or-moderate_GROa_T0	1.24562e-07	1	0.256129
severe-or-extreme_GROa_T0	3.74881e-05	0.256129	1
control_GROa_T1	1	0.00345743	0.00345743
mild-or-moderate_GROa_T1	0.00345743	1	0.906742
severe-or-extreme_GROa_T1	0.00345743	0.906742	1
control_GROa_T2	1	0.0291717	0.0143824
mild-or-moderate_GROa_T2	0.0291717	1	0.469082
severe-or-extreme_GROa_T2	0.0143824	0.469082	1
control_GROa_T3	1	0.00136943	0.00136943
mild-or-moderate_GROa_T3	0.00136943	1	0.747778
severe-or-extreme_GROa_T3	0.00136943	0.747778	1
control_IFNA2_T0	1	1.0529e-09	1.0529e-09
mild-or-moderate_IFNA2_T0	1.0529e-09	1	0.511941
severe-or-extreme_IFNA2_T0	1.0529e-09	0.511941	1
control_IFNA2_T1	1	0.000880445	0.00602489
mild-or-moderate_IFNA2_T1	0.000880445	1	0.574035
severe-or-extreme_IFNA2_T1	0.00602489	0.574035	1
control_IFNA2_T2	1	0.739022	0.222008
mild-or-moderate_IFNA2_T2	0.739022	1	0.0851996
severe-or-extreme_IFNA2_T2	0.222008	0.0851996	1
control_FLT-3L_T0	1	3.41007e-08	8.51372e-08
mild-or-moderate_FLT-3L_T0	3.41007e-08	1	0.7922
severe-or-extreme_FLT-3L_T0	8.51372e-08	0.7922	1
control_FLT-3L_T2	1	0.000536604	0.000536604
mild-or-moderate_FLT-3L_T2	0.000536604	1	0.732977
severe-or-extreme_FLT-3L_T2	0.000536604	0.732977	1
control_FLT-3L_T3	1	0.923063	0.223825
mild-or-moderate_FLT-3L_T3	0.923063	1	0.151746
severe-or-extreme_FLT-3L_T3	0.223825	0.151746	1
control_FLT-3L_T4	1	0.0353971	0.0163433
mild-or-moderate_FLT-3L_T4	0.0353971	1	0.343709
severe-or-extreme_FLT-3L_T4	0.0163433	0.343709	1
control_IL-5_T0	1	6.17179e-09	1.57234e-06
mild-or-moderate_IL-5_T0	6.17179e-09	1	0.300047
severe-or-extreme_IL-5_T0	1.57234e-06	0.300047	1
control_IL-5_T2	1	0.000401356	0.00121503
mild-or-moderate_IL-5_T2	0.000401356	1	0.799131
severe-or-extreme_IL-5_T2	0.00121503	0.799131	1
control_IL-5_T3	1	0.00989928	0.00529393
mild-or-moderate_IL-5_T3	0.00989928	1	0.3533
severe-or-extreme_IL-5_T3	0.00529393	0.3533	1
control_IL-5_T4	1	0.205915	0.205915
mild-or-moderate_IL-5_T4	0.205915	1	0.804413
severe-or-extreme_IL-5_T4	0.205915	0.804413	1
control_VEGF-A_T0	1	1.84259e-07	1.84259e-07
mild-or-moderate_VEGF-A_T0	1.84259e-07	1	0.638399
severe-or-extreme_VEGF-A_T0	1.84259e-07	0.638399	1
control_VEGF-A_T1	1	0.0045082	0.0045082
mild-or-moderate_VEGF-A_T1	0.0045082	1	0.808677
severe-or-extreme_VEGF-A_T1	0.0045082	0.808677	1
control_VEGF-A_T2	1	2.08008e-07	4.53614e-09
mild-or-moderate_VEGF-A_T2	2.08008e-07	1	0.115544
severe-or-extreme_VEGF-A_T2	4.53614e-09	0.115544	1
control_VEGF-A_T3	1	0.00148857	0.0103692
mild-or-moderate_VEGF-A_T3	0.00148857	1	0.536417
severe-or-extreme_VEGF-A_T3	0.0103692	0.536417	1
control_VEGF-A_T4	1	0.0181265	0.0181265
mild-or-moderate_VEGF-A_T4	0.0181265	1	0.741804
severe-or-extreme_VEGF-A_T4	0.0181265	0.741804	1
control_IL-10_T0	1	0.00011689	0.000184243
mild-or-moderate_IL-10_T0	0.00011689	1	0.862943
severe-or-extreme_IL-10_T0	0.000184243	0.862943	1
control_IL-10_T1	1	0.025622	0.025622
mild-or-moderate_IL-10_T1	0.025622	1	0.930178
severe-or-extreme_IL-10_T1	0.025622	0.930178	1
control_IL-10_T2	1	0.255212	0.30712
mild-or-moderate_IL-10_T2	0.255212	1	0.674181
severe-or-extreme_IL-10_T2	0.30712	0.674181	1
control_TNFb_T0	1	0.000888006	0.022504
mild-or-moderate_TNFb_T0	0.000888006	1	0.0472896
severe-or-extreme_TNFb_T0	0.022504	0.0472896	1
control_TNFb_T1	1	0.139121	0.17696
mild-or-moderate_TNFb_T1	0.139121	1	0.658282
severe-or-extreme_TNFb_T1	0.17696	0.658282	1
control_TNFb_T2	1	0.43991	0.43991
mild-or-moderate_TNFb_T2	0.43991	1	0.591476
severe-or-extreme_TNFb_T2	0.43991	0.591476	1
control_TNFb_T3	1	0.567026	0.567026
mild-or-moderate_TNFb_T3	0.567026	1	0.567026
severe-or-extreme_TNFb_T3	0.567026	0.567026	1
control_IL-6_T0	1	0.00306754	0.00515754
mild-or-moderate_IL-6_T0	0.00306754	1	0.766081
severe-or-extreme_IL-6_T0	0.00515754	0.766081	1
control_IL-6_T1	1	0.074993	0.074993
mild-or-moderate_IL-6_T1	0.074993	1	0.935496
severe-or-extreme_IL-6_T1	0.074993	0.935496	1
control_IL-6_T2	1	0.000599506	0.000387522
mild-or-moderate_IL-6_T2	0.000599506	1	0.449785
severe-or-extreme_IL-6_T2	0.000387522	0.449785	1
control_IL-6_T3	1	0.727665	0.727665
mild-or-moderate_IL-6_T3	0.727665	1	0.727665
severe-or-extreme_IL-6_T3	0.727665	0.727665	1
control_IL-6_T4	1	0.119768	0.119768
mild-or-moderate_IL-6_T4	0.119768	1	0.801084
severe-or-extreme_IL-6_T4	0.119768	0.801084	1
control_GM-CSF_T0	1	0.0437785	0.0451408
mild-or-moderate_GM-CSF_T0	0.0437785	1	0.739208
severe-or-extreme_GM-CSF_T0	0.0451408	0.739208	1
control_GM-CSF_T1	1	0.217711	0.217711
mild-or-moderate_GM-CSF_T1	0.217711	1	0.614409
severe-or-extreme_GM-CSF_T1	0.217711	0.614409	1
control_GM-CSF_T2	1	0.000266727	0.000266727
mild-or-moderate_GM-CSF_T2	0.000266727	1	0.797177
severe-or-extreme_GM-CSF_T2	0.000266727	0.797177	1
control_GM-CSF_T3	1	0.978046	0.517052
mild-or-moderate_GM-CSF_T3	0.978046	1	0.451227
severe-or-extreme_GM-CSF_T3	0.517052	0.451227	1
control_GM-CSF_T4	1	0.203806	0.203806
mild-or-moderate_GM-CSF_T4	0.203806	1	0.821437
severe-or-extreme_GM-CSF_T4	0.203806	0.821437	1
control_IL-4_T0	1	0.0166539	0.0177254
mild-or-moderate_IL-4_T0	0.0166539	1	0.887089
severe-or-extreme_IL-4_T0	0.0177254	0.887089	1
control_IL-4_T2	1	0.0176956	0.0023259
mild-or-moderate_IL-4_T2	0.0176956	1	0.176485
severe-or-extreme_IL-4_T2	0.0023259	0.176485	1
control_IL-4_T3	1	0.784353	0.784353
mild-or-moderate_IL-4_T3	0.784353	1	0.784353
severe-or-extreme_IL-4_T3	0.784353	0.784353	1
control_IL-4_T4	1	0.157263	0.157263
mild-or-moderate_IL-4_T4	0.157263	1	0.565838
severe-or-extreme_IL-4_T4	0.157263	0.565838	1
control_IP-10_T0	1	0.0428149	0.00272856
mild-or-moderate_IP-10_T0	0.0428149	1	0.0428149
severe-or-extreme_IP-10_T0	0.00272856	0.0428149	1
control_IP-10_T1	1	0.00125275	0.00125275
mild-or-moderate_IP-10_T1	0.00125275	1	0.884495
severe-or-extreme_IP-10_T1	0.00125275	0.884495	1
control_IP-10_T2	1	4.80816e-07	2.29653e-07
mild-or-moderate_IP-10_T2	4.80816e-07	1	0.382083
severe-or-extreme_IP-10_T2	2.29653e-07	0.382083	1
control_IP-10_T3	1	0.626794	0.201125
mild-or-moderate_IP-10_T3	0.626794	1	0.201125
severe-or-extreme_IP-10_T3	0.201125	0.201125	1
control_IP-10_T4	1	0.000294458	2.25687e-05
mild-or-moderate_IP-10_T4	0.000294458	1	0.14831
severe-or-extreme_IP-10_T4	2.25687e-05	0.14831	1
control_IL-12 (p70)_T0	1	0.0183558	0.0183558
mild-or-moderate_IL-12 (p70)_T0	0.0183558	1	0.63728
severe-or-extreme_IL-12 (p70)_T0	0.0183558	0.63728	1
control_IL-12 (p70)_T1	1	0.102116	0.102116
mild-or-moderate_IL-12 (p70)_T1	0.102116	1	0.945506
severe-or-extreme_IL-12 (p70)_T1	0.102116	0.945506	1
control_IL-12 (p70)_T2	1	0.0249953	0.00740693
mild-or-moderate_IL-12 (p70)_T2	0.0249953	1	0.107071
severe-or-extreme_IL-12 (p70)_T2	0.00740693	0.107071	1
control_IL-12 (p70)_T3	1	0.802667	0.802667
mild-or-moderate_IL-12 (p70)_T3	0.802667	1	0.802667
severe-or-extreme_IL-12 (p70)_T3	0.802667	0.802667	1
control_IL-12 (p70)_T4	1	0.615522	0.615522
mild-or-moderate_IL-12 (p70)_T4	0.615522	1	0.789469
severe-or-extreme_IL-12 (p70)_T4	0.615522	0.789469	1
control_EGF_T0	1	0.00310898	0.00646764
mild-or-moderate_EGF_T0	0.00310898	1	0.612028
severe-or-extreme_EGF_T0	0.00646764	0.612028	1
control_EGF_T2	1	6.84886e-06	9.34072e-07
mild-or-moderate_EGF_T2	6.84886e-06	1	0.206664
severe-or-extreme_EGF_T2	9.34072e-07	0.206664	1
control_EGF_T3	1	0.0371015	0.155013
mild-or-moderate_EGF_T3	0.0371015	1	0.240638
severe-or-extreme_EGF_T3	0.155013	0.240638	1
control_EGF_T4	1	0.040582	0.040582
mild-or-moderate_EGF_T4	0.040582	1	0.729774
severe-or-extreme_EGF_T4	0.040582	0.729774	1
control_TNFa_T0	1	0.00314203	0.0195955
mild-or-moderate_TNFa_T0	0.00314203	1	0.437379
severe-or-extreme_TNFa_T0	0.0195955	0.437379	1
control_TNFa_T1	1	2.53778e-05	0.000517223
mild-or-moderate_TNFa_T1	2.53778e-05	1	0.421135
severe-or-extreme_TNFa_T1	0.000517223	0.421135	1
control_IL-13_T0	1	0.378717	0.0698871
mild-or-moderate_IL-13_T0	0.378717	1	0.0698871
severe-or-extreme_IL-13_T0	0.0698871	0.0698871	1
control_IL-13_T1	1	0.0155873	0.0155873
mild-or-moderate_IL-13_T1	0.0155873	1	0.838762
severe-or-extreme_IL-13_T1	0.0155873	0.838762	1
control_IL-13_T2	1	0.948449	0.948449
mild-or-moderate_IL-13_T2	0.948449	1	0.948449
severe-or-extreme_IL-13_T2	0.948449	0.948449	1
control_IL-13_T3	1	0.126117	0.126117
mild-or-moderate_IL-13_T3	0.126117	1	0.771111
severe-or-extreme_IL-13_T3	0.126117	0.771111	1
control_MDC_T0	1	0.0469678	0.0469678
mild-or-moderate_MDC_T0	0.0469678	1	0.831925
severe-or-extreme_MDC_T0	0.0469678	0.831925	1
control_MDC_T1	1	0.0611755	0.0611755
mild-or-moderate_MDC_T1	0.0611755	1	0.82169
severe-or-extreme_MDC_T1	0.0611755	0.82169	1
control_MDC_T2	1	0.000241999	1.53577e-05
mild-or-moderate_MDC_T2	0.000241999	1	0.152178
severe-or-extreme_MDC_T2	1.53577e-05	0.152178	1
control_MDC_T3	1	0.411106	0.0658217
mild-or-moderate_MDC_T3	0.411106	1	0.0817098
severe-or-extreme_MDC_T3	0.0658217	0.0817098	1
control_MDC_T4	1	0.0639077	0.0639077
mild-or-moderate_MDC_T4	0.0639077	1	0.819138
severe-or-extreme_MDC_T4	0.0639077	0.819138	1
control_IFNy_T1	1	0.0207905	0.0207905
mild-or-moderate_IFNy_T1	0.0207905	1	0.900832
severe-or-extreme_IFNy_T1	0.0207905	0.900832	1
control_IFNy_T2	1	0.33626	0.33626
mild-or-moderate_IFNy_T2	0.33626	1	0.850848
severe-or-extreme_IFNy_T2	0.33626	0.850848	1
control_IFNy_T3	1	0.820118	0.820118
mild-or-moderate_IFNy_T3	0.820118	1	0.820118
severe-or-extreme_IFNy_T3	0.820118	0.820118	1
control_IFNy_T4	1	0.166815	0.166815
mild-or-moderate_IFNy_T4	0.166815	1	0.624231
severe-or-extreme_IFNy_T4	0.166815	0.624231	1
control_MIP-1a_T2	1	0.184627	0.0264934
mild-or-moderate_MIP-1a_T2	0.184627	1	0.0897216
severe-or-extreme_MIP-1a_T2	0.0264934	0.0897216	1
control_IL-15_T1	1	0.169778	0.169778
mild-or-moderate_IL-15_T1	0.169778	1	0.743882
severe-or-extreme_IL-15_T1	0.169778	0.743882	1
control_IL-15_T2	1	0.167128	0.0658893
mild-or-moderate_IL-15_T2	0.167128	1	0.167128
severe-or-extreme_IL-15_T2	0.0658893	0.167128	1
