# Supplementary material for: Unraveling Acute and Post-COVID Cytokine Patterns to Anticipate Future Challenges
Source: J Clin Med. 2023 Aug 11;12(16):5224. doi: 10.3390/jcm12165224 (PMC10455949; doi:10.3390/jcm12165224)
Supplement: Supplementary file 1 [file jcm-12-05224-s001.zip › Supplementary Table S5 - fig6.xlsx]

## Sheet: A_PCA_cluster_params_labels
	PC1(54.04%)	PC2(28.04%)	cluster	complications≥1	IP-10	MDC	MIP-1b	VEGF-A	sCD40L	EGF	TNFa	age	BMI
0	2.26549	0.100608	0	yes	3.07575	3.29582	3.6099	1.78053	2.49846	2.37116	1.40088	1.8451	1.5302
1	-0.729551	1.94769	1	no	2.68424	3.11417	1.58602	1.35334	3.87665	1.36059	1.26387	1.8451	1.51851
2	1.99868	0.209571	0	no	3.04254	3.26082	3.31446	1.67523	2.30218	2.3007	1.40088	1.83251	1.49136
3	0.334096	-0.91134	1	yes	2.39517	3.27525	4.30854	2.94636	2.09146	2.16158		1.81291	1.59218
4	-0.0950465	0.960248	1	no	2.86869	2.80824	3.53192	2.578	1.28758	1.84098	1.54469	1.88649	1.49831
5	1.81279	-1.0636	0	yes	2.33933	4.00804	3.3003	2.08088	2.15509	2.24032	1.63969	1.82607	1.59218
6	-0.1093	-0.621548	1	no	2.53442	2.91684	4.1391	2.72194	1.33985	2.13963		1.80618	1.49831
7	0.319288	-0.479712	1	no	2.45315	3.29366	3.41418	2.24358	2.08479	2.05683	1.28981	1.82607	1.55509
8	3.64766	0.883487	0	no	3.26073	3.84238	3.4663	2.26996	1.50745	2.29783	1.51654	1.85126	1.46255
9	2.6505	-0.519246	0	yes	3.19975	3.08364	3.90791	3.51997	1.88434	2.67767	1.24477	1.85733	1.52492
10	1.83596	0.107828	0	yes	2.96556	3.28782	3.66448	2.51264	2.3137	2.27527	1.44592	1.85733	1.46835
11	-1.04487	1.20298	1	no	2.57816	2.93566	1.71999	1.91876	3.84079	1.52205	0.995196	1.86332	1.46835
12	0.914115	0.751181	0	yes	3.05994	2.88709	3.48918	2.98742	2.42354	2.0844	1.44592	1.85126	1.43457
13	1.69081	-0.164689	0	no	2.78851	3.44446	4.37049	3.83277	1.77195	2.23974	1.05805	1.90849	1.45939
14	1.26034	0.0309173	0	yes	2.96169	3.00709	3.63188	3.18476	2.41191	2.27251	2.0798	1.85733	1.6464
15	-0.281602	0.532191	1	no	2.72369	2.84644	3.49686	2.08472	2.1231	1.87685	1.13066	1.79239	1.46835
16	1.74329	0.832077	0	yes	3.09362	3.235	3.51557	1.97973	2.40778	2.11724	1.26764	1.83251	1.6464
17	2.8389	0.416081	0	yes	2.81194	4.10049	3.44523	2.23426	2.03527	2.11401	1.31091	1.86923	1.51917
18	-1.13102	-0.69406	1	no	2.51416	2.45974	1.58782	1.68502	3.9698	2.10449	1.18099	1.86332	1.45939
19	0.950266	0.473037	0	yes	2.89754	3.10066	3.46036	2.35669	1.77801	2.06871	1.2188	1.86923	1.51917
20	-1.14479	-0.987944	1	yes	2.11657	3.04674	1.57898	1.68502	4.00243	1.93308	1.3694	1.81291	1.46195
21	0.646415	0.63423	0	yes	2.83964	3.1057	3.50825	2.74532	1.92609	1.96261	1.70492	1.8451	1.6464
22	0.925164	-1.01041	1	yes	2.61552	3.14346	3.63085	2.88138	1.49817	2.36949	1.3927	1.85126	1.43933
23	1.41672	0.146476	0	yes	2.79701	3.39311	3.2032	2.43308	1.91286	2.13001	1.62252	1.83251	1.50651
24	-0.324612	0.377383	1	no	2.56422	3.05399	1.40432	2.12759	3.96892	1.81869	1.07041	1.82607	1.42651
25	2.1456	0.485404	0	yes	2.96456	3.54076	3.059	2.72748	2.27309	2.1631	1.67182	1.85126	1.43933
26	0.296838	0.344981	1	no	2.86486	2.81848	3.47195	2.699	2.50356	2.06002	1.36736	1.86923	1.51917
27	1.39896	-0.250235	0	yes	2.83734	3.20213	3.61213	2.93734	2.35234	2.28807	1.34947	1.88081	1.56703
28	2.19827	0.0165253	0	yes	2.99189	3.38365	3.51004	2.05312	2.22629	2.33947	1.38453	1.82607	1.49136
29	2.12587	-0.0599141	0	no	2.94773	3.40359	3.67476	3.16049	2.37107	2.33181	1.92428	1.86332	1.56703
30	2.8756	0.308324	0	yes	3.10337	3.58956	3.4996	2.94956	2.8688	2.34807	1.44592	1.81291	1.60314
31	1.39975	-0.469816	0	yes	2.68414	3.40055	4.16526	2.76948	2.06431	2.25758		1.8451	1.55991
32	1.11405	0.909167	0	yes	2.98721	3.14863	3.34237	2.61152	2.23992	1.9918	1.34947	1.83251	1.60314
33	0.344265	-0.286119	1	yes	2.56599	3.16844	1.70927	2.29159	3.98533	2.06985	1.52724	1.86923	1.49693
34	0.954885	0.347775	0	yes	2.85454	3.1401	3.50573	2.51991	2.21972	2.08146	1.44592	1.82607	1.55145
35	-0.673348	-0.0398878	1	yes	2.4422	2.98137	1.47436	1.74406	3.81494	1.85926	1.37785	1.86923	1.52401
36	2.39238	0.28613	0	yes	2.97097	3.58625	3.33288	2.36052	2.23512	2.24455	1.31091	1.88649	1.56348
37	2.73719	0.131024	0	no	3.07513	3.52297	3.68664	2.82206	2.35553	2.38167	1.67943	1.83251	1.44404
38	1.45484	-0.471172	0	no	2.85357	3.1367	3.64385	2.77159	2.04187	2.37482	2.70321	1.83885	1.61278
39	2.09542	-0.549388	0	yes	2.80287	3.49582	4.17719	3.51371	2.08196	2.39511		1.82607	1.49679
40	2.36297	-0.026581	0	no	2.84515	3.6973	3.2896	2.3007	2.29699	2.26209	1.94699	1.83885	1.56348
41	2.65244	0.142729	0	yes	2.8707	3.8358	3.51022	2.37872	2.34708	2.23606	1.28981	1.89763	1.61278
42	0.945288	-0.221531	0	no	2.74006	3.16718	3.37785	2.57719	2.42841	2.19268	1.34947	1.88081	1.53529
43	0.0769394	-0.0443659	1	no	2.83923	2.64892	3.48782	2.33359	2.28142	2.16212	1.19173	1.80618	1.48144
44	2.31622	-0.28886	0	yes	3.05224	3.24732	3.38102	2.76161	2.21625	2.48678	1.73528	1.8451	1.49831
45	2.9298	0.13111	0	yes	3.0893	3.58758	3.32926	2.52764	2.3451	2.39979	1.56573	1.88081	1.61815
46	1.37134	0.440353	0	yes	2.94034	3.21232	3.58471	2.50804	2.31258	2.1272	1.88745	1.81954	1.55763
47	-0.608706	1.24436	1	yes	2.84624	2.69149	1.72518	1.95303	3.92414	1.70868	1.36436	1.86923	1.49693
48	2.03458	-0.304314	0	no	2.73036	3.66185	4.63645	3.40237	1.98354	2.26215	1.3438	1.85126	1.52401
49	2.79839	0.886049	0	yes	2.96264	3.95999	4.07532	3.35078	1.68178	2.05796	1.43169	1.83885	1.56348
50	0.577676	1.76829	0	no	2.89507	3.30552	3.39129	2.47521	1.23578	1.62066	0.909021	1.79239	1.56585
51	-0.273472	-0.449164	1	no	2.60284	2.7741	4.47685	3.18637	2.14554	2.12129	1.74052	1.83251	1.45025
52	0.170822	-0.770733	1	no	2.58066	2.9242	2.75126	2.52169	1.76305	2.23283		1.79239	1.61278
53	0.352737	0.249062	1	no	3.06788	2.47054	3.24477	2.8176	2.2275	2.23134	0.909021	1.83885	1.56703
54	1.86563	-0.371334	0	yes	2.82772	3.39875	3.6114	2.89602	1.57657	2.34256	1.66408	1.88081	1.55145
55	-0.490531	-0.60306	1	yes	2.41497	2.95013	4.26462	2.93494	2.21083	2.0359		1.77085	1.55145
56	1.02509	-0.191551	0	yes	2.78911	3.12895	4.39354	3.28664	2.04096	2.21939		1.80618	1.47319
57	-0.206507	0.0591873	1	yes	2.54163	3.05545	1.42862	2.00612	4.02814	1.91429	0.62941	1.8451	1.41597
58	1.5215	0.81254	0	yes	2.96685	3.34331	1.68404	1.88807	4.01145	2.02829	1.40671	1.88081	1.67468
59	0.696323	-1.13194	1	yes	2.56851	3.08323	1.45209	1.56467	3.90687	2.3679	1.24055	1.81954	1.67468
60	-0.204555	-0.417122	1	yes	2.51564	2.96374	1.54494	2.20504	3.71369	2.05488	1.43361	1.85733	1.46746
61	-1.16919	0.983617	1	no	2.42677	3.07341	1.54839		3.78604	1.48714	1.2383	1.77085	1.42846
62	-1.3447	1.15569	1	yes	2.45516	2.9936	1.45728	1.79302	3.99465	1.44138	1.26623	1.77085	1.67468
63	-1.46606	-0.271864	1	yes	2.32785	2.74436	1.69583	1.9465	3.82916	1.82373	1.37457	1.85733	1.57864
64	0.220774	-0.499894	1	yes	2.54648	3.08334	1.87564	1.98372	3.9806	2.12212	1.5088	1.85733	1.61805
65	-1.26164	0.9227	1	no	2.47933	2.92369	1.64542	1.88807	3.50093	1.5387	1.29645	1.77085	1.80808
66	-1.31892	0.783814	1	no	2.43136	2.93915	1.64306	2.45301	3.97989	1.54986	1.44342	1.83885	1.80808
67	-3.05749	-0.329427	1	yes	2.36819	1.92572	1.73456	1.61066	3.93588	1.79913	1.17522	1.85733	1.57864
68	-0.405114	-0.640858	1	yes	2.47702	2.87284	1.48444	2.48212	3.70086	2.09412	1.39094	1.81954	1.61805
69	0.145934	0.23386	1	yes	2.76013	2.89555	1.70415	2.22855	4.00768	2.01949	1.52943	1.86332	1.80808
70	-0.556687	-0.102613	1	yes	2.48903	2.93725	1.66342	2.10551	4.00165	1.91687	1.37291	1.86332	1.54543
71	-0.0845925	-1.58969	1	no	2.40069	2.87791	1.67852	2.0463	4.00721	2.37173	1.32428	1.81954	1.53479
72	-0.789116	1.72714	1	no	2.77579	2.86725	1.70415	2.3205	3.86792	1.4929	1.59671	1.86923	1.44762
73	-0.162804	0.849525	1	yes	2.80871	2.84744	1.63759	1.5387	3.94434	1.83423	1.42341	1.83251	1.59923
74	-0.320118	-1.14499	1	yes	2.41739	2.86875	1.55328	1.68502	4.04007	2.22495	1.30664	1.8451	1.59923
75	0.858204	-0.408166	0	no	2.84979	2.88633	1.69836	2.36948	4.06339	2.32478	1.49443	1.8451	1.54145
76	-1.11752	0.893804	1	yes	2.48792	2.96716	1.57217	1.56467	3.85982	1.5605	1.487	1.88081	1.47173
77	-2.40019	-0.353488	1	no	2.32098	2.30218	1.50092	2.38166	3.87376	1.80455	1.24304	1.77815	1.67468
78	-0.732013	-1.6069	1	no	2.30505	2.73769	1.47567	2.06446	3.96355	2.28405	1.25018	1.79239	1.58659
79	-0.733303	-0.0338243	1	no	2.43683	2.96464	1.52776		3.95167	1.85095	1.34301	1.85733	1.47712
80	-0.639153	0.809852	1	yes	2.70771	2.78874	1.20737	2.2023	3.84013	1.758	1.19756	1.77815	1.60206
81	-1.43556	-0.765911	1	no	2.25115	2.74716	1.617	1.35334	3.8828	1.93727	1.26174	1.83885	1.60206
82	-0.527732	-1.38448	1	no	2.28409	2.93149	1.51455	1.22324	3.91457	2.2052	1.3126	1.76343	1.58659
83	0.646651	0.1505	0	yes	2.77752	3.07266	1.61194	1.63114	3.74034	2.0812	1.37457	1.8451	1.50786
84	-1.83513	0.0187874	1	no	2.3452	2.62828	1.06183	2.23106	3.84654	1.72255	1.11992	1.74036	1.47712
85	-0.747324	0.177145	1	yes	2.49534	2.91908	1.62716	1.58861	3.95475	1.81981	1.32428	1.86332	1.62982
86	-0.203592	0.990897	1	yes	2.63087	3.17249	1.69443	1.76953	3.99579	1.66549	1.48954	1.86332	1.53441
87	-1.32618	0.681209	1	yes	2.44146	2.8891	1.59284		4.00886	1.5904	1.33365	1.74036	1.53441
88	-2.64148	0.7088	1	no	2.08983	2.89043	1.62634	2.13462	3.57541	1.28533	1.13925	1.70757	1.40858
89	-0.399089	-0.232291	1	yes	2.46866	3.00733	1.52231	2.01144	4.00311	1.95318	1.40976	1.86332	1.5858
90	-0.891915	0.969989	1	yes	2.61484	2.87662	1.76118	1.63114	3.68274	1.63094	1.11992	1.75587	1.5858
91	-2.72101	-0.405799	1	no	2.30617	2.16456	1.58377	2.2023	3.8865	1.79761	0.945469	1.75587	1.5172
92	-1.39552	-0.353981	1	yes	2.36212	2.69482	1.3092		3.775	1.87726	1.08529	1.77815	1.60206
93	-0.592315	-1.11803	1	no	2.43924	2.71383	1.32634	2.24324	3.92404	2.21861	1.40824	1.70757	1.4624
94	-0.523832	-0.567773	1	yes	2.40934	2.95453	1.56419	1.56467	3.84517	2.01891	1.36773	1.81291	1.59284
95	-0.385867	0.683224	1	yes	2.58538	3.0776	1.63739	1.12548	3.73688	1.72876	1.34301	1.83885	1.5858
96	-0.139447	1.00215	1	no	2.77329	2.96247	1.69601	2.01144	3.99549	1.76072	1.21325	1.85126	1.51917
97	-0.745183	0.333688	1	no	2.60955	2.77034	1.54444	1.22324	3.91879	1.84504	1.46923	1.82607	1.48287
98	-0.730213	0.526358	1	no	2.53697	2.95636	1.52323		3.95003	1.7328	1.17231	1.76343	1.54605
99	-1.69372	1.37161	1	no	2.42444	2.94722	1.73432	1.98949	3.87108	1.33345	0.985426	1.79239	1.55121
100	-0.532783	-1.12587	1	no	2.35976	2.87451	1.52479	2.06446	3.86315	2.17023	1.57553	1.70757	1.51917
101	-1.43246	0.619981	1	yes	2.42249	2.85486	1.63829	0.974512	3.70748	1.59318	1.27508	1.86923	1.62055
102	-0.869903	0.82387	1	no	2.79201	2.54271	1.59605	1.79302	3.81059	1.79996	1.35908	1.88649	1.62055
103	-0.0581883	-0.297307	1	yes	2.61746	2.89203	1.25912	2.45998	3.87953	2.09036	1.30856	1.8451	1.51917
104	-0.630996	0.00245809	1	yes	2.41076	3.06665	1.55461	1.8537	3.85529	1.82588	1.52943	1.8451	1.56726
105	-0.237647	-0.19782	1	yes	2.5641	2.92891	1.54245	2.29361	3.97151	2.01334	1.36773	1.81291	1.61278
106	0.458089	-1.23957	1	no	2.56371	2.9507	1.50961	2.42854	3.99094	2.38975	1.32428	1.64345	1.55546
107	-0.624013	-0.555115	1	yes	2.54448	2.68162	1.57565	1.44232	3.91966	2.10144	1.13925	1.78533	1.43201
108	-1.74476	0.0112481	1	yes	2.43849	2.50869	1.81478	2.22092	4.02632	1.79204	1.3941	1.8451	1.5302
109	0.714759	0.657734	0	yes	2.72328	3.34233	1.79824	2.25725	3.9376	1.87933	1.45317	1.8451	1.62055
110	-0.0719851	0.904304	1	yes	2.76474	2.98001	1.56808	2.0816	3.97724	1.79043	1.09934	1.78533	1.56726
111	0.229862	0.295485	1	no	2.83169	2.82993	1.69906	1.8348	3.87456	2.05108	1.4504	1.81954	1.55546
112	-0.870558	-0.256384	1	no	2.39478	2.9091	1.53466	2.0463	3.99298	1.89031	1.23096	1.60206	1.63779
113	0.258434	0.0754527	1	yes	2.70298	2.99928	1.65254	1.35334	3.79174	2.0385	1.24304	1.8451	1.52401
114	0.149927	-0.85606	1	no	2.48615	3.05118	1.80468	1.76953	3.8467	2.19642	1.33566	1.82607	1.54357
115	-1.04093	-0.478254	1	yes	2.37999	2.79203	1.31973	2.22092	3.89675	1.94635	1.07773	1.86332	1.47611
116	-1.75349	0.770378	1	yes	2.4283	2.74028	1.45209	2.47015	3.74368	1.53288	1.18099	1.86332	1.53224
117	-0.425895	-0.98021	1	no	2.35064	2.98118	1.17026	1.81451	3.61636	2.12051	1.25237	1.81291	1.62982
118	-0.0543226	-0.226692	1	yes	2.51266	3.09278	1.5807	2.48551		1.99638	1.36829	1.86332	1.42813
119	-0.668479	-1.32454	1	yes	2.35738	2.75892	1.60152	1.7464	3.69573	2.2285	1.21564	1.82607	1.54642
120	-2.06269	2.71422	1	no	2.7827	2.55238	1.46285	1.57565	3.31979	1.11327	1.25575	1.89209	1.47712
121	-0.0144974	0.272105	1	yes	2.56277	3.16909	1.39058	1.89343	3.62617	1.86646	1.17056	1.81291	1.61805
122	0.446713	-1.18834	1	no	2.44658	3.15986	1.60541	2.30025	3.60358	2.29321	1.2492	1.81291	1.61805
123	-0.985132	-0.364598	1	yes	2.54229	2.57372	1.4014	1.7464	3.47561	2.02065	0.711807	1.80618	1.54295
124	-0.378764	1.3786	1	no	2.74213	3.01354	1.48756	2.02082	3.4626	1.60412	1.39915	1.80618	1.5858
125	-0.623721	-0.72635	1	yes	2.51937	2.67534	1.43217	1.4618	3.53866	2.14132	1.12352	1.77085	1.54407
126	-0.860153	-0.669187	1	no	2.40712	2.7742	1.21564	1.5244	3.59663	2.03607	1.20844	1.77085	1.54407
127	0.62227	-1.56406	1	yes	2.54612	2.96305	1.52943	2.49955		2.49287	1.3294	1.73239	1.4979
128	-1.60046	0.589526	1	yes	2.96254	1.848	1.33526	1.7464	3.43356	1.96023	1.48159	1.88649	1.49276
129	-0.975196	-1.13817	1	no	2.28879	2.78811	1.40019	1.79358	3.50043	2.1067	1.36361	1.88649	1.49136
130	-1.3016	-0.581808	1	no	2.31725	2.74912	1.58636	2.25452	3.57767	1.92675	1.34459	1.81954	1.44044
131	-0.561139	0.0240289	1	yes	2.57403	2.82669	1.34616		3.39829	1.93202	1.17435	1.77815	1.49707
132	-0.417576	-0.389542	1	no	2.55629	2.8042	1.4504	2.14876	3.53287	2.06367	1.28578	1.81291	1.49707
133	-1.7747	-0.263211	1	yes	2.35422	2.55967	1.45728	1.7195		1.82491	1.34203	1.85733	1.55121
134	0.431783	-1.36146	1	no	2.45602	3.08714	1.47202	1.86947	3.66747	2.35635	1.60735	1.65321	1.51917
135	-1.58569	-1.00679	1	no	2.168	2.7505	1.62377	1.67367	3.57179	1.95439	1.08458	1.8451	1.54531
136	-0.766851	1.12814	1	yes	2.66121	2.90067	1.52634	1.3813	3.55661	1.61532	1.22943	1.9345	1.49415
137	-0.420152	-1.17816	1	yes	2.43114	2.78968	1.37876	2.08998	3.55969	2.24077	1.29732	1.86923	1.67779
138	-0.643475	-0.926465	1	no	2.42065	2.77701	1.82367	2.54271	3.55133	2.14023	1.3216	1.68124	1.50853
139	-0.815804	0.34093	1	yes	2.5005	2.92581	1.41363	2.3057		1.76589	1.45743	1.86923	1.63869
140	-1.71152	1.1952	1	no	2.52058	2.72442	1.26435	1.86947	3.33618	1.45606	0.874482	1.83251	1.63869
141	-0.629733	1.12731	1	no	2.70846	2.88305	1.37457	2.16982	3.58894	1.6536	1.3543	1.85126	1.4877
142	0.086963	-1.0887	1	no	2.50405	2.92477	2.01187	1.91551	3.76873	2.28289	1.7478	1.63347	1.52815
143	-1.64888	2.63653	1	yes	2.79198	2.70491	2.47081	1.07518	2.40255	1.16376	2.53037	1.83885	1.52815
144	0.118635	-1.39033	1	yes	2.38084	3.0627	1.86219	2.28708	3.62142	2.30125	1.71357	1.83885	1.60249
145	-0.299845	-0.481598	1	yes	2.49896	2.92973	1.73247	1.57565	3.71038	2.06077	1.31112	1.83251	1.60249
146	-0.384323	-1.20415	1	yes	2.28137	3.05405	1.70893	1.88564		2.14993	1.32428	1.81954	1.56419
147	-1.00341	-1.41631	1	no	2.21698	2.81757	2.29879	2.20265		2.14928	1.88722	1.81954	1.52127
148	0.118626	-1.51572	1	no	2.45977	2.89209	2.03282	2.20777	3.65555	2.39611	1.71617	1.81954	1.52127
149	-0.34693	-2.29931	1	no	2.27478	2.7677	1.62201	1.7464	3.64996	2.51053	1.24279	1.6721	1.62055
150	0.342897	-0.250215	1	no	2.61418	3.09597	1.74523	2.13922	3.61436	2.0904	1.40329	1.86923	1.68142
151	1.20021	2.66161	0	no	3.36393	3.04984	1.50866	3.45871	4.01059	1.66839	1.60466	1.86923	1.68142
152	-0.563946	0.0629273	1	no	2.58987	2.80957	1.43377	2.126	3.4431	1.92967	1.25575	1.77085	1.59173
153	-0.291279	-0.440831	1	yes	2.54791	2.86194	1.78965	1.57565	3.48857	2.08066	1.3948	1.83885	1.48287
154	0.0326867	1.36391	1	yes	2.84012	3.03183	1.39915	2.02567	3.66345	1.69346	1.25575	1.6902	1.617
155	-1.12746	-0.925876	1	no	2.23845	2.8648	1.68151	2.24576	3.43908	1.9955	1.25575	1.86923	1.51322
156	-0.443625	0.118364	1	yes	2.50644	3.02319	1.87233	2.32654	3.68311	1.86034	1.5227	1.83251	1.617
157	-0.527866	-0.741581	1	yes	2.41164	2.8988	1.53517	1.4618	3.49956	2.07795	1.41963	1.81954	1.53007
158	-0.618127	-1.19232	1	yes	2.30263	2.91347	1.73759	2.35216	3.69728	2.14993	1.59162	1.86923	1.51322
159	0.550234	1.6208	0	yes	3.10936	2.88515	2.07766	2.26923	3.62304	1.81298	1.89993	1.83251	1.62737
160	-1.27146	1.17438	1	yes	2.5632	2.84854	1.41078	1.79358	3.42323	1.51135	1.04689	1.81954	1.47813
161	-0.367874	-1.21936	1	no	2.31003	3.00839	2.03711	2.11214	3.70903	2.17505	1.85327	1.77085	1.63779
162	-0.459575	-0.0760372	1	no	2.58727	2.82215	1.66652	1.91551	3.4884	1.97868	1.2887	1.79239	1.4877
163	-0.946921	0.0574864	1	yes	2.50278	2.78001	1.97267	1.90097	3.66856	1.85564	1.84726	1.82607	1.52401
164	1.24968	2.9556	0	no	3.22457	3.39473	1.90752	3.71281	4.30498	1.479	1.70062	1.81291	1.54357
165	-0.107061	-1.378	1	no	2.3552	3.00596	2.31182	1.771		2.26979	1.64532	1.34242	1.53908

## Sheet: A_bars_MW_fdr
	s	MW-p	MW-p-adj-fdr
IP-10_T4	5069	2.68171e-18	2.41354e-17
MDC_T4	5043	6.18741e-18	2.78433e-17
MIP-1b_T4	4846	2.60962e-15	7.82886e-15
VEGF-A_T4	4275	4.62441e-11	1.04049e-10
sCD40L_T4	931	7.54816e-10	1.35867e-09
EGF_T4	4117	1.59637e-07	2.39455e-07
TNFa_T4	3532.5	1.17402e-05	1.50946e-05
age	3642	0.000449639	0.000505844
BMI	2822.5	0.613587	0.613587

## Sheet: C_KW
	IP-10	MDC	MIP-1b	VEGF-A	sCD40L	EGF	TNFa
T0	0.00583837	0.0192687	7.80455e-13	3.25783e-09	1.80335e-18	0.00152425	0.00220511
T1	5.71625e-06	0.0109001	1.81083e-09	1.67164e-05	5.16503e-12	0.320438	9.98278e-08
T2	1.2087e-12	8.13231e-09	3.76911e-18	7.73538e-15	2.51115e-18	1.29792e-10	0.174965
T3	0.0480885	0.0343074	0.0625304	2.66148e-07	0.0369102	0.00100481	0.172259
T4	3.36019e-07	0.00424825	0.0308875	0.0125981	0.0247229	0.0492127	0.319102

## Sheet: C_Dunn_post_hoc_fdr
	control	no	yes
control_IP-10_T0	1	0.0326653	0.00408577
no_IP-10_T0	0.0326653	1	0.182391
yes_IP-10_T0	0.00408577	0.182391	1
control_IP-10_T1	1	0.000614416	0.000466196
no_IP-10_T1	0.000614416	1	0.74168
yes_IP-10_T1	0.000466196	0.74168	1
control_IP-10_T2	1	3.94661e-07	7.85034e-09
no_IP-10_T2	3.94661e-07	1	0.376248
yes_IP-10_T2	7.85034e-09	0.376248	1
control_IP-10_T3	1	0.290731	0.552824
no_IP-10_T3	0.290731	1	0.290731
yes_IP-10_T3	0.552824	0.290731	1
control_IP-10_T4	1	0.00894372	0.000210532
no_IP-10_T4	0.00894372	1	0.177649
yes_IP-10_T4	0.000210532	0.177649	1
control_MDC_T0	1	0.0806485	0.0154339
no_MDC_T0	0.0806485	1	0.203526
yes_MDC_T0	0.0154339	0.203526	1
control_MDC_T1	1	0.108149	0.0353568
no_MDC_T1	0.108149	1	0.34558
yes_MDC_T1	0.0353568	0.34558	1
control_MDC_T2	1	0.000552014	1.49348e-06
no_MDC_T2	0.000552014	1	0.0748245
yes_MDC_T2	1.49348e-06	0.0748245	1
control_MDC_T3	1	0.203041	0.357259
no_MDC_T3	0.203041	1	0.385194
yes_MDC_T3	0.357259	0.385194	1
control_MDC_T4	1	0.667155	0.0805558
no_MDC_T4	0.667155	1	0.0805558
yes_MDC_T4	0.0805558	0.0805558	1
control_MIP-1b_T0	1	6.31535e-12	5.58898e-12
no_MIP-1b_T0	6.31535e-12	1	0.784195
yes_MIP-1b_T0	5.58898e-12	0.784195	1
control_MIP-1b_T1	1	6.36308e-07	7.11824e-06
no_MIP-1b_T1	6.36308e-07	1	0.419329
yes_MIP-1b_T1	7.11824e-06	0.419329	1
control_MIP-1b_T2	1	2.13851e-10	7.03045e-12
no_MIP-1b_T2	2.13851e-10	1	0.565213
yes_MIP-1b_T2	7.03045e-12	0.565213	1
control_MIP-1b_T4	1	0.193632	0.170797
no_MIP-1b_T4	0.193632	1	0.689986
yes_MIP-1b_T4	0.170797	0.689986	1
control_VEGF-A_T0	1	1.49207e-08	1.44533e-08
no_VEGF-A_T0	1.49207e-08	1	0.802865
yes_VEGF-A_T0	1.44533e-08	0.802865	1
control_VEGF-A_T1	1	0.000378158	0.01795
no_VEGF-A_T1	0.000378158	1	0.0764327
yes_VEGF-A_T1	0.01795	0.0764327	1
control_VEGF-A_T2	1	1.80091e-08	1.79327e-09
no_VEGF-A_T2	1.80091e-08	1	0.620479
yes_VEGF-A_T2	1.79327e-09	0.620479	1
control_VEGF-A_T3	1	0.0013961	0.0013961
no_VEGF-A_T3	0.0013961	1	0.960463
yes_VEGF-A_T3	0.0013961	0.960463	1
control_VEGF-A_T4	1	0.125946	0.136444
no_VEGF-A_T4	0.125946	1	0.605492
yes_VEGF-A_T4	0.136444	0.605492	1
control_sCD40L_T0	1	4.34722e-12	2.19542e-16
no_sCD40L_T0	4.34722e-12	1	0.0459017
yes_sCD40L_T0	2.19542e-16	0.0459017	1
control_sCD40L_T1	1	6.07308e-08	2.79198e-06
no_sCD40L_T1	6.07308e-08	1	0.273746
yes_sCD40L_T1	2.79198e-06	0.273746	1
control_sCD40L_T2	1	5.29569e-11	2.87143e-11
no_sCD40L_T2	5.29569e-11	1	0.990209
yes_sCD40L_T2	2.87143e-11	0.990209	1
control_sCD40L_T3	1	0.217757	0.362219
no_sCD40L_T3	0.217757	1	0.362219
yes_sCD40L_T3	0.362219	0.362219	1
control_sCD40L_T4	1	0.147336	0.147336
no_sCD40L_T4	0.147336	1	0.881761
yes_sCD40L_T4	0.147336	0.881761	1
control_EGF_T0	1	0.00154486	0.00114821
no_EGF_T0	0.00154486	1	0.588493
yes_EGF_T0	0.00114821	0.588493	1
control_EGF_T2	1	7.90412e-07	4.49974e-07
no_EGF_T2	7.90412e-07	1	0.767116
yes_EGF_T2	4.49974e-07	0.767116	1
control_EGF_T3	1	0.0345278	0.0345278
no_EGF_T3	0.0345278	1	0.77334
yes_EGF_T3	0.0345278	0.77334	1
control_EGF_T4	1	0.190832	0.190832
no_EGF_T4	0.190832	1	0.748994
yes_EGF_T4	0.190832	0.748994	1
control_TNFa_T0	1	0.00199062	0.00342161
no_TNFa_T0	0.00199062	1	0.649996
yes_TNFa_T0	0.00342161	0.649996	1
control_TNFa_T1	1	3.05142e-05	2.2156e-05
no_TNFa_T1	3.05142e-05	1	0.758492
yes_TNFa_T1	2.2156e-05	0.758492	1

## Sheet: B_MDI_df
	age	T2D	BMI	severity	gender	PCR	obese_status	Pneumonia	hypertension	chronicheartfailure	n_comorbidities	sCD40L_T4	EGF_T4	Eotaxin_T4	FGF-2_T4	FLT-3L_T4	Fractalkine_T4	G-CSF_T4	GM-CSF_T4	GROa_T4	IFNA2_T4	IFNy_T4	IL-1a_T4	IL-1b_T4	IL-1RA_T4	IL-2_T4	IL-3_T4	IL-4_T4	IL-5_T4	IL-6_T4	IL-7_T4	IL-8_T4	IL-9_T4	IL-10_T4	IL-12 (p40)_T4	IL-12 (p70)_T4	IL-13_T4	IL-15_T4	IL-17A_T4	IP-10_T4	MCP-1_T4	MCP-3_T4	MDC_T4	MIP-1a_T4	MIP-1b_T4	TGFa_T4	TNFa_T4	TNFb_T4	VEGF-A_T4
0	0.0941154	0.0102407	0.0785646	0.0239898	0.0139317	0.00599588	0.0163724	0.00432765	0.0172487	0.0144855	0.0313713	0.0140352	0.0423557	0.0141209	0.0161694	0.0172137	0.012079	0.00876098	0.0127428	0.0126871	0.00930951	0.00933135	0.0143205	0.00440723	0.016888	0.0150752	0.00648241	0.0138378	0.0308293	0.0201807	0.0134533	0.0151555	0.0161026	0.0129457	0.00992047	0.01183	0.00865331	0.0234581	0.0118682	0.05899	0.0195207	0.0218265	0.0487894	0.0187826	0.0233648	0.0159458	0.0307454	0.00955126	0.0276258
1	0.0962534	0.0100532	0.0853517	0.0324574	0.0181504	0.0109345	0.0167245	0.00630611	0.0249422	0.035525	0.0392711	0.0168529	0.0322596	0.0141759	0.0180067	0.0156035	0.0141012	0.00916001	0.0120334	0.0180802	0.00783075	0.0088233	0.0119267	0.00516948	0.019977	0.00917422	0.00329141	0.0131047	0.017532	0.0150571	0.0126766	0.0217763	0.0140599	0.0125698	0.0093831	0.0130306	0.00564525	0.0245065	0.0158228	0.0446224	0.0249276	0.0189467	0.0340999	0.0185128	0.0281492	0.00936943	0.0218644	0.00652021	0.0253869
2	0.0773189	0.0165469	0.0674603	0.0174575	0.0117893	0.0143984	0.0112892	0.00490354	0.0168766	0.0281131	0.0292766	0.0176361	0.050077	0.0200976	0.0177033	0.0184153	0.0100371	0.0118063	0.0190011	0.0138662	0.00695866	0.012492	0.0135926	0.00704896	0.0238661	0.0132281	0.00723119	0.0154758	0.0170061	0.0211896	0.0155297	0.0147301	0.0119359	0.0120274	0.0122086	0.0152261	0.00811132	0.0203925	0.0166565	0.0468503	0.0227868	0.0116574	0.0539376	0.0242613	0.0345352	0.0150469	0.0226709	0.00706331	0.0222126
3	0.0996972	0.0119988	0.0776317	0.0260024	0.014896	0.00809203	0.0132757	0.00792736	0.0182501	0.0182739	0.0268842	0.019938	0.0279297	0.0189949	0.0177878	0.0160981	0.0110387	0.0120928	0.0133192	0.0141488	0.0130013	0.00961904	0.0139494	0.0107335	0.019334	0.00767439	0.00468609	0.0224968	0.0168411	0.0257484	0.0143389	0.0169874	0.00925376	0.0114289	0.0115009	0.0176162	0.00487653	0.0233087	0.0109067	0.0503222	0.02121	0.0268909	0.0462915	0.0179556	0.019456	0.0117	0.0338239	0.0101629	0.0236078
4	0.0692963	0.0141087	0.0831509	0.0222856	0.0131831	0.010596	0.0148245	0.00508554	0.0205086	0.0298431	0.0386648	0.02093	0.038064	0.0197842	0.0155347	0.0169658	0.0132447	0.00791462	0.0101381	0.0157159	0.00819971	0.00812419	0.0174519	0.00942283	0.0225168	0.0111653	0.00588517	0.0161882	0.0188315	0.0241722	0.0106912	0.0189218	0.0107383	0.0113757	0.00845031	0.0183674	0.00622947	0.0237412	0.0169119	0.047175	0.0217627	0.0178085	0.0393365	0.0217353	0.0219085	0.0120538	0.0234373	0.0164294	0.0311288
5	0.068405	0.0128625	0.0893557	0.02217	0.0160368	0.00845044	0.0158248	0.00343212	0.0173719	0.0280581	0.0343281	0.0167323	0.0411234	0.0182904	0.0145761	0.0188633	0.0129105	0.00845589	0.0144578	0.0166469	0.00920445	0.0154364	0.0204356	0.00867951	0.0204673	0.00969293	0.0078708	0.0185281	0.0159378	0.0216096	0.0129392	0.0191027	0.0135128	0.0103687	0.0167685	0.0148358	0.00722827	0.0244898	0.0151766	0.0366608	0.020768	0.0268835	0.0445566	0.017786	0.0231036	0.0116289	0.0221507	0.0131242	0.022701
6	0.0817913	0.013293	0.070476	0.0222967	0.0128198	0.00916179	0.0146204	0.00598733	0.0225699	0.0177461	0.0256942	0.0166796	0.0426277	0.0179747	0.0170906	0.0150404	0.00941994	0.0092223	0.0195932	0.0127116	0.0123705	0.010593	0.0141947	0.00744934	0.0152729	0.0124861	0.00562438	0.011488	0.0194827	0.0289531	0.012526	0.022831	0.0102792	0.0144623	0.0149821	0.0214524	0.00684097	0.0225553	0.011092	0.0551665	0.022912	0.0210359	0.042309	0.0206256	0.0300575	0.0197197	0.0179194	0.00933483	0.0291669
7	0.0755809	0.0121284	0.0775848	0.0199745	0.0129443	0.00736031	0.0180381	0.00480441	0.0205849	0.0321451	0.0318764	0.0192446	0.0480906	0.0175715	0.0169162	0.0118146	0.0162458	0.00885653	0.0189222	0.0197534	0.00963011	0.0115719	0.0149924	0.00949594	0.0159988	0.00530398	0.00582304	0.0151905	0.0121823	0.0189633	0.0141527	0.0155696	0.0122365	0.0105099	0.0141449	0.0132897	0.00685608	0.0263478	0.0136859	0.0531873	0.0251348	0.0167246	0.04147	0.020164	0.0227841	0.0164845	0.0321244	0.0064181	0.0291252
8	0.0936601	0.013875	0.0817541	0.0270839	0.0156329	0.0103964	0.0123741	0.00934435	0.0244908	0.0197488	0.036121	0.0143364	0.0374403	0.0143849	0.0224555	0.0124521	0.0147438	0.0120574	0.0109898	0.0150761	0.00928242	0.0120057	0.015422	0.0107493	0.0256128	0.0117922	0.0074732	0.0132852	0.019129	0.0211724	0.0099057	0.0211173	0.0169216	0.00995671	0.0106992	0.011605	0.00726417	0.0335584	0.0159134	0.0291728	0.0231684	0.013672	0.0406499	0.0235908	0.0231403	0.014196	0.0202561	0.00783419	0.0230362
9	0.0814167	0.00917823	0.0822487	0.0271061	0.0125859	0.0127328	0.0126159	0.00783039	0.016064	0.0192918	0.0305868	0.018294	0.0348601	0.0160973	0.0145485	0.0209695	0.00996141	0.0124102	0.0149106	0.0178574	0.0056781	0.0098976	0.0182385	0.00730495	0.0178435	0.010111	0.00480767	0.0174354	0.0183526	0.0293007	0.010114	0.0143992	0.0136288	0.0105039	0.0141839	0.013305	0.00638374	0.022838	0.0159229	0.0619675	0.0167772	0.0201297	0.0485557	0.0225696	0.0265539	0.0127187	0.0198302	0.0140609	0.0250206
10	0.075581	0.0147732	0.0795705	0.022469	0.0126439	0.0128954	0.0162672	0.00442839	0.011824	0.0182911	0.0323344	0.0209831	0.0411795	0.0140766	0.0189308	0.0223253	0.0119449	0.0111263	0.0177418	0.0126244	0.00966912	0.0120676	0.0146422	0.00680797	0.0207549	0.0099495	0.00723495	0.0146433	0.0185	0.0371499	0.0104569	0.0164921	0.00771102	0.00806294	0.0147026	0.0152429	0.00635929	0.0223661	0.0128594	0.0494539	0.0203668	0.0183426	0.0490545	0.0214672	0.0330612	0.0160969	0.0195096	0.00984496	0.0251187
11	0.085492	0.0166803	0.082094	0.027611	0.0141766	0.0102847	0.0152469	0.00507497	0.0241068	0.034806	0.0366827	0.0189847	0.0356466	0.0175891	0.0133761	0.0217692	0.0102301	0.00884706	0.0151242	0.0150474	0.00736765	0.00736366	0.0165653	0.0102734	0.0217841	0.0150642	0.00710107	0.0178496	0.0194839	0.0131894	0.0157468	0.013782	0.0131847	0.013937	0.0169941	0.0114937	0.00674611	0.0200679	0.0135017	0.0311702	0.0294725	0.0150216	0.0405453	0.0194233	0.0198895	0.0168812	0.0221063	0.0067507	0.0283729
12	0.0901591	0.0132112	0.0802544	0.0179204	0.0117452	0.0100475	0.017154	0.00573699	0.0205622	0.0275738	0.0338106	0.0186664	0.0488559	0.0171328	0.0169927	0.0105244	0.0134057	0.00650561	0.0124385	0.0159527	0.0110366	0.0127543	0.0166406	0.00716272	0.0163085	0.0150735	0.00617894	0.0152982	0.0162316	0.0224136	0.0116809	0.0201166	0.0118074	0.0144677	0.00950514	0.00967236	0.0107047	0.0203677	0.0190279	0.0387092	0.0212058	0.0224293	0.0515699	0.015168	0.025971	0.0141962	0.0229857	0.00717532	0.0254907
13	0.0834881	0.0153214	0.0785523	0.0216485	0.0165658	0.00959806	0.0182582	0.00788219	0.0226433	0.0280266	0.0355452	0.017829	0.0343834	0.0170326	0.0191511	0.0124855	0.0105157	0.00899247	0.018362	0.0115736	0.00855957	0.00866207	0.0240819	0.00910334	0.0157067	0.00614995	0.00626748	0.014148	0.0151029	0.0198908	0.0150574	0.0174873	0.00895967	0.0104517	0.0112373	0.0126419	0.00629611	0.0289963	0.0149744	0.0495926	0.024209	0.0189599	0.0392904	0.0220374	0.026291	0.0146392	0.0284188	0.009055	0.0258768
14	0.0835797	0.0108653	0.069624	0.0231526	0.0149746	0.00967682	0.0162107	0.00481363	0.0159693	0.0243433	0.0279272	0.0244575	0.0421994	0.0187916	0.0243836	0.0154659	0.00878924	0.0109898	0.0153625	0.015853	0.00944549	0.0141464	0.0135904	0.0109371	0.0189455	0.0126986	0.00420919	0.0137065	0.0177274	0.0173185	0.00904975	0.0182998	0.0145577	0.00886144	0.0140642	0.00933349	0.00371834	0.0173992	0.011066	0.0667169	0.0252468	0.0242853	0.0412611	0.0240351	0.0248057	0.0187631	0.0246663	0.00899055	0.0247243
15	0.0889113	0.0108436	0.0725961	0.0234304	0.0161734	0.00760867	0.0201284	0.00535055	0.0145786	0.0259446	0.031305	0.0152691	0.0468926	0.0167474	0.0160124	0.0197853	0.0134088	0.00984164	0.0108465	0.0195317	0.00942041	0.0121376	0.0160506	0.0080101	0.020362	0.00767734	0.00646369	0.0171466	0.0167818	0.0156101	0.0135378	0.0113949	0.0127944	0.0133392	0.0108443	0.0135997	0.00534641	0.0262999	0.0176695	0.0538284	0.0183562	0.0158146	0.0431094	0.0271208	0.0304646	0.0152003	0.0218625	0.00895843	0.0255924
16	0.0826034	0.0107668	0.0809245	0.0292344	0.01953	0.00910148	0.0155485	0.00393852	0.0205396	0.029287	0.0346003	0.0209744	0.0345897	0.0138374	0.0223416	0.024476	0.0113937	0.00866882	0.00985058	0.0102205	0.0080895	0.0100971	0.0220797	0.0109697	0.0183824	0.0118006	0.0046846	0.0144162	0.0136795	0.0206152	0.0149855	0.0160188	0.0103193	0.0106605	0.00962302	0.0146917	0.00475212	0.0274008	0.0161588	0.0541994	0.019464	0.0169221	0.0338504	0.018518	0.0254409	0.0154903	0.0239776	0.0114601	0.0288248
17	0.105073	0.0111476	0.0751878	0.0237854	0.0132734	0.0082598	0.0161726	0.00690832	0.0182535	0.0320303	0.0330099	0.0257913	0.0312347	0.0116151	0.0148406	0.0194726	0.0106871	0.0104971	0.0165965	0.0133601	0.00577331	0.011705	0.0113855	0.00526295	0.0157301	0.010426	0.00512675	0.0186044	0.0249684	0.0195015	0.0101616	0.0160662	0.0144408	0.009286	0.0141515	0.0133866	0.00771625	0.0184753	0.0179342	0.0364128	0.0189	0.025875	0.0456696	0.01769	0.0267118	0.0157817	0.0193691	0.0116585	0.0346327
18	0.0768193	0.0118294	0.0781527	0.0225633	0.0137881	0.00870278	0.0177382	0.0072156	0.0168903	0.0162117	0.0295682	0.022153	0.0469514	0.0165104	0.015353	0.0237981	0.0128922	0.0110089	0.0132616	0.0146043	0.00862525	0.0115163	0.0150214	0.0103178	0.0165679	0.0109967	0.00522983	0.0150669	0.018583	0.0297795	0.0134499	0.0166092	0.0103919	0.0103794	0.012524	0.0118096	0.00582544	0.0290388	0.0153023	0.0377402	0.0265091	0.0251423	0.0420587	0.0189571	0.0264965	0.0135217	0.0210019	0.0155231	0.0300019
19	0.0967063	0.0154893	0.0667123	0.0164096	0.0113409	0.00932518	0.0174875	0.00709863	0.018359	0.0262321	0.0327077	0.0207411	0.044204	0.0100755	0.0137515	0.0210906	0.0117152	0.0105021	0.0172441	0.0160992	0.00578182	0.00989563	0.00941748	0.00969032	0.0182941	0.0103659	0.0079125	0.0146482	0.0207134	0.0274697	0.0133008	0.0153609	0.011025	0.0135397	0.0114	0.0185626	0.00456344	0.0227234	0.013348	0.0464278	0.0241269	0.0188978	0.0502221	0.0213633	0.0203661	0.0149488	0.0284969	0.00819802	0.0256476
20	0.0856032	0.0141963	0.0750331	0.0250647	0.0142951	0.00881733	0.0158486	0.00669476	0.0146968	0.0172661	0.0288798	0.0134552	0.0316379	0.0201751	0.0177161	0.016002	0.00888425	0.011886	0.0135645	0.0121507	0.00780373	0.0109703	0.0166073	0.00973438	0.0158991	0.00944432	0.0101726	0.017604	0.0171619	0.0203617	0.011508	0.0197782	0.0165967	0.0110033	0.0094033	0.0274237	0.00556222	0.0221475	0.0144118	0.0500973	0.0243908	0.0191741	0.0575814	0.0153927	0.0356913	0.0129419	0.0171219	0.00981225	0.0323345
21	0.0855117	0.0116706	0.0791265	0.0238654	0.0184702	0.00644244	0.0207256	0.00689874	0.0211943	0.0202178	0.036558	0.0147072	0.0322804	0.0104809	0.018048	0.0136974	0.014868	0.0107382	0.0240837	0.0182485	0.0108487	0.00972199	0.0160077	0.00819077	0.0176106	0.012745	0.00634185	0.0173534	0.0155396	0.021782	0.0128148	0.0127418	0.0116036	0.0112088	0.0103218	0.0149744	0.00568611	0.0177319	0.0188956	0.0432557	0.0254661	0.0184844	0.046918	0.0189774	0.0268548	0.0183113	0.0188871	0.0112409	0.0316503
22	0.0869569	0.0149192	0.0706825	0.0177519	0.011721	0.00916755	0.0170896	0.00395242	0.0167035	0.028772	0.0323665	0.0160473	0.0450643	0.0181866	0.0152096	0.0157443	0.0161895	0.00926264	0.0163622	0.0146255	0.0100973	0.0160248	0.0164164	0.00896477	0.0148399	0.0163976	0.00641446	0.0215801	0.0169416	0.0210682	0.0121417	0.0199789	0.0131861	0.00736579	0.00980791	0.0161959	0.00702691	0.0255168	0.014548	0.0338881	0.0227279	0.0261434	0.0382369	0.0176718	0.0336374	0.0169797	0.0282037	0.0125556	0.0186674
23	0.0952717	0.0171404	0.08049	0.0224996	0.0108076	0.00910356	0.0145812	0.00889286	0.019117	0.023606	0.036029	0.0214022	0.0389572	0.0135906	0.0183845	0.0152689	0.0112922	0.00839124	0.0173543	0.0147315	0.00958911	0.0145109	0.0185947	0.00763471	0.0209032	0.0109692	0.00737124	0.0188725	0.0225645	0.0151036	0.0118125	0.0190249	0.0125698	0.0135063	0.0085582	0.0155544	0.00681026	0.014795	0.0147667	0.054268	0.017109	0.0198193	0.0477554	0.016749	0.0208736	0.0137154	0.016359	0.00977228	0.0231557
24	0.078571	0.0090637	0.0848854	0.0226637	0.0157846	0.010095	0.0162952	0.00531314	0.0206529	0.0366249	0.0293727	0.0254218	0.0422538	0.0131985	0.0263112	0.0181825	0.0125722	0.00613199	0.0118872	0.0133503	0.00594462	0.0123764	0.0133573	0.00661547	0.0211704	0.0109715	0.00767288	0.0140503	0.0143291	0.027112	0.00873248	0.0127908	0.0103725	0.0103847	0.0120986	0.0111559	0.0061262	0.0256678	0.0145779	0.049373	0.0280058	0.0195151	0.0448731	0.0216151	0.0235919	0.0173845	0.0177852	0.00829587	0.0254218
25	0.0898073	0.0119018	0.0913408	0.0315832	0.0161684	0.00830803	0.0167075	0.00784425	0.0153478	0.0210383	0.0334507	0.0179783	0.0390486	0.0162803	0.0190665	0.0182365	0.0121547	0.00765602	0.0148991	0.0118906	0.0096603	0.012017	0.0136011	0.00682102	0.020061	0.00547108	0.00641438	0.0181266	0.0165226	0.0278419	0.012572	0.0198524	0.010027	0.00977611	0.0109258	0.00747245	0.00529103	0.0302236	0.0149923	0.0462663	0.0210771	0.0227214	0.0357998	0.0234215	0.0182488	0.0173467	0.0251347	0.00921087	0.0223942
26	0.0911315	0.00973533	0.0801656	0.0165391	0.0126784	0.00865472	0.0197063	0.00648538	0.0182118	0.0187673	0.0340956	0.0202392	0.030844	0.0176733	0.025222	0.0192628	0.0136585	0.00940116	0.0162457	0.0130074	0.00745927	0.0112328	0.01493	0.00853948	0.018725	0.00877845	0.00599877	0.0214368	0.0189991	0.0183589	0.0104067	0.0144399	0.0129056	0.0145589	0.0172973	0.0182999	0.00465407	0.0193418	0.0125615	0.0449263	0.0208377	0.0197898	0.0431564	0.0206957	0.0341573	0.0185635	0.020406	0.00870046	0.028118
27	0.0995846	0.0136877	0.0817168	0.0292036	0.0133258	0.00958321	0.0129764	0.00745824	0.017219	0.0247469	0.0285773	0.0164408	0.038002	0.0145374	0.0168241	0.0182711	0.00900578	0.0130663	0.0151559	0.0169301	0.00832973	0.0118323	0.0171645	0.00952895	0.012954	0.0122442	0.00800208	0.0139781	0.0247286	0.0223696	0.0146155	0.0189974	0.00969841	0.0122553	0.0179313	0.00867951	0.00681643	0.0267696	0.0131161	0.0368075	0.0186684	0.0172383	0.0443086	0.017858	0.0255247	0.0193624	0.0225005	0.0109681	0.0204386
28	0.0824875	0.018866	0.0802976	0.0192066	0.0144259	0.00697305	0.0176185	0.00374594	0.0263196	0.030679	0.0405794	0.0220816	0.0375421	0.0174034	0.00970956	0.0118057	0.013929	0.0118087	0.0133923	0.0153287	0.00998796	0.0118336	0.014231	0.00883053	0.0211423	0.0101002	0.00850204	0.0134165	0.0219119	0.0216884	0.0143132	0.0184972	0.0169056	0.0101599	0.0111145	0.0127385	0.00422161	0.0220011	0.0156525	0.0393597	0.0180957	0.0215809	0.0373016	0.0253547	0.0287787	0.01336	0.0220732	0.00757641	0.02507
29	0.0782728	0.0109675	0.0678711	0.0203513	0.0128013	0.00765227	0.0141834	0.00613541	0.0128587	0.0249745	0.0365836	0.0147762	0.047681	0.0158288	0.0177567	0.0168478	0.0125277	0.00578891	0.0150667	0.0113309	0.00518555	0.00838109	0.0183856	0.00788392	0.0217191	0.0130869	0.00584074	0.0150513	0.016232	0.0225322	0.0137759	0.0175609	0.0160456	0.0125507	0.0103203	0.0178807	0.00653986	0.026966	0.01418	0.0479574	0.0235487	0.0210281	0.05673	0.0243802	0.0254906	0.0162323	0.019144	0.0103546	0.0347591
30	0.0828534	0.014182	0.0887558	0.0252111	0.0181801	0.00766525	0.0142343	0.00764871	0.0195391	0.019797	0.0349923	0.0210089	0.034784	0.0154744	0.0196114	0.0140633	0.014065	0.0131417	0.0189288	0.0194661	0.00921536	0.0128721	0.0167017	0.00971989	0.0184258	0.0106096	0.0066457	0.0137287	0.0150529	0.0245765	0.00971886	0.0158114	0.0141948	0.0116826	0.0137641	0.0260094	0.00677059	0.0186536	0.0142814	0.0330227	0.0160141	0.0155485	0.0460902	0.0178023	0.0238691	0.0183942	0.0169974	0.0106744	0.0295493
31	0.0838263	0.0152663	0.07021	0.021078	0.0163412	0.00738632	0.0176384	0.00724652	0.0187389	0.0151851	0.0305263	0.0174896	0.0539238	0.0142612	0.0191313	0.0207816	0.012781	0.0129258	0.0177922	0.0170369	0.00744622	0.0100648	0.0246298	0.00684263	0.0165062	0.0112183	0.00761229	0.0152081	0.0150869	0.0216357	0.0178807	0.0159759	0.0146909	0.0140628	0.00963919	0.00997814	0.00891388	0.030229	0.0104184	0.0431917	0.0206173	0.0177777	0.035487	0.016685	0.0301551	0.0162615	0.0325211	0.0073408	0.0223563
32	0.0878746	0.0105784	0.0873095	0.0185584	0.00923931	0.00933798	0.0178114	0.00528637	0.0172293	0.0247319	0.0297409	0.017715	0.0440978	0.0216335	0.0195673	0.0191015	0.0139108	0.0101996	0.0153755	0.0130388	0.00864215	0.0102822	0.0137669	0.00693966	0.0173816	0.00892026	0.00686158	0.0176354	0.0144739	0.0219991	0.0117716	0.0122493	0.0100032	0.0117729	0.01398	0.015276	0.00716909	0.0200639	0.0177832	0.0549616	0.0229664	0.0224239	0.0412286	0.016492	0.0226707	0.0157892	0.0230995	0.00904482	0.0320133
33	0.0926669	0.00789036	0.0660261	0.0280261	0.014509	0.00899127	0.0152915	0.00630381	0.0181831	0.0220325	0.0317145	0.0205618	0.0360116	0.0143963	0.0198352	0.0191076	0.0121329	0.0124466	0.0146837	0.0128849	0.00817849	0.0124323	0.0183477	0.00894733	0.0192426	0.010769	0.00513703	0.0126635	0.0207766	0.0255111	0.0148457	0.0203447	0.0126643	0.0133846	0.0101661	0.0134649	0.00698969	0.0350859	0.016085	0.05306	0.0220928	0.0215206	0.0330456	0.0210937	0.0229044	0.0167138	0.0216939	0.00882493	0.0203181
34	0.0773418	0.0116892	0.0805499	0.0234112	0.0155935	0.00876173	0.0127923	0.00612855	0.0179245	0.0281799	0.0300157	0.0147382	0.0317388	0.0206753	0.0191906	0.0200573	0.0122988	0.00921298	0.012574	0.0137388	0.0105961	0.0116137	0.0132601	0.00801458	0.0181097	0.0150126	0.00621982	0.0106654	0.010313	0.0194525	0.016499	0.0168674	0.0132019	0.0114131	0.0156006	0.0144083	0.00270047	0.0238898	0.0116711	0.0473375	0.0275097	0.0172956	0.0676251	0.0226081	0.021814	0.0191289	0.028725	0.0100021	0.0218316
35	0.0762522	0.00965729	0.088891	0.0244215	0.0132351	0.00652266	0.016218	0.00629045	0.0181385	0.0285699	0.0413756	0.022326	0.0343178	0.0149649	0.0275286	0.013014	0.00891439	0.0100635	0.0185575	0.0177707	0.0083982	0.0124339	0.0166965	0.00763843	0.0203697	0.0126031	0.00797381	0.0194984	0.0178174	0.0169872	0.0116981	0.021261	0.0089975	0.0121503	0.0101772	0.0132003	0.00927168	0.035564	0.0148016	0.0344298	0.0182196	0.0171665	0.0358077	0.0178902	0.029749	0.0142551	0.0198122	0.0100543	0.0280475
36	0.0932979	0.0132487	0.0842783	0.0301239	0.0128431	0.0108123	0.0152605	0.00900699	0.0242344	0.0290422	0.0339838	0.0172163	0.0377862	0.0149711	0.0167474	0.0196513	0.0120416	0.00845354	0.0192859	0.0127627	0.0070751	0.00951643	0.0167791	0.00732553	0.0129323	0.0126374	0.00551864	0.0153131	0.0241901	0.0137792	0.0115415	0.0162809	0.0169143	0.00874064	0.00985203	0.0182797	0.0052527	0.0247876	0.0129071	0.0384568	0.0167975	0.021336	0.039395	0.0181999	0.0274588	0.0154782	0.0276861	0.00969107	0.020829
37	0.07001	0.0106072	0.071088	0.0164522	0.0103566	0.00745294	0.014597	0.00329013	0.016335	0.0273562	0.0246177	0.0143536	0.0432842	0.0103916	0.011773	0.0138289	0.0124583	0.00983711	0.0138626	0.0120356	0.00891633	0.0168866	0.0253297	0.00692035	0.0122324	0.00782621	0.00865795	0.0199204	0.0131828	0.0239034	0.0101295	0.0224904	0.013769	0.013934	0.0165264	0.017504	0.00909537	0.0272137	0.0148948	0.0566115	0.0294879	0.0231584	0.057512	0.0145688	0.0281028	0.0171439	0.0290312	0.00985005	0.0312125
38	0.0991086	0.0161134	0.0843531	0.0241443	0.016817	0.00692525	0.0183434	0.00898054	0.01485	0.021565	0.035082	0.0179325	0.0348589	0.0152551	0.0181671	0.0144419	0.00920021	0.00713594	0.0160281	0.0177052	0.00957827	0.0119391	0.0139574	0.00882858	0.0162339	0.00964108	0.00723582	0.0153317	0.0200786	0.0237059	0.0117909	0.0180238	0.00928186	0.0137614	0.0140628	0.0111307	0.00595166	0.0197818	0.0179656	0.0410359	0.0163063	0.0188162	0.0440978	0.0239179	0.0268393	0.0167992	0.0247003	0.0074473	0.0247514
39	0.083959	0.0101984	0.0666015	0.0202871	0.0149141	0.00722502	0.0175331	0.00646385	0.017892	0.0163389	0.0358618	0.0146275	0.0467703	0.0124619	0.0172308	0.0177082	0.0139251	0.00987481	0.0163542	0.0149336	0.0115657	0.00882055	0.01312	0.00815288	0.0241493	0.00864324	0.00630019	0.0168903	0.0170415	0.0217839	0.0169535	0.0213135	0.0117222	0.0102393	0.0135024	0.0126049	0.00421763	0.0169562	0.0147849	0.0549669	0.0274669	0.0192737	0.0437058	0.0208293	0.0363401	0.0119079	0.0286654	0.0090559	0.0278648
40	0.100909	0.0128019	0.0766829	0.0279309	0.0149925	0.00939176	0.0152315	0.00809354	0.0214198	0.0257667	0.0315093	0.0185352	0.0274126	0.0142102	0.0210414	0.0136318	0.0152928	0.0100902	0.0124308	0.0210796	0.00923274	0.0158802	0.0146114	0.00878263	0.0175185	0.0118454	0.00797873	0.0185994	0.0163528	0.0199771	0.0165763	0.0147989	0.0119565	0.00761321	0.013881	0.0150473	0.00459203	0.0291635	0.0139289	0.0510495	0.0138489	0.0235806	0.0299099	0.0185772	0.0247957	0.012928	0.0231579	0.00765774	0.0277033
41	0.079656	0.0149595	0.0822237	0.0232154	0.0153254	0.00832286	0.0157063	0.00628152	0.0133353	0.0138799	0.0248368	0.0182124	0.0453542	0.0147809	0.0239207	0.016765	0.0108907	0.012702	0.0152235	0.0164212	0.0127429	0.0103403	0.0166127	0.0066131	0.0198669	0.00912626	0.00828736	0.0113318	0.0154162	0.0263655	0.0126605	0.0210773	0.0118356	0.0155968	0.0129231	0.0136003	0.00783056	0.0251569	0.0141303	0.0486245	0.0271038	0.0154426	0.0416232	0.0270114	0.026105	0.0182813	0.0200046	0.00726139	0.0250147
42	0.0773971	0.0131042	0.0690758	0.0192785	0.0125812	0.00736063	0.0143116	0.0069832	0.0212606	0.0279538	0.032779	0.0180517	0.0536179	0.0154621	0.0107687	0.0253066	0.0106262	0.00989908	0.0236194	0.01651	0.0103568	0.0118316	0.0125551	0.0104763	0.0180536	0.00945716	0.0067899	0.010582	0.0185724	0.02479	0.0152381	0.020127	0.0145531	0.0114906	0.0101911	0.0104834	0.00384214	0.0256333	0.0164571	0.0435297	0.0222753	0.0146134	0.0473268	0.0279223	0.0271508	0.0138611	0.0261442	0.00519496	0.0245532
43	0.0787039	0.00801839	0.0788924	0.0170514	0.0104022	0.00861611	0.0156156	0.0062729	0.016544	0.0274791	0.031626	0.0223058	0.0497759	0.0182093	0.0164028	0.0154686	0.0104083	0.00835635	0.0135746	0.0127077	0.00829992	0.0115815	0.0180135	0.00768236	0.0208182	0.00838225	0.00525472	0.0121728	0.0119395	0.0242495	0.0104904	0.0190918	0.010222	0.0120295	0.0100211	0.0124482	0.0075699	0.022801	0.0149199	0.0476381	0.0219452	0.0208151	0.0498673	0.022606	0.0271151	0.0176507	0.0348261	0.0110017	0.0321152
44	0.104182	0.0133781	0.0804055	0.0284559	0.015222	0.00821874	0.0197648	0.00551298	0.0228104	0.0247689	0.0337947	0.0143157	0.0280996	0.0151897	0.0162599	0.0151034	0.0137393	0.0117845	0.0149323	0.0123147	0.0104315	0.0143432	0.0196293	0.00517444	0.0156034	0.0168451	0.00588775	0.0212291	0.0169385	0.0218593	0.0110483	0.0122843	0.0187239	0.00917697	0.0121235	0.0129619	0.0055046	0.0150948	0.0153373	0.0392635	0.0159746	0.0155667	0.0458899	0.0216516	0.0239849	0.0217336	0.0193596	0.0116861	0.0264392
45	0.0980824	0.012889	0.0844715	0.0356384	0.0181132	0.0118567	0.0162417	0.00602625	0.0239235	0.0287399	0.0408706	0.0146307	0.0372579	0.0185415	0.0132352	0.0166745	0.0106804	0.0108541	0.011677	0.0167569	0.0103047	0.00836161	0.0135918	0.0066336	0.016483	0.00832257	0.00438196	0.0129793	0.0201135	0.015113	0.0103272	0.0228471	0.0102679	0.00947926	0.0121326	0.0125604	0.00756134	0.0216329	0.0143802	0.0370284	0.0160317	0.017503	0.0452645	0.0170857	0.024838	0.0128797	0.0248913	0.0090127	0.0308295
46	0.085661	0.0154715	0.0758808	0.0217932	0.01007	0.00915245	0.0124848	0.00706076	0.0184439	0.0359324	0.0256443	0.0201044	0.0316925	0.0144128	0.0140749	0.0159378	0.0174961	0.00948026	0.01919	0.0145313	0.0120093	0.0138879	0.0140477	0.00649282	0.0230082	0.0141047	0.0089735	0.0169432	0.0169699	0.0210051	0.0131299	0.0180683	0.0113443	0.012446	0.00829291	0.0181531	0.00763723	0.0225723	0.0174725	0.0429323	0.017571	0.0242278	0.0446627	0.0184087	0.0223025	0.0194931	0.0249136	0.0108238	0.0235902
47	0.0954381	0.0112435	0.0810239	0.0228819	0.0134002	0.00668788	0.0152488	0.00544478	0.0181191	0.0208512	0.0311313	0.0192702	0.0339456	0.0167682	0.0188568	0.0168322	0.0097581	0.0111194	0.0172258	0.020354	0.00760247	0.0125759	0.0139698	0.00808507	0.0194151	0.00652513	0.00770339	0.0176936	0.0151433	0.0210045	0.0116298	0.0152145	0.011558	0.0117649	0.0111221	0.0121389	0.00483928	0.0277204	0.0148685	0.0509975	0.0213267	0.0172421	0.0397293	0.0139666	0.0312762	0.0237265	0.0260222	0.0108848	0.0286527
48	0.0702008	0.0124287	0.0839236	0.020679	0.0190579	0.00651547	0.0136064	0.00598327	0.0188061	0.0232464	0.0306783	0.0158209	0.047766	0.0121299	0.0227411	0.0195243	0.0125629	0.0107733	0.0173742	0.0179967	0.0101234	0.0118221	0.0147708	0.00716803	0.0173259	0.0112544	0.00570218	0.0181449	0.0160873	0.0239748	0.012952	0.0200932	0.0174124	0.00796836	0.0131546	0.00954164	0.00594712	0.0190045	0.0155338	0.0565632	0.0194065	0.0190869	0.041251	0.017878	0.0270155	0.0143345	0.0293513	0.00663537	0.0286813
49	0.0760922	0.0132222	0.0786214	0.0194304	0.0118986	0.00798947	0.0162413	0.00735586	0.0199913	0.0204981	0.0346218	0.0201325	0.0409556	0.0205906	0.0158761	0.0212745	0.0133556	0.00962329	0.017352	0.0152278	0.00817164	0.0122511	0.0176833	0.00568239	0.0139035	0.0101463	0.00646507	0.020093	0.0154521	0.0196611	0.0140652	0.0142669	0.0152308	0.00846347	0.0178663	0.0133472	0.00702234	0.0250593	0.0127963	0.047159	0.0252707	0.0219571	0.0547794	0.0187167	0.0228703	0.0132392	0.0176391	0.0101519	0.0302387
50	0.0903228	0.0129273	0.0660027	0.0233721	0.0136117	0.00703222	0.0137749	0.00820439	0.0172953	0.0234602	0.0328715	0.0232489	0.0443859	0.0108973	0.0137159	0.0151299	0.0115986	0.0108792	0.0128926	0.0159023	0.00635601	0.00822904	0.0159046	0.0100919	0.0195646	0.0101106	0.0048742	0.0174288	0.0200677	0.0262497	0.0102391	0.0162436	0.0142245	0.00798868	0.0163396	0.0188303	0.00627466	0.0241699	0.0117841	0.0510371	0.0233788	0.0156749	0.0431292	0.0222663	0.034763	0.0124259	0.0276863	0.0110503	0.0260907
51	0.0996989	0.0124463	0.0874467	0.0258467	0.0115964	0.00846956	0.0123411	0.00875491	0.022481	0.0227744	0.0365707	0.0212051	0.0385594	0.00935028	0.0191244	0.0111743	0.0116275	0.00947	0.0149295	0.0150956	0.0067803	0.0110432	0.016803	0.00648553	0.0218532	0.00762772	0.00864002	0.0116499	0.0141476	0.0209011	0.0124371	0.0209744	0.0150314	0.00766026	0.0108414	0.0136994	0.00672587	0.0245066	0.0147521	0.0366832	0.0191868	0.0216235	0.0401536	0.0189467	0.0348251	0.0182664	0.0234003	0.00885446	0.0265368
52	0.0840153	0.00933727	0.0809864	0.0225011	0.0146358	0.00779471	0.0181612	0.00553534	0.0126645	0.027865	0.0304068	0.0160507	0.0301311	0.017894	0.0275123	0.01794	0.0131073	0.0130029	0.0143465	0.0127053	0.013601	0.0131884	0.014343	0.0107983	0.018937	0.00696562	0.00686733	0.0131647	0.0210901	0.027804	0.0156591	0.0198197	0.0104733	0.0094859	0.0172169	0.0163805	0.00714403	0.0242589	0.0183833	0.0424876	0.0247309	0.0258373	0.0409331	0.0166078	0.0208693	0.0127186	0.0228036	0.00737	0.0234669
53	0.0735134	0.0208356	0.0888971	0.017751	0.00976326	0.00934172	0.0190176	0.0058196	0.017371	0.0282705	0.0300806	0.0152474	0.0409091	0.016702	0.0149015	0.0174431	0.0125514	0.00993786	0.013052	0.0175644	0.00721543	0.0101953	0.0199404	0.00456144	0.0219991	0.013937	0.00804055	0.011382	0.0178039	0.0158066	0.0174897	0.0180235	0.0170351	0.0159056	0.0150703	0.00927962	0.00772177	0.0244611	0.012508	0.0477174	0.021444	0.021348	0.0505879	0.0248442	0.0255841	0.00981152	0.0210303	0.00836244	0.0219235
54	0.0958823	0.0220957	0.0835969	0.0267415	0.0112715	0.00863802	0.0187336	0.00512864	0.0153011	0.0271308	0.0391656	0.0149207	0.0337274	0.0137374	0.0195342	0.0122719	0.0159636	0.00917232	0.0107799	0.0154717	0.00970524	0.0135808	0.0149237	0.0103397	0.0134012	0.00837041	0.00636246	0.0126906	0.0133979	0.0189411	0.0134667	0.019061	0.0154798	0.0119725	0.011928	0.0120185	0.00524345	0.0198866	0.0191554	0.0482181	0.0256999	0.0148272	0.0393839	0.0215755	0.0249083	0.0172716	0.0190696	0.0106859	0.0291701
55	0.0837453	0.013578	0.0824538	0.0272401	0.0139254	0.0081357	0.0114087	0.00698748	0.0189007	0.0295439	0.0370729	0.0155723	0.0427374	0.0138787	0.0126392	0.0101353	0.00934296	0.013714	0.0113799	0.0137995	0.00687728	0.0114136	0.0189123	0.00704535	0.0204103	0.00568173	0.0073205	0.0141689	0.0247564	0.031332	0.0130824	0.0161909	0.0143907	0.0093106	0.0119042	0.0112443	0.00433849	0.0198586	0.0127381	0.0713383	0.0201307	0.017808	0.0264527	0.0176534	0.0267984	0.019942	0.0293448	0.00728492	0.0260788
56	0.0876153	0.0106106	0.0742083	0.0274756	0.0137535	0.00784252	0.019898	0.00534014	0.0146973	0.0209413	0.0321594	0.016563	0.042709	0.0214972	0.0181005	0.015277	0.0125102	0.0090473	0.0141218	0.0214426	0.00803907	0.0149233	0.0164402	0.00795876	0.0161726	0.0124375	0.00772586	0.0193602	0.0142173	0.0253119	0.0147916	0.0170212	0.0110802	0.0127095	0.0155689	0.0204154	0.00752858	0.0205952	0.0131865	0.0385871	0.0180336	0.015189	0.0407449	0.0210953	0.0287289	0.015504	0.0220371	0.0114992	0.0272865
57	0.0925745	0.00918522	0.0729463	0.0258614	0.0155688	0.00836659	0.0130135	0.00617556	0.0270609	0.0209901	0.0285375	0.024146	0.0333609	0.0155873	0.0138701	0.0146861	0.0166798	0.0104918	0.014841	0.0172779	0.00841855	0.00872422	0.0230994	0.00883609	0.0193677	0.00793348	0.0073721	0.0169529	0.0174198	0.023466	0.0100816	0.010343	0.0143058	0.0117929	0.0153366	0.0135788	0.00572445	0.0225213	0.0152002	0.0458275	0.0273795	0.0219391	0.0446155	0.0194695	0.0227082	0.0151227	0.0266285	0.00818074	0.0264329
58	0.0831877	0.0108078	0.0729501	0.0201874	0.0112084	0.00989342	0.0149433	0.00517845	0.0145891	0.0185393	0.033968	0.0227753	0.0355358	0.0143498	0.0219132	0.0250717	0.0107178	0.0107797	0.0143758	0.018078	0.00790755	0.0106083	0.0201902	0.00722713	0.0182288	0.0113125	0.004595	0.0135374	0.0161758	0.0229219	0.0161996	0.0229971	0.0111826	0.0102047	0.0120953	0.0104243	0.00364581	0.0269316	0.0225996	0.0458934	0.0220565	0.0194866	0.0632583	0.0182989	0.023251	0.0119716	0.0311346	0.00810803	0.0185054
59	0.084225	0.0145436	0.082065	0.0225553	0.0128894	0.00802372	0.0168414	0.00788863	0.0137081	0.0244766	0.0373991	0.020549	0.0396697	0.0155426	0.0118606	0.0230693	0.0115915	0.0114023	0.0186691	0.0143149	0.00924997	0.0128633	0.0162031	0.0111152	0.0151559	0.0147485	0.00309492	0.0163242	0.0166637	0.0212736	0.0141934	0.0210497	0.0177167	0.0111013	0.0116705	0.013242	0.00459423	0.0254178	0.0164084	0.0375289	0.0226956	0.018431	0.0437671	0.0223624	0.0221072	0.0152352	0.0172711	0.00889338	0.0283368
60	0.0979371	0.0120641	0.0730046	0.0268212	0.0122325	0.00697253	0.0142281	0.00648033	0.0115987	0.0243012	0.0333705	0.0191486	0.0469665	0.0129793	0.0130961	0.0156055	0.0109688	0.00659201	0.0167071	0.0194126	0.00725805	0.00815996	0.013504	0.0119053	0.0178528	0.0105112	0.00802023	0.0190554	0.0113504	0.0281156	0.0121825	0.0136805	0.0142702	0.00998439	0.0142813	0.0142243	0.00516417	0.0242385	0.0115523	0.0426624	0.0167283	0.0179266	0.05118	0.0205238	0.0281124	0.0120363	0.0262517	0.00687335	0.0419067
61	0.0862036	0.00871369	0.0770358	0.0259444	0.0159077	0.00931773	0.0152562	0.00617139	0.0167963	0.0292048	0.0292802	0.0183215	0.0430457	0.0172288	0.0174158	0.0144979	0.00986546	0.0129301	0.0182055	0.0160342	0.00792744	0.0081124	0.0161969	0.01021	0.0170532	0.00650038	0.00402895	0.0144271	0.0180776	0.0263369	0.0107641	0.0181196	0.013308	0.00948306	0.0105831	0.0104894	0.0060271	0.0255574	0.0165203	0.0506025	0.0244532	0.0259447	0.0429773	0.0208582	0.0236911	0.0136564	0.0276596	0.0104319	0.0226251
62	0.0668363	0.00958375	0.0812788	0.0255737	0.0165471	0.0129276	0.0174463	0.00411019	0.0239937	0.0320547	0.0278567	0.0131369	0.0459226	0.0144988	0.0214625	0.0183402	0.011043	0.00995919	0.0138243	0.0137646	0.0107349	0.0103564	0.018381	0.00992762	0.0180554	0.00947159	0.0035677	0.0124225	0.0225111	0.0189225	0.0137022	0.0155133	0.0117351	0.0111242	0.0102562	0.0141553	0.00747011	0.0197608	0.012679	0.0612879	0.0312073	0.0197442	0.0359626	0.0211748	0.0250219	0.0188231	0.026348	0.00676913	0.0227531
63	0.0793669	0.0121507	0.0803572	0.0209699	0.0122672	0.00669595	0.0163226	0.00711508	0.0178779	0.0210788	0.0283344	0.0186425	0.0352641	0.0149618	0.0235184	0.0167334	0.0150628	0.00861215	0.0134324	0.0153366	0.00907621	0.0148655	0.0125191	0.00594278	0.0234721	0.0133946	0.00918613	0.0170656	0.0219158	0.0197074	0.0128263	0.0281064	0.0146382	0.0113257	0.0102297	0.00934805	0.00637781	0.0252937	0.0197052	0.0429337	0.0233641	0.0164967	0.0425394	0.0193576	0.0253257	0.0189496	0.0227238	0.00988125	0.0293313
64	0.0874644	0.0188908	0.0885636	0.0231893	0.0139053	0.00906064	0.0177465	0.00807909	0.0196748	0.0213637	0.033376	0.0183507	0.0337593	0.0160347	0.0137223	0.0190753	0.0132723	0.0101872	0.0130337	0.0197374	0.00856286	0.00893185	0.0110828	0.0070982	0.0181536	0.00729283	0.00672973	0.0152829	0.0147804	0.0215651	0.00998022	0.0177974	0.0117008	0.0110716	0.0183463	0.0222536	0.00506681	0.0209238	0.0160197	0.0402675	0.0279393	0.0144142	0.0491022	0.0166121	0.030075	0.012949	0.0247488	0.0123441	0.0204203
65	0.08285	0.0179399	0.0841105	0.0260351	0.0178436	0.00689455	0.0197534	0.00705372	0.0218868	0.0250274	0.0355045	0.0135855	0.0348323	0.0121705	0.0129061	0.0141968	0.0121566	0.0148	0.0101122	0.0141528	0.00712778	0.0130557	0.0174491	0.009898	0.0163684	0.00891759	0.00507131	0.0177975	0.019289	0.0183497	0.0106633	0.0152067	0.0155547	0.012555	0.0136006	0.0132455	0.00646711	0.0174961	0.0133534	0.0541883	0.016555	0.0229198	0.0452625	0.0221185	0.0184888	0.0184028	0.034536	0.00841079	0.023839
66	0.075933	0.0166156	0.076101	0.0244112	0.0165012	0.0100646	0.0137049	0.00848813	0.0109051	0.0281857	0.0341641	0.0179348	0.0406762	0.0161931	0.0151499	0.0113692	0.0106601	0.0123144	0.0157288	0.0137467	0.00920244	0.0139887	0.0151546	0.0133821	0.0208652	0.0117086	0.00522114	0.0141114	0.0211734	0.0215562	0.0155826	0.0182508	0.010149	0.010504	0.0138838	0.0143298	0.00673274	0.0234964	0.0121689	0.0366318	0.0181824	0.0219954	0.060433	0.0171123	0.031622	0.0128047	0.0210372	0.00813611	0.0317354
67	0.0877918	0.00969072	0.0797714	0.0256562	0.0111645	0.0082541	0.014549	0.00586155	0.0218953	0.0328354	0.0338891	0.0217829	0.0332417	0.0149199	0.0202038	0.0178519	0.0179673	0.00975997	0.0114305	0.0157704	0.00842241	0.00988514	0.0121378	0.0111763	0.0171463	0.0107755	0.00568796	0.0187078	0.0161009	0.0210712	0.00988129	0.0178191	0.0123459	0.00671174	0.0106966	0.0152404	0.00700576	0.0343002	0.0139316	0.0469998	0.021203	0.0245897	0.0324366	0.0205836	0.0243198	0.0129294	0.0237247	0.0111528	0.0287295
68	0.0879626	0.0108736	0.0794548	0.0263005	0.0130696	0.010899	0.0178526	0.00583124	0.0174619	0.0178019	0.0376084	0.0184107	0.0385377	0.0157139	0.0217332	0.0120414	0.00944335	0.0116862	0.018112	0.0180544	0.00587868	0.0166269	0.0160846	0.00815845	0.0186528	0.0135168	0.00629224	0.0141923	0.0193863	0.0237148	0.00761442	0.0151799	0.0132021	0.010565	0.0104404	0.0205674	0.00525083	0.0170749	0.0158259	0.0400892	0.0247493	0.0208863	0.0442419	0.0200924	0.0293468	0.0114079	0.0218667	0.00776739	0.0324785
69	0.0912548	0.0114309	0.0752032	0.0210932	0.0132351	0.00966497	0.0164153	0.00585627	0.0211682	0.0211306	0.0308325	0.0240569	0.0360459	0.0156611	0.0183137	0.0225687	0.0118968	0.00827387	0.018233	0.0161183	0.00919434	0.0130457	0.0168206	0.0104581	0.0185213	0.0100558	0.00605944	0.0165876	0.0127287	0.0212326	0.0108488	0.0196139	0.0118151	0.0134338	0.012505	0.0108882	0.0110643	0.0258626	0.0169068	0.0395674	0.0198943	0.0175861	0.0397114	0.0226066	0.0260787	0.0161682	0.0210674	0.0151297	0.0260942
70	0.0860087	0.0109096	0.0799331	0.0260851	0.0143058	0.00649322	0.0171482	0.0050585	0.0210059	0.0217739	0.0378832	0.0194002	0.0402423	0.0177788	0.0135162	0.0173138	0.0149645	0.010638	0.0141421	0.0157626	0.00723125	0.0122862	0.0163823	0.00573479	0.0188983	0.0110931	0.00629915	0.0166453	0.0196884	0.0196439	0.0147862	0.0144745	0.012874	0.00874813	0.0134269	0.0113244	0.00520837	0.0255948	0.0142572	0.053836	0.0224473	0.021528	0.0332344	0.0168998	0.0294202	0.0119092	0.0315529	0.00854342	0.0256679
71	0.103814	0.0111621	0.0725127	0.0217199	0.0118133	0.00603241	0.0158058	0.00876183	0.0229726	0.0273256	0.0363918	0.0250391	0.0368074	0.0197639	0.0156351	0.0176729	0.0161046	0.00865981	0.0131482	0.0178758	0.00994501	0.0127198	0.0156562	0.00927574	0.0199033	0.00947643	0.00725452	0.0165224	0.0218587	0.0208546	0.0154186	0.0208416	0.0168882	0.00801014	0.0151164	0.0142178	0.00590054	0.0205537	0.0147294	0.0303174	0.0171198	0.0212343	0.0325429	0.0192845	0.0252803	0.0169277	0.014891	0.0115583	0.0266815
72	0.0821848	0.0103022	0.0766478	0.0278134	0.0154474	0.0100525	0.0171505	0.00419189	0.0189866	0.0297639	0.0361241	0.0199315	0.0289692	0.0202935	0.0133431	0.0169826	0.014903	0.0101017	0.019716	0.0186309	0.012555	0.0143709	0.0165047	0.0104667	0.0166463	0.00860603	0.0058126	0.0143246	0.0167942	0.0215201	0.0124829	0.0166168	0.0149964	0.0131071	0.0136317	0.0176728	0.00691035	0.0222489	0.0154981	0.0438454	0.0226896	0.0181971	0.0433179	0.0201005	0.027597	0.0166291	0.0128331	0.00920545	0.0232816
73	0.0882053	0.011462	0.0780308	0.0209808	0.0139348	0.00986148	0.0201877	0.00946647	0.0150001	0.0171335	0.0307489	0.0166272	0.0407048	0.0159381	0.0198871	0.0123413	0.0126324	0.0136528	0.0146442	0.0132892	0.00847268	0.0118805	0.0151793	0.0091815	0.0190841	0.00936749	0.00599993	0.0194554	0.0147099	0.028673	0.0116804	0.0149429	0.0118708	0.0104388	0.0122172	0.0127665	0.00549978	0.0432806	0.0113948	0.0459051	0.0206078	0.0215126	0.0449791	0.0256684	0.0268014	0.0128206	0.0181155	0.0082494	0.0245157
74	0.0934261	0.0105253	0.0761576	0.0230912	0.0102194	0.00955533	0.0155559	0.00360556	0.0170543	0.0306664	0.0365192	0.0166856	0.0428397	0.0172886	0.0185	0.0132817	0.013712	0.00854635	0.013102	0.013064	0.0078876	0.00621256	0.0131878	0.0103209	0.0223032	0.00928168	0.0079096	0.0109666	0.0151973	0.0202881	0.0144469	0.0192299	0.0129228	0.00800559	0.0096429	0.0135523	0.00341649	0.0269371	0.0169065	0.0572564	0.0206019	0.0157909	0.0460708	0.0150006	0.0265327	0.0145041	0.0299874	0.00715268	0.0350905
75	0.0945792	0.0169315	0.078107	0.0212503	0.0129239	0.00885112	0.0211846	0.00862145	0.0188749	0.0174422	0.0295326	0.0192034	0.0373129	0.0179733	0.017559	0.0154207	0.0104902	0.00846401	0.0214622	0.0117381	0.0081107	0.00900661	0.0175889	0.0079652	0.016668	0.0103593	0.00620277	0.0154152	0.0124867	0.0236969	0.00941123	0.0120669	0.0114836	0.0114169	0.0103631	0.0142689	0.00372623	0.0236332	0.0152178	0.0516611	0.0234137	0.025999	0.0471937	0.0230256	0.0296712	0.0130298	0.0258441	0.00813743	0.0250136
76	0.0724823	0.0163224	0.0677365	0.0295407	0.0150327	0.00730419	0.0155499	0.00455682	0.0141251	0.0318434	0.0306402	0.0189262	0.0403082	0.0191742	0.0214665	0.0153185	0.0125498	0.0105531	0.0115232	0.017758	0.009315	0.0109535	0.00988397	0.00720336	0.0172704	0.00830737	0.00493784	0.0153971	0.012789	0.0177057	0.0162935	0.0223823	0.0128441	0.0147204	0.0193315	0.0148465	0.00589155	0.0311178	0.0165591	0.0417594	0.0284415	0.0194652	0.0466481	0.021751	0.0318422	0.0134016	0.0229173	0.00883549	0.0244761
77	0.0780006	0.0102025	0.0759023	0.0210377	0.0112654	0.00744914	0.0150894	0.00741447	0.0208441	0.0323764	0.0315546	0.0214538	0.0545338	0.0184246	0.0181263	0.0187523	0.0111323	0.0104771	0.0156844	0.016407	0.01106	0.0133173	0.0132625	0.010827	0.0179555	0.0113393	0.00732384	0.0147927	0.0199911	0.0235586	0.00858919	0.01987	0.00691558	0.0123913	0.0114028	0.0143848	0.00735448	0.0201948	0.0133315	0.0337541	0.0209079	0.0184343	0.0448744	0.0225027	0.0230073	0.0168313	0.0263994	0.00901949	0.0302784
78	0.0793355	0.0126933	0.0788725	0.0244374	0.0179318	0.0084649	0.0146657	0.00884566	0.0179856	0.0193541	0.0334388	0.0185896	0.0281405	0.016895	0.0174752	0.0242166	0.0125739	0.00905302	0.0189191	0.0153959	0.00696388	0.0129473	0.0118078	0.0081845	0.020375	0.00972548	0.0085792	0.0144614	0.0161172	0.0197666	0.00891772	0.0132453	0.0171645	0.00997992	0.00822058	0.0154577	0.00863445	0.0294282	0.0167939	0.0575568	0.0247791	0.0248206	0.0414215	0.0197932	0.0252261	0.0138924	0.0217382	0.00869577	0.0280218
79	0.0915212	0.0113339	0.0852102	0.0234768	0.0151364	0.00992471	0.0149905	0.0042484	0.0185741	0.0167312	0.0348883	0.020117	0.031005	0.0142718	0.0147627	0.0163112	0.0136035	0.00791634	0.0129361	0.0169085	0.0106159	0.0138935	0.0156902	0.0106348	0.019411	0.0114256	0.00705121	0.0184073	0.017082	0.0196984	0.00924097	0.0157347	0.0162047	0.014417	0.0134838	0.0159671	0.00558365	0.0309642	0.0119839	0.04225	0.0220241	0.020948	0.042927	0.0215288	0.0233301	0.0147711	0.0251569	0.0102002	0.025506
80	0.0747219	0.0148802	0.0648705	0.0162141	0.0113262	0.00667597	0.0128616	0.00442112	0.0128514	0.0166896	0.0295036	0.0208316	0.0474486	0.0159084	0.0263459	0.0217835	0.0168156	0.00887032	0.0223561	0.0160374	0.00992718	0.0111378	0.0126435	0.0101968	0.0237458	0.00762303	0.00527466	0.0148744	0.0155551	0.0244962	0.014817	0.0184359	0.01348	0.00946249	0.0152906	0.014968	0.00514498	0.019501	0.0181729	0.0489051	0.0246803	0.0154219	0.0523385	0.0251964	0.0290024	0.0169355	0.0227321	0.00949633	0.0291308
81	0.085225	0.0100217	0.0864741	0.0283044	0.0160455	0.00753149	0.0147417	0.00812288	0.0318182	0.0299284	0.0376662	0.0169376	0.0353473	0.0126546	0.0169097	0.0176279	0.00801896	0.00818946	0.0122327	0.0114113	0.0062163	0.0114438	0.0204817	0.00541103	0.0190102	0.0118326	0.00793251	0.0129114	0.0195955	0.0217035	0.00964402	0.021394	0.00903233	0.00728067	0.0128258	0.0126547	0.00546852	0.0237702	0.0158265	0.0472079	0.0251367	0.0196226	0.0436865	0.017715	0.0217421	0.0148873	0.0237211	0.00926892	0.0273675
82	0.0823131	0.013025	0.0837652	0.0289965	0.01335	0.0121568	0.0178876	0.00792044	0.0178071	0.0263287	0.0331683	0.0163314	0.0320437	0.0193634	0.0149146	0.0147858	0.0187465	0.0102905	0.0162287	0.0144034	0.00902893	0.0106554	0.0129792	0.00643289	0.0192092	0.0110361	0.00678778	0.012547	0.0146397	0.0246245	0.0146727	0.0136444	0.0146804	0.0130408	0.0106583	0.0134918	0.00848531	0.0241665	0.0167037	0.0289168	0.0210457	0.0266108	0.051585	0.0250689	0.0235778	0.0105303	0.0190293	0.0118298	0.0304946
83	0.0804468	0.0135084	0.0816732	0.0249404	0.0170093	0.0103264	0.0206737	0.00476997	0.0166064	0.0299825	0.0348784	0.0155472	0.0316476	0.0156886	0.0180147	0.0156022	0.0140624	0.0151129	0.0161097	0.0163325	0.00907715	0.0131603	0.0154552	0.0150832	0.0150575	0.0101363	0.0083617	0.0147207	0.0127985	0.0194682	0.014381	0.0190216	0.0103293	0.0132842	0.0104534	0.0102983	0.00781643	0.0238187	0.0156242	0.0494997	0.01566	0.0195523	0.046212	0.0201269	0.0241982	0.0167598	0.0188997	0.012213	0.0255991
84	0.0812116	0.0166291	0.0755017	0.0211856	0.0145942	0.00861196	0.014267	0.00572171	0.018922	0.0162669	0.0352359	0.0216582	0.0435556	0.0159117	0.0225232	0.0198211	0.0107768	0.0112969	0.0182508	0.0171074	0.00913296	0.0082447	0.0149689	0.00697446	0.0188636	0.00695529	0.00673703	0.0133322	0.0204187	0.0162264	0.0176694	0.0179894	0.0131611	0.0169362	0.0145746	0.013479	0.0056635	0.0344901	0.0107133	0.0533206	0.0237214	0.0189581	0.0335708	0.0177078	0.0251129	0.0126946	0.0313466	0.00828787	0.0196991
85	0.0855102	0.0160414	0.0838515	0.0236424	0.0140868	0.00815872	0.0171004	0.00736003	0.018893	0.0256434	0.0315268	0.0186506	0.0364034	0.018447	0.0124981	0.020585	0.0113852	0.00786546	0.0144628	0.0165481	0.0111917	0.00983802	0.0173078	0.00690991	0.0159843	0.0134603	0.00871579	0.0133526	0.0178456	0.0156044	0.0137724	0.0198739	0.015239	0.0130183	0.0116541	0.0171174	0.00572291	0.021439	0.0157514	0.0380518	0.0228573	0.0230371	0.0446504	0.0193531	0.0278866	0.0202639	0.0211012	0.00769485	0.0226445
86	0.0818806	0.0101078	0.0766805	0.0220733	0.017036	0.00903884	0.0179698	0.00561009	0.023234	0.0192901	0.041137	0.0165037	0.03748	0.012039	0.0267648	0.0141778	0.0111497	0.0108878	0.0127317	0.0139403	0.00993837	0.00935805	0.0153768	0.00941245	0.0206301	0.0123861	0.0123004	0.0153515	0.0141309	0.0184059	0.0149874	0.0174021	0.016339	0.00882975	0.0121963	0.0143871	0.00418442	0.0314598	0.0141556	0.0495956	0.0206075	0.0154706	0.0365721	0.0195606	0.0281392	0.0134002	0.0254644	0.0119494	0.0282756
87	0.093939	0.0105263	0.072948	0.0235563	0.0111294	0.00914051	0.0158566	0.00584199	0.0192825	0.0235428	0.0325777	0.0277654	0.035593	0.0163638	0.014786	0.0162824	0.0113696	0.0088869	0.0123573	0.0106719	0.0093863	0.00959243	0.00962767	0.00705367	0.0139057	0.0121835	0.00622221	0.01515	0.0200571	0.0281671	0.0120994	0.0148064	0.0135778	0.00926827	0.00742929	0.0212864	0.00490954	0.0225857	0.016862	0.0579147	0.0203931	0.0154943	0.0494569	0.0249176	0.030716	0.0142001	0.0261448	0.00820557	0.0259693
88	0.0854064	0.0152864	0.0819478	0.0238794	0.0155101	0.0105473	0.0159659	0.00592252	0.0173197	0.0234219	0.0373003	0.0196948	0.0246063	0.0146705	0.0155771	0.0130419	0.00884461	0.0124822	0.0172713	0.0149917	0.0108678	0.00945124	0.0122915	0.00972239	0.0165734	0.011383	0.00592419	0.0193784	0.0144847	0.022224	0.0126884	0.0194322	0.0156003	0.0116319	0.015066	0.0178477	0.00552724	0.0258051	0.0185802	0.0485135	0.0198373	0.0242926	0.0457448	0.0187749	0.0259648	0.00895086	0.0234368	0.00786768	0.0284491
89	0.0807315	0.00785916	0.0804204	0.0174757	0.0134654	0.00675592	0.0127998	0.00547388	0.0221602	0.0353047	0.0349425	0.0187367	0.0555608	0.0146607	0.0185894	0.0209469	0.00887921	0.00955741	0.0166256	0.0137524	0.00815679	0.0152225	0.0141593	0.00908543	0.0152709	0.00789725	0.00616576	0.01535	0.0162698	0.0229183	0.0083512	0.0172284	0.0111731	0.0130518	0.0122229	0.0139777	0.00735894	0.0215836	0.0143939	0.0353058	0.0297618	0.019324	0.038077	0.0203236	0.0290436	0.024799	0.024237	0.0112658	0.0233265
90	0.0924976	0.00795371	0.0810963	0.023136	0.0125795	0.00974982	0.0183706	0.00745592	0.0227316	0.0285705	0.0354813	0.0181638	0.047687	0.0123977	0.0166277	0.0143701	0.00713603	0.0117869	0.0174959	0.0126714	0.00830675	0.0110689	0.0139386	0.00863062	0.0175448	0.00764392	0.00773842	0.0122481	0.0154527	0.02277	0.0143317	0.0187332	0.013633	0.00953075	0.011754	0.0143192	0.00702768	0.0227146	0.0103342	0.043089	0.0221007	0.0228609	0.0491348	0.0221092	0.0191675	0.0173599	0.020011	0.00950637	0.0289803
91	0.0802601	0.0118102	0.0756661	0.0229596	0.0157146	0.00884899	0.0146664	0.00630901	0.0210204	0.0201274	0.0269797	0.0210319	0.0404125	0.0150395	0.0247023	0.0152975	0.0146883	0.0118632	0.0189721	0.017944	0.00769662	0.0163706	0.0141139	0.0088891	0.0195613	0.0103231	0.00754158	0.0132878	0.0114707	0.0243078	0.011299	0.0158195	0.0107362	0.0135368	0.00858949	0.0211218	0.00749238	0.0163825	0.0185487	0.0463747	0.0221807	0.0195093	0.0471545	0.015056	0.0317213	0.0146041	0.0306801	0.00830015	0.0230164
92	0.0938492	0.0135334	0.0738145	0.0297048	0.0131341	0.00970974	0.0142318	0.00630864	0.0182707	0.0242476	0.0385827	0.019351	0.0325932	0.0180528	0.0156223	0.0223176	0.0103253	0.0115837	0.0161238	0.0167027	0.00791493	0.00923839	0.0146617	0.00787504	0.0207183	0.0122135	0.00759138	0.0214453	0.0210203	0.0210715	0.0109659	0.0208446	0.0119584	0.0137116	0.0116878	0.00913209	0.00482592	0.0215091	0.0139434	0.0391668	0.0174948	0.0216613	0.0361354	0.0211987	0.0304082	0.017337	0.0207718	0.00832708	0.0271103
93	0.0886132	0.0168439	0.0811822	0.01693	0.0138484	0.00617552	0.0137248	0.00588943	0.0166046	0.0214901	0.0380068	0.0222249	0.0427075	0.0160877	0.0149347	0.0215274	0.00939517	0.00631902	0.0175855	0.014853	0.00552572	0.00960465	0.0201722	0.00595638	0.0218608	0.0131024	0.00508594	0.0154636	0.0180437	0.0232732	0.012332	0.0147993	0.0123664	0.00861116	0.0119559	0.0113494	0.00829668	0.0233729	0.0184219	0.0476871	0.0256567	0.0181089	0.0368821	0.028673	0.0221213	0.0177663	0.0269855	0.00714381	0.0244371
94	0.0798608	0.0145542	0.085475	0.0252511	0.015768	0.00728432	0.0131389	0.0068511	0.0132125	0.0314065	0.0345212	0.0210343	0.0315531	0.0151975	0.0151629	0.0128114	0.0113402	0.00905408	0.0148475	0.0175205	0.00683525	0.00396959	0.0131889	0.0102858	0.0193974	0.00864124	0.00413157	0.0120742	0.0130455	0.0221227	0.010862	0.0131244	0.0138782	0.0126507	0.00894798	0.0191021	0.00397806	0.0336775	0.0101206	0.0488247	0.029543	0.0151722	0.064636	0.0199614	0.0254586	0.0154606	0.0290674	0.00833356	0.0276636
95	0.0825583	0.00707706	0.0764122	0.0221607	0.0157275	0.0115377	0.0159887	0.00829912	0.0233542	0.02734	0.0293562	0.0171545	0.0405736	0.0148372	0.0241475	0.0149973	0.0125143	0.00745107	0.0148677	0.0177766	0.00955291	0.0153467	0.016219	0.00984519	0.0158383	0.0135506	0.00647966	0.0186676	0.0218095	0.020661	0.0189209	0.0150669	0.00972831	0.0100849	0.0142085	0.0152647	0.00635521	0.0226843	0.0194903	0.043453	0.0221699	0.0118581	0.0343922	0.0209297	0.0279638	0.0164352	0.0201315	0.00953162	0.0292292
96	0.09838	0.0167806	0.085758	0.0227593	0.0148403	0.0084096	0.0181216	0.00511688	0.0182506	0.0227606	0.0371542	0.0188599	0.0291594	0.0148985	0.0129451	0.0136991	0.011788	0.0093826	0.0152834	0.016901	0.00786189	0.012391	0.0201749	0.00730855	0.0139762	0.0147319	0.00729432	0.0156043	0.0164304	0.0317201	0.0117645	0.0162619	0.0148621	0.0145436	0.0160786	0.021009	0.00714641	0.0182986	0.0134134	0.0440099	0.0179064	0.0202407	0.0401386	0.019087	0.0157071	0.0160363	0.0248971	0.00899423	0.0208621
97	0.0801651	0.0180122	0.0782287	0.0251568	0.0156657	0.00731629	0.0182096	0.00446443	0.0181732	0.0314034	0.0339059	0.023046	0.0409912	0.0149287	0.0173163	0.0150192	0.0163667	0.00971285	0.0162789	0.019109	0.00770985	0.00771144	0.0140838	0.00734361	0.0164051	0.00837997	0.00708333	0.0120081	0.0151665	0.0166266	0.0132201	0.0206047	0.00893852	0.0115334	0.0100414	0.0132551	0.00854559	0.0256068	0.0110579	0.0478654	0.0230082	0.0312496	0.0424491	0.0188331	0.0260597	0.0156604	0.0195937	0.0115694	0.0249194
98	0.0903598	0.0148533	0.0894572	0.0254237	0.0121015	0.00782854	0.0200925	0.00525735	0.0242444	0.0265517	0.0325746	0.0150697	0.0343979	0.0159146	0.0154562	0.0159865	0.0102386	0.00843304	0.0193714	0.0151371	0.0122167	0.00984681	0.0160963	0.00909523	0.0196559	0.009834	0.00725909	0.0126497	0.0231192	0.0151575	0.0123985	0.0153579	0.00967989	0.0108106	0.00995907	0.0162186	0.00620743	0.0221168	0.0144566	0.0572413	0.0190682	0.0130802	0.0469921	0.0175731	0.0194227	0.0189324	0.0192774	0.00988143	0.0276458
99	0.0835983	0.0125408	0.0745532	0.015662	0.0146227	0.00598093	0.0182844	0.00602226	0.015413	0.0161161	0.0353292	0.02022	0.0473775	0.016557	0.0190787	0.0239447	0.0112721	0.00986727	0.0103372	0.0115794	0.00898393	0.00915997	0.0168239	0.00951444	0.0211345	0.0100885	0.00610006	0.0148528	0.016898	0.0248811	0.015694	0.0144363	0.0163187	0.00883314	0.0102413	0.0146888	0.00491984	0.0195426	0.012433	0.0448173	0.0208359	0.0237276	0.0512647	0.0246902	0.0247525	0.016772	0.036756	0.00978296	0.0226992
100	0.0874024	0.0111015	0.0752156	0.021843	0.0160614	0.00950913	0.0162027	0.00602262	0.0174366	0.0248661	0.0310988	0.0209426	0.0344102	0.0161596	0.0124775	0.019439	0.0129856	0.00525522	0.0142112	0.0213343	0.00865894	0.0135828	0.0189251	0.00654182	0.0174296	0.00875059	0.00561733	0.011671	0.015733	0.0206024	0.0131067	0.0172064	0.0147278	0.0132465	0.0105125	0.0121786	0.0051283	0.032456	0.0110557	0.0416703	0.0331627	0.0216198	0.043197	0.0177692	0.0299669	0.0252185	0.0186298	0.00990675	0.0277529
101	0.0838338	0.0196059	0.0734535	0.023937	0.015202	0.0084981	0.0150556	0.00505064	0.0194766	0.0175968	0.0368548	0.0196644	0.0451984	0.021938	0.0154282	0.0173756	0.0170148	0.011675	0.0176764	0.0164329	0.0102041	0.00980954	0.0114789	0.00586105	0.0176313	0.0154441	0.00513219	0.0164923	0.0170296	0.028697	0.0108341	0.015767	0.0112944	0.0117767	0.0105173	0.0114886	0.00580241	0.0224374	0.0136031	0.0466719	0.0255358	0.019248	0.0363675	0.0214617	0.0248793	0.0130821	0.0229001	0.00965201	0.0279319
102	0.0720002	0.00838471	0.0785706	0.0231623	0.0129456	0.00914732	0.0122082	0.00432941	0.0177686	0.0229898	0.0336253	0.0173845	0.0371944	0.0187331	0.0170793	0.0190417	0.0134798	0.00927884	0.0195184	0.0161495	0.0100138	0.00952201	0.0151947	0.0113006	0.0189481	0.0102674	0.0071861	0.0195154	0.021708	0.0176569	0.0117418	0.0177901	0.0136307	0.0126773	0.00798233	0.0113805	0.00574606	0.0295173	0.0158778	0.0571365	0.0210584	0.0193965	0.0379698	0.0234482	0.0221962	0.0171635	0.0342822	0.00985463	0.0268457
103	0.0809941	0.0142718	0.0867144	0.0200159	0.0130176	0.00891895	0.0181876	0.00901933	0.0186312	0.021353	0.0292203	0.0235133	0.0376298	0.0177176	0.0155099	0.0145571	0.0113777	0.0116058	0.0122101	0.0161968	0.0103755	0.0111252	0.0160547	0.0074389	0.0159627	0.00926257	0.00598369	0.0244736	0.0152029	0.019001	0.0108888	0.0142957	0.0128841	0.0131796	0.0154829	0.015357	0.0064812	0.0176575	0.0160343	0.0472181	0.0292617	0.013832	0.0484229	0.0178823	0.0279723	0.020812	0.0149666	0.00864225	0.0331856
104	0.0981384	0.0114054	0.0892075	0.0282057	0.0132874	0.00757873	0.0160185	0.00897555	0.0221881	0.0260854	0.0368334	0.0194354	0.0324289	0.0154909	0.0122651	0.0203917	0.00878934	0.00909347	0.0173603	0.0166397	0.0103796	0.00922567	0.0119466	0.00921688	0.0128665	0.0102807	0.00435199	0.0106007	0.0172299	0.0223418	0.00973956	0.0169099	0.0129868	0.00960489	0.00998565	0.0161056	0.00540353	0.0235966	0.0131725	0.0451581	0.0206209	0.0307965	0.0483471	0.019672	0.0293724	0.0112229	0.0165148	0.00690753	0.0256234
105	0.0869687	0.014584	0.0741912	0.0300867	0.0169274	0.0111587	0.0153149	0.00674542	0.0175156	0.017433	0.0322443	0.0253049	0.0337488	0.0138892	0.0220193	0.0169194	0.010908	0.00735387	0.0170478	0.0169119	0.00696194	0.0105964	0.017505	0.0075966	0.0144819	0.00655994	0.00632844	0.0153528	0.0189136	0.0177279	0.0171643	0.0166685	0.0151719	0.0114532	0.0111427	0.014734	0.00767481	0.0280124	0.0133595	0.0505649	0.0178379	0.0128528	0.0397487	0.0198391	0.032723	0.0162283	0.021245	0.0102241	0.034057
106	0.0898811	0.0128752	0.0751264	0.025309	0.0120352	0.00953746	0.014012	0.00705111	0.0176001	0.0258333	0.0339867	0.0205514	0.0396751	0.0146463	0.0193007	0.019376	0.018329	0.0122378	0.018296	0.0144469	0.00730527	0.0130525	0.0117868	0.00853922	0.0225438	0.0103416	0.00654761	0.0130712	0.0144037	0.020169	0.0221309	0.0261078	0.0124326	0.0102598	0.00988762	0.0159139	0.005698	0.019424	0.0118822	0.0492292	0.0199894	0.0165874	0.0403297	0.0171423	0.0242232	0.0110849	0.0255182	0.00912806	0.0251629
107	0.0933959	0.0111262	0.0799231	0.0254669	0.0129383	0.00831231	0.0164513	0.00772703	0.0199915	0.0201683	0.027853	0.0168957	0.0411397	0.0148103	0.0155484	0.0188585	0.0109462	0.00918153	0.0129228	0.0134108	0.00972513	0.0100862	0.0243925	0.00977316	0.0159918	0.0101784	0.00678612	0.0129123	0.0219054	0.0250592	0.010505	0.0176123	0.0104945	0.0111249	0.0167055	0.0148886	0.00487329	0.0220462	0.0108407	0.0367372	0.019175	0.0278174	0.0480622	0.0159087	0.019226	0.0190082	0.0330929	0.0128662	0.0251374
108	0.0680145	0.0142818	0.0768107	0.0152657	0.0145897	0.00802842	0.0174329	0.00456588	0.0150702	0.0229073	0.0413667	0.0164111	0.0462361	0.0196875	0.0117279	0.0169643	0.0126526	0.00915776	0.020634	0.0103007	0.0127014	0.0137312	0.0129668	0.0083429	0.0161788	0.0124431	0.00725738	0.0172177	0.0134568	0.0303488	0.0137836	0.0142481	0.0179515	0.0114314	0.0135379	0.0205964	0.00545138	0.0150122	0.0113536	0.0430914	0.0225172	0.0185026	0.0566287	0.0252654	0.0280471	0.0125899	0.0202711	0.0120903	0.0308797
109	0.0805123	0.0131019	0.0811737	0.022163	0.0148523	0.00898402	0.0169259	0.0094031	0.0200929	0.0358884	0.0422096	0.0151688	0.0387175	0.0157755	0.0163104	0.0187838	0.010628	0.0116808	0.0148655	0.0115701	0.0100991	0.00858249	0.0171076	0.00813499	0.012917	0.00731193	0.00622761	0.0157053	0.019945	0.015711	0.0128949	0.0209644	0.0102244	0.00938108	0.0154451	0.0121855	0.00403269	0.0281277	0.0173054	0.0459353	0.024013	0.0218141	0.0352234	0.0190313	0.0195564	0.0184836	0.0285711	0.011121	0.0251399
110	0.0754911	0.010576	0.0830767	0.0201588	0.0127891	0.00801813	0.0213124	0.00642112	0.0152685	0.0261685	0.032072	0.0224675	0.0419975	0.0142351	0.0166194	0.0180703	0.0122065	0.0060012	0.0109397	0.0159802	0.00704926	0.00954548	0.0206091	0.00908444	0.0221909	0.0096413	0.00492408	0.010041	0.0185168	0.0239714	0.0103624	0.0240196	0.0125167	0.0136779	0.00848752	0.00792741	0.00612517	0.0324336	0.0206867	0.0462098	0.018029	0.0260382	0.0537209	0.019934	0.0217723	0.0150373	0.0224166	0.0116449	0.0235163
111	0.0760871	0.00886575	0.0870714	0.0225506	0.011356	0.00927767	0.0139677	0.0055675	0.018156	0.0298823	0.0270595	0.0256501	0.0411482	0.0141318	0.0200503	0.0210816	0.00856246	0.00861122	0.0182496	0.0124737	0.0103838	0.0106951	0.0138471	0.0101331	0.0171003	0.0132822	0.00762201	0.0221657	0.0141354	0.0227076	0.0150029	0.0156981	0.0123771	0.00629852	0.0151397	0.0138821	0.00441374	0.0237043	0.00891098	0.052805	0.0211996	0.016182	0.0412572	0.0186583	0.0296715	0.0166196	0.0257336	0.0113145	0.0292583
112	0.0879865	0.0114566	0.0771609	0.0301546	0.0141449	0.00788396	0.0137772	0.00444464	0.0225345	0.0252153	0.0447044	0.0195725	0.0429395	0.0139565	0.0164198	0.0146606	0.0151419	0.0102368	0.0192507	0.0128687	0.0110636	0.0117222	0.0175702	0.00853845	0.0141345	0.0160781	0.00693076	0.0176655	0.0251513	0.0191705	0.00984296	0.0152514	0.0137764	0.0107397	0.0155911	0.0141762	0.00595806	0.0170022	0.012131	0.036338	0.0193637	0.0241965	0.0420955	0.0188686	0.0204829	0.0105575	0.0276093	0.0102843	0.0231994
113	0.0915814	0.015606	0.0731551	0.0233652	0.0177845	0.00855753	0.0151838	0.007126	0.0197222	0.0228722	0.0416927	0.0262549	0.0405414	0.0143465	0.0118536	0.0152414	0.00988513	0.00829862	0.0124516	0.020339	0.0071087	0.0121066	0.0153629	0.00834362	0.0181081	0.0126152	0.00821946	0.0152312	0.0204913	0.0202886	0.0142511	0.0178084	0.0130473	0.0129882	0.0101308	0.013124	0.00645708	0.0259047	0.0154543	0.0365937	0.0178616	0.0161266	0.0544941	0.0170945	0.0247214	0.012445	0.021487	0.00914554	0.0271303
114	0.0754562	0.0138764	0.0897089	0.0247529	0.0141004	0.00750909	0.0198609	0.00650375	0.0202644	0.0213474	0.0343492	0.0229365	0.0439177	0.0153482	0.024456	0.0243665	0.0133295	0.0117883	0.01265	0.0178219	0.00958589	0.0103064	0.0177411	0.00693261	0.0194401	0.00799208	0.0090755	0.0165978	0.013428	0.0207993	0.0109035	0.0189545	0.00904873	0.0113247	0.0104728	0.012456	0.00781651	0.0213544	0.0153261	0.0437349	0.0255195	0.0199568	0.0364838	0.0170637	0.0224622	0.0153322	0.022848	0.00918627	0.0235125
115	0.0843535	0.0137323	0.0794522	0.0212449	0.0121944	0.0122333	0.0150327	0.00630006	0.0191149	0.0242024	0.0344727	0.0195145	0.0507051	0.0168768	0.0160354	0.0185056	0.015821	0.0120108	0.0142924	0.0186728	0.00912494	0.0134075	0.0151344	0.00847918	0.0158733	0.0141431	0.00795546	0.0112096	0.0118216	0.0222429	0.0102825	0.0154063	0.0125048	0.0107401	0.0136904	0.0154012	0.00518162	0.02389	0.0165327	0.0416782	0.0230092	0.0209388	0.0506869	0.023156	0.0217209	0.0131003	0.0179551	0.0081125	0.0218531
116	0.0918234	0.0132808	0.0933703	0.0248964	0.0132653	0.00979609	0.0149133	0.00513334	0.0117274	0.03019	0.0335282	0.013557	0.0352015	0.0157653	0.0228101	0.0155305	0.00879494	0.0111835	0.0118265	0.0137782	0.0119812	0.00665733	0.0192431	0.00980252	0.0145059	0.0102493	0.00611968	0.021687	0.0199934	0.0239705	0.0147832	0.0147732	0.0100128	0.0157684	0.0139813	0.0117775	0.00588272	0.0166455	0.018128	0.0475192	0.023007	0.0155883	0.0375896	0.0231036	0.0252738	0.0158726	0.0240251	0.00910409	0.0225823
117	0.0758624	0.0120014	0.0873675	0.0236951	0.0196407	0.00816895	0.01572	0.0067541	0.0174458	0.0193377	0.0310673	0.0225109	0.0439276	0.0174011	0.0139173	0.0117278	0.0121562	0.0122215	0.0163994	0.0191069	0.00849437	0.013033	0.0204259	0.00594105	0.0155688	0.00993422	0.00802284	0.0137449	0.025394	0.0277278	0.0141415	0.0160541	0.01114	0.0105083	0.0143629	0.0140932	0.00447923	0.024025	0.0154333	0.0484157	0.0207181	0.0229277	0.0409045	0.0229428	0.0175353	0.0113086	0.0225662	0.0105938	0.0231334
118	0.0864845	0.0129098	0.0695564	0.0273479	0.0161502	0.00724387	0.0153293	0.00724739	0.0209442	0.028568	0.0363676	0.0227103	0.0214876	0.0143377	0.0135501	0.020042	0.0102762	0.00840661	0.0212571	0.015429	0.00913054	0.00952876	0.0162897	0.0104507	0.0204203	0.00818638	0.00405528	0.00883002	0.0178707	0.0212268	0.0138778	0.0186798	0.0143521	0.0176086	0.0123242	0.0228523	0.00856243	0.0299295	0.0156131	0.0399024	0.0201603	0.0175253	0.0486751	0.0203732	0.0263589	0.0150787	0.0231087	0.00878931	0.0245934
119	0.0782745	0.012677	0.0674132	0.0209291	0.0110578	0.0074602	0.0149477	0.00628244	0.0165964	0.0294501	0.0294587	0.0242616	0.0360021	0.0127301	0.0289537	0.0160306	0.0115147	0.0112096	0.0140664	0.0160856	0.0115924	0.00816172	0.014667	0.00912384	0.0184534	0.008472	0.00728099	0.0180247	0.0195987	0.0239478	0.0144354	0.0221591	0.0160641	0.012742	0.00902967	0.009966	0.00930949	0.0237114	0.0168952	0.0503674	0.0214366	0.0272735	0.0415853	0.0206496	0.0228789	0.0130814	0.0281059	0.00880188	0.0267832
120	0.0816002	0.00837131	0.0870926	0.0193734	0.0154	0.00876402	0.014998	0.00620415	0.0187465	0.0257509	0.0334467	0.027799	0.0343194	0.0149325	0.0163064	0.0154156	0.012587	0.00661088	0.0198959	0.0125526	0.00658025	0.0116373	0.0143058	0.00733026	0.0189425	0.00801963	0.00640134	0.0173336	0.023092	0.0251539	0.0136565	0.0156364	0.0111854	0.014012	0.0104662	0.0178428	0.00754409	0.0171485	0.0128047	0.0472889	0.0192631	0.0222931	0.045737	0.0248077	0.0276204	0.0150773	0.0219564	0.0125525	0.0241434
121	0.0951179	0.0148396	0.0719694	0.0240145	0.0156701	0.00822041	0.0195856	0.00722376	0.0166934	0.0241247	0.0304995	0.024628	0.0323198	0.012745	0.0151343	0.0151055	0.0148552	0.0086656	0.0192277	0.0135696	0.0111751	0.00996001	0.0122927	0.0106923	0.0190918	0.0102263	0.00827207	0.0183612	0.0110355	0.0304063	0.012403	0.0214454	0.0120578	0.0156219	0.0126656	0.016917	0.00754221	0.0182778	0.0105768	0.043636	0.0203653	0.0173456	0.0557747	0.0203218	0.0243488	0.0152738	0.0159242	0.0076159	0.0261634
122	0.0820099	0.012631	0.0792305	0.0220247	0.0151195	0.0118286	0.0144264	0.00613033	0.0211716	0.0252768	0.0317002	0.018718	0.0473128	0.0128012	0.0227336	0.0224971	0.0144726	0.00754728	0.013054	0.0126533	0.0100942	0.0128429	0.0192764	0.00989575	0.0123239	0.0142078	0.00606049	0.0198294	0.0134931	0.0209721	0.0115792	0.0155208	0.0163953	0.00947156	0.0132518	0.0158985	0.00734154	0.0279925	0.014523	0.0466076	0.0151706	0.0186514	0.0449564	0.0189422	0.0248431	0.0129889	0.0201187	0.0105486	0.0228628
123	0.0843732	0.0116045	0.0813772	0.0227317	0.0166148	0.007159	0.0123589	0.00633108	0.0180235	0.0317201	0.0328214	0.0193302	0.0543028	0.0162107	0.0188559	0.0182485	0.0108311	0.00792582	0.0138414	0.0124893	0.0077964	0.0113251	0.0137772	0.00673094	0.0167687	0.00856088	0.00654243	0.0196729	0.0158654	0.015301	0.01137	0.02401	0.0124797	0.00713468	0.0133531	0.0139464	0.00520531	0.0222313	0.0204219	0.0433087	0.0241929	0.0214002	0.0432668	0.0160526	0.0269774	0.0206763	0.0209463	0.013602	0.0199326
124	0.0816129	0.0132873	0.0820363	0.0240316	0.0100644	0.0100651	0.0152618	0.00469524	0.0147432	0.0212168	0.0404347	0.0183859	0.0297767	0.0189973	0.0169353	0.0139582	0.0102555	0.0116424	0.0119681	0.0222186	0.00940124	0.0109313	0.0181124	0.00969436	0.0173239	0.0116643	0.00318136	0.0187811	0.0161507	0.0250058	0.0124262	0.017177	0.012559	0.0147382	0.0157446	0.0129747	0.0070013	0.0224501	0.0140468	0.0462495	0.0291629	0.0206522	0.0377194	0.0232194	0.030611	0.0175536	0.0237525	0.00809068	0.0220372
125	0.0865881	0.0150204	0.0817415	0.0230894	0.0143522	0.00972645	0.0208059	0.00724634	0.0222935	0.0264304	0.0354382	0.0220113	0.0459161	0.0139538	0.0151179	0.0227596	0.0159999	0.00792363	0.0142921	0.0169893	0.00627176	0.0171029	0.0174191	0.0112019	0.0173975	0.0102896	0.00579444	0.0113824	0.0179099	0.0198187	0.0108325	0.0136827	0.0136322	0.0125031	0.0115129	0.0116873	0.00526443	0.0150388	0.0137827	0.0538782	0.0230061	0.0116283	0.0386579	0.0189997	0.0263225	0.0156157	0.0176225	0.0107051	0.0233433
126	0.0849126	0.014945	0.0660687	0.0208697	0.0120582	0.00832805	0.0157724	0.0037561	0.0161219	0.0261576	0.0331032	0.0177815	0.0469566	0.0234253	0.0149445	0.0136256	0.0149801	0.00924835	0.0106843	0.0221333	0.0077054	0.00980884	0.0140588	0.00759574	0.022939	0.00864122	0.00986945	0.0159615	0.0181646	0.0271022	0.0121615	0.0163762	0.010579	0.00914965	0.01219	0.0192846	0.00683583	0.0284955	0.0168821	0.0331465	0.023312	0.0259258	0.0418354	0.0182014	0.0288105	0.0230245	0.0278332	0.00769591	0.0205408
127	0.0790643	0.0169989	0.0765634	0.0232772	0.0117024	0.00999504	0.0141085	0.00381561	0.0211777	0.0307508	0.0338488	0.0178468	0.0429663	0.0131164	0.0187549	0.0175743	0.0143465	0.00796863	0.0116455	0.0154118	0.00742828	0.0149695	0.0199391	0.00586193	0.0185638	0.00684973	0.00766005	0.0221533	0.0228574	0.0171438	0.0144572	0.0163366	0.010932	0.0111346	0.017586	0.0119877	0.00665501	0.0245704	0.0139905	0.0485422	0.0214406	0.0238376	0.0347706	0.0228359	0.0221264	0.00976105	0.024499	0.012249	0.0279269
128	0.0839867	0.00812207	0.0888878	0.0267902	0.0145146	0.00870353	0.0122098	0.00735065	0.0164591	0.0172005	0.0356995	0.0201472	0.04174	0.0172307	0.00894151	0.0128093	0.0124906	0.00963893	0.0171503	0.0138257	0.0111471	0.010078	0.0175727	0.00850314	0.0208368	0.0116576	0.00702705	0.0192032	0.0157996	0.0174313	0.00909593	0.0143937	0.0142166	0.012319	0.0148771	0.0107778	0.00473177	0.0299489	0.0164846	0.0466459	0.0246217	0.0175925	0.0429684	0.0172235	0.0281286	0.0130797	0.0327188	0.00759299	0.0294271
129	0.08327	0.0139834	0.0830373	0.0254856	0.0131751	0.00933077	0.0155236	0.00932718	0.0154176	0.0201009	0.0308172	0.0255158	0.0323362	0.0143505	0.0172391	0.0168506	0.0108124	0.0104323	0.0140617	0.0124601	0.00636546	0.0127149	0.0209151	0.0112832	0.0236786	0.0081068	0.00428079	0.0160412	0.0172257	0.0164967	0.0143237	0.0125641	0.0113523	0.0129765	0.012932	0.00980986	0.00852142	0.0203988	0.0154628	0.0524346	0.0227419	0.021533	0.0508154	0.0151627	0.0304193	0.0169863	0.0167232	0.00769658	0.0365097
130	0.0825578	0.013652	0.0814757	0.0283695	0.0153128	0.0122918	0.0157034	0.00815512	0.0152747	0.0178217	0.0351142	0.0204884	0.0416271	0.0121223	0.0202603	0.0188171	0.0139516	0.00764126	0.014928	0.0192143	0.00689205	0.00896105	0.0167627	0.0135065	0.0201944	0.0099749	0.006049	0.0240527	0.0138719	0.0246814	0.0148285	0.0138095	0.0166851	0.0110579	0.0118045	0.0138093	0.0072857	0.0276618	0.0151132	0.0400492	0.0231605	0.0204669	0.0331108	0.0193515	0.0312591	0.0136238	0.0216836	0.00762948	0.0178843
131	0.0776714	0.0184322	0.0654171	0.0175386	0.0133402	0.0054012	0.0138711	0.00560898	0.0248274	0.0292085	0.0329461	0.0202944	0.0430922	0.0121497	0.0171192	0.0133361	0.0170436	0.00932672	0.0176516	0.0135788	0.00750907	0.010676	0.018785	0.00815876	0.016363	0.0116945	0.00416211	0.0203387	0.0181221	0.0277811	0.00981662	0.0202091	0.014726	0.0100246	0.0140714	0.0167914	0.00559426	0.0228983	0.0156733	0.0612299	0.0195239	0.0200017	0.040367	0.017156	0.0297581	0.0151382	0.0180062	0.00752272	0.0300458
132	0.0808623	0.013375	0.0794832	0.0245122	0.0154318	0.0109791	0.0191846	0.00788889	0.0194805	0.0237616	0.0360759	0.0185155	0.0429107	0.0132537	0.0136212	0.017504	0.0160937	0.0104757	0.0197044	0.0146728	0.00857209	0.0173369	0.0115055	0.0118812	0.0222396	0.0070632	0.00743749	0.0139425	0.0204992	0.0285778	0.0100592	0.0190924	0.0132079	0.00924755	0.00924961	0.0184443	0.00654452	0.0192304	0.0132934	0.035904	0.0209403	0.0213361	0.0387868	0.0207554	0.0220378	0.0180158	0.0257398	0.00859981	0.0226725
133	0.0810804	0.011939	0.0818886	0.0249295	0.0152595	0.00832422	0.0162542	0.00512752	0.0154998	0.0297336	0.0347084	0.0253111	0.0289024	0.0126365	0.0215409	0.0163173	0.0126596	0.00688667	0.0130221	0.0174279	0.00907388	0.0139618	0.0135561	0.00897937	0.0141604	0.0108033	0.00625303	0.0168729	0.0206448	0.0191745	0.00841221	0.0125836	0.00869704	0.0100335	0.0129567	0.0132167	0.00595006	0.0370105	0.0135969	0.0501503	0.0235654	0.02685	0.0432426	0.020516	0.0231691	0.0168611	0.0227812	0.00542618	0.0320515
134	0.0855217	0.0120103	0.0747549	0.0237972	0.0134937	0.00959095	0.0149659	0.00703109	0.016748	0.0246618	0.0340875	0.0207663	0.0324463	0.0149288	0.0160842	0.0131685	0.00926208	0.0099833	0.0128087	0.018599	0.0129207	0.012356	0.0132122	0.0087854	0.0170689	0.00917819	0.00509813	0.0155169	0.0185999	0.0204091	0.0159288	0.0155152	0.0135798	0.0136324	0.0127475	0.0151595	0.00885303	0.0316984	0.0102031	0.0521288	0.0230416	0.0165285	0.0450376	0.0192153	0.0184201	0.017736	0.0371774	0.0127313	0.0228103
135	0.0836481	0.009941	0.0780707	0.0217772	0.0145019	0.00731172	0.0172095	0.00557129	0.0248879	0.0303491	0.0361504	0.0203813	0.0505502	0.014295	0.0198854	0.0117513	0.0103681	0.00802299	0.0142473	0.0133465	0.0101216	0.0109387	0.0172764	0.00656837	0.0213498	0.00888371	0.0078738	0.0161393	0.0208575	0.0248371	0.00923055	0.0161636	0.0131438	0.0131774	0.0102424	0.0127547	0.00332476	0.0208828	0.0137145	0.0412499	0.0258272	0.0132603	0.043213	0.0197441	0.0280062	0.0189202	0.0279203	0.0101621	0.0219494
136	0.0957165	0.00933084	0.0853795	0.0223062	0.0154946	0.0103267	0.015136	0.00749551	0.0203735	0.0243844	0.0371944	0.0176414	0.0319017	0.0156402	0.021869	0.0214199	0.012796	0.0106578	0.0156435	0.0163356	0.00936612	0.0122869	0.0152653	0.00675636	0.0201207	0.0107808	0.00676285	0.0160785	0.0100322	0.0223077	0.0110178	0.02402	0.012117	0.00983024	0.013419	0.0172873	0.00358548	0.0227442	0.0200883	0.0412097	0.0185647	0.0209487	0.0392934	0.0164181	0.0219223	0.0179127	0.0174035	0.00964486	0.0257721
137	0.098142	0.011897	0.0718069	0.0217442	0.0123216	0.00779298	0.0162282	0.00668464	0.0108949	0.0247087	0.0315747	0.0198561	0.0447486	0.0183489	0.015622	0.015241	0.0116068	0.00871633	0.0158398	0.0147155	0.0061145	0.0125966	0.0135422	0.00711047	0.0193082	0.0112192	0.00688711	0.0163883	0.0161282	0.0194383	0.0112751	0.0224355	0.00788638	0.0136872	0.0099526	0.0163572	0.00660576	0.0255354	0.0155195	0.0484731	0.0214451	0.0142167	0.0568948	0.0220043	0.0257897	0.0121491	0.0162629	0.0104396	0.0358459
138	0.0834159	0.013611	0.0803252	0.0200311	0.0158831	0.00676924	0.0186727	0.00767167	0.0163146	0.019009	0.0368776	0.0231042	0.0617529	0.0120013	0.0155419	0.0143398	0.0109008	0.0101315	0.0148085	0.0155448	0.00930904	0.00974772	0.0143907	0.00661367	0.0162779	0.00891746	0.00697073	0.0135082	0.0222462	0.0312212	0.00976058	0.0148742	0.0151926	0.0106077	0.0104544	0.013712	0.00809395	0.0280222	0.013414	0.0467777	0.0238242	0.0198379	0.038151	0.0169874	0.0233207	0.012142	0.0228904	0.0113885	0.0246386
139	0.0867258	0.0150813	0.0787845	0.0219139	0.0141401	0.00905466	0.018553	0.00663963	0.0108596	0.0172688	0.0320918	0.0203352	0.0261723	0.0193112	0.0154684	0.0174505	0.0176939	0.00850743	0.0207803	0.0160064	0.00750018	0.00927799	0.0149474	0.011637	0.0197796	0.0113072	0.00889692	0.0183138	0.0177795	0.0221384	0.0164622	0.0191663	0.0187444	0.0122275	0.0132026	0.0194895	0.00674417	0.0172175	0.0151056	0.0376114	0.0224149	0.0176654	0.0381922	0.0197501	0.0249522	0.0155804	0.0251955	0.00901946	0.0368419
140	0.0961443	0.0138232	0.0891077	0.0230018	0.0198749	0.0121521	0.0192402	0.00708363	0.0175447	0.0188031	0.0395104	0.0185287	0.040837	0.0192914	0.0150091	0.0221737	0.0135074	0.00937294	0.018593	0.0169009	0.00398435	0.0106877	0.0130728	0.00741979	0.0196892	0.0142245	0.00849096	0.0173379	0.012896	0.0263462	0.00921827	0.0143375	0.0101751	0.00794485	0.00856001	0.0156573	0.00577137	0.0183216	0.015522	0.0349509	0.0193118	0.0205924	0.0345884	0.021918	0.0256596	0.0205572	0.0240962	0.0085809	0.019587
141	0.0886678	0.0118346	0.0724988	0.0234417	0.0122611	0.00811492	0.0164369	0.00660512	0.0194172	0.0250792	0.0271839	0.0252361	0.0442637	0.0159034	0.0161871	0.0166716	0.0107519	0.00947889	0.0133418	0.0184597	0.00911613	0.00902351	0.0174673	0.00648764	0.0220691	0.0130392	0.00497087	0.010332	0.0187761	0.0211579	0.00819426	0.00987593	0.0166429	0.0109911	0.0130622	0.0141571	0.0072391	0.0232996	0.0145635	0.0512715	0.0277736	0.0139239	0.0348444	0.0255234	0.0278661	0.0171247	0.0249655	0.010594	0.0338119
142	0.0879315	0.0137214	0.0823544	0.0307507	0.0132556	0.0109014	0.0138556	0.00643354	0.0167266	0.0359834	0.0290868	0.0176651	0.0324157	0.0224919	0.0132258	0.0172796	0.0119105	0.00796878	0.0161398	0.014441	0.0112565	0.0107397	0.0141468	0.00669436	0.0214993	0.0084332	0.00590659	0.0175216	0.0196926	0.0190697	0.0144327	0.024286	0.0125436	0.010146	0.0105035	0.014927	0.00496676	0.0233044	0.0123875	0.03887	0.0217415	0.021597	0.0385441	0.0191479	0.031692	0.00933402	0.0328927	0.00879402	0.0203894
143	0.0856324	0.00881752	0.0738006	0.0247889	0.0125817	0.00742754	0.0141388	0.00690394	0.0162728	0.0243759	0.0316118	0.0201646	0.0363064	0.0173204	0.0196637	0.0152305	0.0124855	0.00795889	0.0125552	0.0154784	0.01297	0.00673624	0.020559	0.00663884	0.0166318	0.0104626	0.00602575	0.0192271	0.0147503	0.0173294	0.00892869	0.0171222	0.0136856	0.0104393	0.00771175	0.011134	0.00740344	0.0335645	0.0102736	0.047905	0.03277	0.0246763	0.0443365	0.0292322	0.0243405	0.016725	0.0266748	0.00849171	0.0297384
144	0.0824211	0.0114234	0.0698442	0.01845	0.0124054	0.00773372	0.0142226	0.00508939	0.0191391	0.0295421	0.0291753	0.0256716	0.0457238	0.0198029	0.0144293	0.0160499	0.0128154	0.00977044	0.0175876	0.0170732	0.00870816	0.010588	0.0106948	0.00502557	0.0195901	0.0119475	0.00689988	0.0155853	0.0126975	0.0235388	0.0138726	0.0176536	0.0128936	0.0115095	0.0124551	0.0176535	0.00742748	0.0290314	0.016718	0.0456411	0.0168981	0.0190096	0.0536935	0.0218273	0.0278699	0.0163798	0.0219042	0.01098	0.0229357
145	0.072582	0.0118892	0.0643779	0.0265562	0.018145	0.00887041	0.0203694	0.00580016	0.0192562	0.0300344	0.0344805	0.0194887	0.0443433	0.0143644	0.0161292	0.0153773	0.0129043	0.0122134	0.0130497	0.0151713	0.00880001	0.0148558	0.0183932	0.0095416	0.0216185	0.0112512	0.0077553	0.0153628	0.017591	0.0204614	0.01293	0.0131323	0.0146351	0.0161108	0.0132431	0.0106446	0.00627483	0.0274637	0.0118912	0.0401902	0.0251632	0.0200523	0.0318673	0.0208511	0.0293571	0.0205329	0.0290274	0.00760878	0.0279904
146	0.0799714	0.0125086	0.0798744	0.0235568	0.0122853	0.00884843	0.0170384	0.00678952	0.0184958	0.0347033	0.0355498	0.0204394	0.0469895	0.0143599	0.0166672	0.0173455	0.0106228	0.00921549	0.0124587	0.0134168	0.00516175	0.00900198	0.0147438	0.00806567	0.016778	0.012142	0.00347519	0.0115794	0.0200493	0.0222347	0.0168512	0.018241	0.0140337	0.016662	0.00921103	0.0157302	0.00631284	0.0214463	0.0142882	0.0500824	0.0180252	0.0174776	0.0457749	0.0222362	0.0286136	0.0130389	0.0190957	0.0135425	0.0249677
147	0.0904424	0.0124922	0.0899017	0.0251864	0.013697	0.00841905	0.013794	0.00663255	0.0150643	0.0162088	0.0351911	0.022131	0.0306454	0.0180521	0.0239927	0.019574	0.0121309	0.00860816	0.0113898	0.015827	0.00921534	0.012082	0.0142862	0.00886092	0.0160586	0.00920561	0.00538728	0.0175839	0.0215698	0.0191052	0.00997239	0.0211463	0.014599	0.00996397	0.0107356	0.0131372	0.00403089	0.0236398	0.0137751	0.0526298	0.0206687	0.0211023	0.0324541	0.0190149	0.0235969	0.0160682	0.0285281	0.00976765	0.0324336
148	0.0873649	0.0120137	0.0866343	0.0266793	0.0156951	0.00761725	0.0183584	0.00691273	0.0166385	0.0167741	0.0369913	0.0182076	0.0299098	0.0165667	0.0113452	0.0204076	0.0108864	0.00992945	0.0178701	0.0110974	0.00786892	0.0107843	0.0155468	0.011379	0.0205866	0.0086929	0.00568993	0.0134806	0.0131452	0.0239218	0.00994903	0.0128075	0.0138884	0.010411	0.0141799	0.0156942	0.0058366	0.0199812	0.0139977	0.0452482	0.0297764	0.0139004	0.0617296	0.021181	0.0242004	0.0179802	0.0180605	0.0109879	0.031194
149	0.080946	0.0120682	0.0822173	0.0230527	0.0116508	0.00801393	0.0154781	0.0064741	0.0218516	0.0237042	0.0399077	0.0142012	0.034138	0.0162597	0.0167826	0.013707	0.0102349	0.0106754	0.0136042	0.0132364	0.00996116	0.0134658	0.0137801	0.0119742	0.0136699	0.01097	0.006833	0.0210146	0.0206778	0.0249916	0.0129589	0.012639	0.00922409	0.0113043	0.0143392	0.0232057	0.00452198	0.0267685	0.0144239	0.0389592	0.0221272	0.0224509	0.0498928	0.0183108	0.026737	0.0161382	0.0289508	0.00804222	0.0234627
150	0.0851681	0.0128705	0.0826348	0.0217397	0.0159761	0.00686892	0.0169029	0.00615204	0.0200289	0.028836	0.0301143	0.0241903	0.0366201	0.0214859	0.0134677	0.0223727	0.0107943	0.00899685	0.0193793	0.016027	0.00831447	0.0113821	0.0166619	0.0114267	0.0206311	0.00769868	0.00393175	0.0121563	0.0112364	0.029876	0.0140491	0.0137646	0.0149895	0.0128348	0.00798731	0.0159168	0.00304367	0.0187276	0.0144973	0.055051	0.0185968	0.0257091	0.038431	0.0211146	0.0221307	0.0129107	0.0215251	0.0116792	0.0230992
151	0.0922556	0.0128987	0.0891139	0.0245005	0.0165139	0.0101828	0.0140667	0.00624734	0.0215004	0.0339868	0.0299956	0.0187337	0.0416817	0.0191694	0.0209529	0.0112777	0.0140343	0.0117227	0.0129212	0.0150014	0.0117071	0.0127909	0.0167003	0.00833685	0.0170798	0.00765453	0.00478371	0.0128105	0.0160993	0.0152891	0.0118241	0.0162118	0.00821281	0.00660856	0.0123105	0.0157753	0.00671107	0.0205739	0.0117822	0.0382066	0.0284629	0.0176338	0.0397797	0.0175389	0.0269381	0.012923	0.0231975	0.00935583	0.0359441
152	0.0873049	0.0159633	0.0715726	0.0231565	0.0161288	0.00783288	0.015506	0.00745452	0.0200464	0.0237875	0.0306134	0.0200792	0.0322409	0.0194305	0.0132367	0.0140822	0.0125103	0.0119055	0.0149246	0.0155012	0.0124865	0.0107817	0.0222536	0.0105095	0.0268709	0.0103138	0.00624606	0.0197843	0.0183424	0.0170365	0.0132163	0.0243896	0.0146455	0.00977848	0.0146414	0.0137114	0.00671804	0.0314147	0.0125711	0.0362457	0.0231137	0.0214674	0.0412574	0.0168377	0.024135	0.0122661	0.0220236	0.0113331	0.0223304
153	0.0739055	0.01077	0.0717348	0.021929	0.0149231	0.00862439	0.0163971	0.00742922	0.0131851	0.0223967	0.0313383	0.0226314	0.0414736	0.0148168	0.0206228	0.0233156	0.0135534	0.00910281	0.0136301	0.0157755	0.0115333	0.0133705	0.0123687	0.00638723	0.0185175	0.0123524	0.00831147	0.0149856	0.0230065	0.0265026	0.0124685	0.0169668	0.0177232	0.0157044	0.0163275	0.0158015	0.00619258	0.0176042	0.0140555	0.0430515	0.0198384	0.0201776	0.0359894	0.0254025	0.0284764	0.0188896	0.0221009	0.00914791	0.0291905
154	0.0954939	0.0106574	0.0769089	0.025127	0.013403	0.00848921	0.0150953	0.00545059	0.0130197	0.0191081	0.0324353	0.0202819	0.0528759	0.01663	0.0171505	0.0187696	0.0132189	0.0107336	0.0152902	0.0161226	0.00615576	0.0135785	0.01185	0.00701691	0.0220042	0.007628	0.00446046	0.0168194	0.0123999	0.0252192	0.0143597	0.0180849	0.00954906	0.00970505	0.00882082	0.0161495	0.00596802	0.0290382	0.0109529	0.0374545	0.0215688	0.0263955	0.0559912	0.0183019	0.0178514	0.0150186	0.0322663	0.00593866	0.0231912
155	0.0822605	0.0156147	0.073853	0.0208705	0.01279	0.0088087	0.0166779	0.00446102	0.0114097	0.0186315	0.0344407	0.0213989	0.0332708	0.0128626	0.0119226	0.0176466	0.0135096	0.0103556	0.0186048	0.013322	0.00899677	0.0130494	0.0212432	0.00739405	0.0170472	0.010401	0.00833597	0.022836	0.0182826	0.0289708	0.0139407	0.0208734	0.0166597	0.0128248	0.0103818	0.0137361	0.00476279	0.0289216	0.0126607	0.0388506	0.0226683	0.0211079	0.0457799	0.0191866	0.03156	0.017222	0.0276141	0.00769648	0.0242836
156	0.0861217	0.0145823	0.0844016	0.0243194	0.012751	0.00745738	0.0180759	0.00448367	0.0156958	0.0189043	0.0335679	0.0146617	0.0403769	0.0133214	0.0159103	0.0155181	0.00774298	0.00889935	0.0228436	0.0163661	0.00613125	0.0084362	0.0134084	0.00855386	0.0153934	0.012074	0.00553275	0.0133825	0.0105381	0.0265817	0.00951124	0.0180664	0.00914887	0.00868984	0.0208651	0.0179953	0.0052805	0.0331065	0.0140557	0.0503178	0.0248965	0.016263	0.0547501	0.0294673	0.0243792	0.018585	0.0117623	0.00854422	0.0282814
157	0.0868804	0.0157791	0.067393	0.0197449	0.0143344	0.0086146	0.0166591	0.00701771	0.0185949	0.0262716	0.0320054	0.0255863	0.0370791	0.0175593	0.0253321	0.0148119	0.0145563	0.0109023	0.0158735	0.0212797	0.00664399	0.0102317	0.0121058	0.00913161	0.0208524	0.0104969	0.00594955	0.016781	0.0167635	0.0188488	0.0110472	0.0162072	0.0138298	0.00957895	0.0137821	0.0183644	0.00419698	0.0144042	0.0164979	0.0493118	0.0284017	0.019897	0.0515648	0.0260751	0.0186543	0.0140892	0.0187931	0.00888147	0.0223421
158	0.083781	0.00797934	0.0820676	0.0191306	0.0179807	0.0124108	0.0164639	0.0077111	0.0216423	0.0327818	0.035131	0.0161886	0.0334752	0.0173191	0.0218352	0.0157747	0.0126039	0.0123091	0.0123377	0.0186242	0.0101817	0.0101657	0.0154251	0.0113457	0.0274905	0.0103893	0.0082548	0.0201619	0.0133016	0.0208958	0.0191371	0.0215586	0.0123811	0.0143053	0.0107709	0.0124917	0.0076333	0.021886	0.0124887	0.0308084	0.0180181	0.0157651	0.0481271	0.0172018	0.023216	0.0155036	0.0208871	0.0101728	0.0224876
159	0.0978878	0.00967286	0.0907717	0.0270129	0.0136049	0.00831954	0.0160724	0.0057944	0.0202562	0.024374	0.0348171	0.0180577	0.046238	0.0155063	0.0117308	0.0146612	0.0106309	0.0063365	0.00764622	0.0195319	0.00973961	0.00933728	0.0112297	0.00406162	0.0165282	0.0136398	0.00775532	0.017678	0.0144747	0.0220097	0.0113743	0.0125845	0.01521	0.0113965	0.0126736	0.0125523	0.00570379	0.0256632	0.0173998	0.0439635	0.032688	0.016401	0.0472628	0.0270633	0.0213813	0.0114008	0.0195665	0.00549718	0.0248406
160	0.0907966	0.0156217	0.087138	0.0243452	0.0130684	0.00833211	0.0183892	0.00450641	0.013766	0.0237429	0.0461884	0.017704	0.0275968	0.0124683	0.0175683	0.0211713	0.010266	0.00787763	0.0139803	0.018467	0.0087016	0.0157833	0.0152377	0.0110605	0.0222282	0.0099311	0.0050526	0.0207335	0.0158381	0.0249736	0.0128926	0.0230232	0.0125219	0.0104997	0.0126244	0.0207407	0.00594224	0.0211496	0.0126615	0.0444352	0.0202565	0.0192095	0.0390949	0.0160758	0.0191604	0.0150087	0.0239075	0.00821017	0.0200508
161	0.0825402	0.00998731	0.0747901	0.0244914	0.0167456	0.0105749	0.0149911	0.00716417	0.0177625	0.0201535	0.0309731	0.0246197	0.0347611	0.0170409	0.0186019	0.0159204	0.0113669	0.00966952	0.0116809	0.0200096	0.017438	0.0125318	0.01981	0.00912404	0.0146658	0.0172658	0.00548373	0.0171931	0.0206404	0.0145234	0.00832957	0.0170802	0.012759	0.00830241	0.00590992	0.0100212	0.00490546	0.0366014	0.015407	0.0564083	0.0243175	0.0230261	0.0421313	0.0179345	0.0203089	0.0197425	0.0229273	0.00706125	0.0243051
162	0.0825369	0.00916224	0.0694268	0.0287472	0.013275	0.00578746	0.0112374	0.00490249	0.0206689	0.0280953	0.0342697	0.0153109	0.0423804	0.0184916	0.0178308	0.0163988	0.0143719	0.00806648	0.0173966	0.0176275	0.00974083	0.0108492	0.0188263	0.00514145	0.0218514	0.00861368	0.00637975	0.0194986	0.0211128	0.0212931	0.0153254	0.0176426	0.0132971	0.0109481	0.0128596	0.0104092	0.0071015	0.0283689	0.0127176	0.0420629	0.020887	0.020274	0.0465775	0.021293	0.0273334	0.014792	0.0207705	0.00946403	0.028584
163	0.0753947	0.0159676	0.074813	0.0243955	0.0127601	0.00912733	0.0200797	0.0069774	0.0197897	0.0205028	0.0353915	0.0201321	0.0404419	0.0156102	0.0200606	0.0151955	0.011441	0.0109244	0.0189577	0.0135233	0.00657461	0.0116274	0.0097478	0.00961855	0.0146954	0.0108349	0.00970374	0.0182599	0.015055	0.0193201	0.0140195	0.0183238	0.0142568	0.0157865	0.0148108	0.0231129	0.00759133	0.0185286	0.0145993	0.0382998	0.0285418	0.0185175	0.040885	0.018904	0.027632	0.016389	0.0213366	0.00746695	0.0340745
164	0.0810167	0.0151094	0.0880435	0.0229629	0.0141153	0.0107294	0.0188085	0.00627595	0.018627	0.0262585	0.0342923	0.0265425	0.0517021	0.0144266	0.0173604	0.0114914	0.0139195	0.00819181	0.0168945	0.013725	0.00928159	0.0101623	0.0173486	0.00673764	0.0176292	0.00995272	0.00478513	0.0127222	0.0171689	0.0213878	0.0130551	0.0164487	0.00963677	0.0104893	0.0167216	0.0123497	0.0063034	0.0205516	0.020338	0.0344683	0.024233	0.0155411	0.0367918	0.0238455	0.0314062	0.0150837	0.0206517	0.00794414	0.0264707
165	0.0932979	0.0115378	0.0774606	0.0220067	0.0172664	0.00985445	0.0136466	0.00643503	0.0205969	0.0259776	0.0326095	0.0190421	0.0442224	0.0142711	0.0215265	0.0168246	0.0109099	0.0102122	0.0102711	0.0192899	0.00908162	0.00922276	0.0182196	0.00533196	0.0169443	0.01211	0.00536947	0.0142929	0.0184271	0.0204103	0.0170661	0.0105964	0.0117272	0.0110792	0.0105115	0.0117282	0.00775583	0.021003	0.0131656	0.0514854	0.0218747	0.022029	0.0379778	0.0274818	0.0163526	0.0163076	0.0327037	0.00631266	0.0261723
166	0.0868333	0.0171021	0.0758921	0.0221143	0.015923	0.0111445	0.0156047	0.00662899	0.0204683	0.0246853	0.0320691	0.0215337	0.0287672	0.0190465	0.0192747	0.0170166	0.0167106	0.0102295	0.0116797	0.0106931	0.00426481	0.0101517	0.0185518	0.00471299	0.0187274	0.0165099	0.0051297	0.0169407	0.0136215	0.0150216	0.0162639	0.0210543	0.0111389	0.00833869	0.00939272	0.0170698	0.00557192	0.0270124	0.0166003	0.0477136	0.0215208	0.019648	0.0487135	0.0212006	0.0223343	0.0214331	0.0270007	0.00798462	0.0229582
167	0.0846846	0.0124974	0.0733556	0.0275552	0.0117304	0.00833418	0.0159364	0.00634556	0.0175889	0.0323361	0.0340719	0.0202581	0.0359267	0.0151457	0.0192597	0.0178018	0.0148978	0.00731528	0.0212735	0.0169902	0.0049834	0.0150088	0.0147466	0.00941307	0.0167265	0.00884354	0.00859454	0.0168764	0.0144231	0.0247996	0.0146874	0.0162717	0.0109435	0.0113943	0.0143066	0.0113419	0.00563363	0.0286636	0.0109659	0.0451805	0.0270748	0.0208368	0.0403681	0.0204198	0.0243475	0.0127463	0.0210612	0.00934524	0.0266905
168	0.0833799	0.00924348	0.0818613	0.0244834	0.0134184	0.00753422	0.0148179	0.004121	0.0172344	0.0155477	0.0322466	0.0207245	0.0295844	0.0115413	0.015148	0.0247329	0.00745964	0.00731349	0.0252268	0.00930355	0.00898176	0.00782881	0.0111102	0.00994268	0.0225291	0.0109374	0.00689979	0.0159374	0.017501	0.034165	0.0129109	0.023824	0.0129152	0.0108105	0.0142955	0.0257535	0.00775879	0.0193643	0.0137921	0.0444522	0.0190115	0.0174445	0.0616716	0.0156729	0.0242212	0.0174913	0.018231	0.0105643	0.0290587
169	0.0943436	0.0121017	0.0809555	0.0245105	0.0180162	0.00972211	0.0165003	0.00631396	0.0183057	0.0248046	0.0353754	0.020654	0.0338676	0.0143446	0.020417	0.0152221	0.0143185	0.0134419	0.0125966	0.0161493	0.00786456	0.0111762	0.0171952	0.00972294	0.0207303	0.0105949	0.0054503	0.0158638	0.0219309	0.0250824	0.0137639	0.0165092	0.0125352	0.00861308	0.0109344	0.0139967	0.00731482	0.0211016	0.011336	0.0431937	0.0195264	0.0270614	0.0327338	0.0172479	0.0214895	0.0161931	0.0194407	0.00804086	0.031395
170	0.0897122	0.0109702	0.0786198	0.0226021	0.015229	0.00987183	0.0161945	0.00662606	0.0140429	0.0235884	0.0337545	0.0173204	0.0433366	0.0165061	0.018107	0.0144984	0.00896884	0.0109193	0.0205045	0.0163757	0.00810192	0.0121554	0.0160772	0.00521657	0.0135597	0.0136545	0.00820755	0.0115232	0.0121059	0.0196009	0.0123726	0.0275305	0.0141344	0.00950449	0.0137171	0.0249371	0.00521827	0.0228018	0.0158257	0.0461012	0.0174155	0.0185689	0.0461573	0.0193887	0.0293257	0.0203533	0.0191611	0.00778926	0.0217461
171	0.0877631	0.0137794	0.0782605	0.0265621	0.0119782	0.00905017	0.018562	0.00694783	0.0188007	0.0264758	0.0414931	0.0236601	0.0355859	0.0128378	0.0196852	0.0121582	0.0135581	0.0083237	0.0148033	0.0150367	0.0109992	0.0102091	0.0150909	0.0146675	0.0243663	0.0108957	0.00439789	0.0151376	0.0128851	0.0276037	0.00994603	0.01351	0.0111881	0.0102372	0.0147258	0.0119125	0.00607614	0.0249073	0.0132749	0.0461243	0.0314748	0.0188515	0.0353176	0.0199039	0.0234346	0.0126262	0.0189659	0.0082995	0.0276489
172	0.0827796	0.00961177	0.0786012	0.0229417	0.0099666	0.00876861	0.0153556	0.00696806	0.0187662	0.0144475	0.0311749	0.0241288	0.0512557	0.0162053	0.0159147	0.0141144	0.010035	0.0106067	0.0139782	0.0214244	0.00604367	0.00839557	0.0139317	0.00908522	0.0190289	0.00913656	0.00772801	0.0183034	0.0227728	0.0249044	0.0196565	0.0193203	0.0114011	0.0123416	0.0118406	0.0139275	0.00654959	0.0160883	0.00767192	0.0409731	0.022836	0.015649	0.0526569	0.0226381	0.0268849	0.0159962	0.0248835	0.0115559	0.0307535
173	0.0777423	0.0120171	0.085797	0.0207558	0.0129601	0.00775292	0.0158785	0.00477384	0.0180638	0.0329875	0.0354594	0.0201286	0.038472	0.0173608	0.0240607	0.0219882	0.00822208	0.0086296	0.0161921	0.0144814	0.0123249	0.0107772	0.0180489	0.00618569	0.0188866	0.00793904	0.00488044	0.0134367	0.0161055	0.0231419	0.0132281	0.017723	0.0112437	0.0125374	0.00970375	0.0144793	0.00724699	0.0302726	0.016054	0.041799	0.0237303	0.019751	0.0343876	0.0170884	0.0285792	0.0113421	0.0332677	0.0105383	0.0215766
174	0.0849047	0.0120628	0.0811735	0.0246642	0.0134317	0.0106203	0.0189928	0.00595159	0.0228991	0.0231912	0.0294628	0.0204819	0.0440338	0.0171088	0.0181165	0.0136066	0.0149003	0.00749038	0.0172024	0.0114165	0.00495619	0.0124191	0.0138291	0.008472	0.0193348	0.0100868	0.0053156	0.0167333	0.0140348	0.0166995	0.0122654	0.0203268	0.0118818	0.0136089	0.0140788	0.0147219	0.00419009	0.0192313	0.0170134	0.0459452	0.0238419	0.0234363	0.049407	0.0221741	0.0240304	0.0161917	0.0267401	0.00769736	0.0196242
175	0.0838205	0.0160742	0.0808467	0.0261351	0.0136758	0.00775359	0.0187053	0.00500937	0.0168143	0.0213759	0.0337227	0.0136159	0.0379389	0.0162043	0.017749	0.0145759	0.0118547	0.0125255	0.0180715	0.0160473	0.00936339	0.0125309	0.0145805	0.0103056	0.0205286	0.01344	0.00778656	0.0176833	0.0126466	0.0159949	0.0115465	0.0161585	0.014348	0.00871556	0.0112265	0.018181	0.00580285	0.0256125	0.0116636	0.0550471	0.022952	0.0205737	0.0378108	0.0168927	0.0268077	0.0179459	0.0232704	0.00950484	0.0285631
176	0.0833371	0.00950824	0.0736034	0.0258041	0.0150538	0.010513	0.0141839	0.00801311	0.0173509	0.02245	0.0324281	0.0191973	0.0353331	0.0159258	0.0133551	0.0204428	0.015926	0.0105477	0.0130197	0.0145307	0.00818847	0.0124855	0.0178182	0.00856483	0.023885	0.0114754	0.00886625	0.0273898	0.0165288	0.0225006	0.0112269	0.0204587	0.0126159	0.0155048	0.0146673	0.0114726	0.00684062	0.0216558	0.0145086	0.0376806	0.0180679	0.0207685	0.0531243	0.0204959	0.0278622	0.0123055	0.0222457	0.0085087	0.021763
177	0.101889	0.0137193	0.0848672	0.0267227	0.0164101	0.0100701	0.0208188	0.00593196	0.0158821	0.029322	0.0361527	0.0189273	0.0532052	0.0137825	0.0203119	0.0148538	0.0116753	0.0089482	0.0138835	0.0124874	0.00758931	0.00646572	0.0175398	0.00956238	0.0158694	0.00672433	0.00622293	0.0120826	0.0148736	0.0170049	0.0132383	0.0173678	0.00913039	0.00796539	0.00999577	0.0147275	0.00526039	0.0240892	0.0106335	0.050256	0.0223756	0.0161024	0.0399386	0.0205404	0.018919	0.0196963	0.0231246	0.00964933	0.0231933
178	0.085589	0.0195588	0.0777366	0.0241304	0.0137392	0.00936636	0.0148993	0.00678257	0.0188564	0.0276677	0.0345056	0.0162366	0.0309508	0.0184464	0.0192456	0.0210402	0.0111997	0.00868951	0.0194881	0.0147111	0.00758838	0.0137867	0.0201752	0.00852148	0.0165819	0.0118401	0.00876237	0.0126811	0.0144936	0.0236339	0.0129982	0.0144818	0.0108949	0.00974427	0.0102417	0.013124	0.00711738	0.0178372	0.019654	0.0454171	0.020795	0.0191907	0.0388896	0.0221716	0.029892	0.01306	0.0261552	0.00787306	0.0295576
179	0.0836264	0.0136796	0.0763952	0.0184766	0.0127581	0.00635998	0.0178329	0.00485557	0.0211512	0.025045	0.0281702	0.0180819	0.0388776	0.0158526	0.0183057	0.0184397	0.0167156	0.00829971	0.0185077	0.017209	0.00997221	0.0134772	0.0194844	0.00701885	0.0163301	0.0132414	0.00838937	0.0137628	0.0227228	0.0254213	0.0158185	0.0184687	0.0128867	0.00846204	0.00981864	0.012332	0.00501304	0.0269888	0.0138516	0.0444959	0.0245746	0.0163506	0.050028	0.0185431	0.0234165	0.0176546	0.0189111	0.0112929	0.0226318
180	0.0850947	0.0128505	0.0838586	0.026669	0.0148553	0.00632012	0.0155259	0.00819045	0.0251317	0.0196573	0.0318482	0.0216573	0.0441163	0.01169	0.0194537	0.0182242	0.0138073	0.00775947	0.0143996	0.0125254	0.00799173	0.0135208	0.0136762	0.00586349	0.0161941	0.00903678	0.00645005	0.0133309	0.021328	0.0159391	0.0153436	0.0188891	0.0093845	0.00879893	0.0152205	0.0127983	0.00858023	0.0235316	0.0180474	0.0495163	0.0250911	0.0134256	0.0519628	0.0249471	0.0244518	0.0173618	0.0185374	0.00649682	0.0206486
181	0.0840885	0.0168323	0.0852374	0.019241	0.012234	0.00816202	0.0137545	0.00437831	0.014393	0.0246825	0.0387864	0.0232211	0.0414642	0.0115811	0.0237545	0.0166395	0.0170081	0.0099804	0.0163651	0.0181163	0.0109341	0.0091507	0.017634	0.0133861	0.0175405	0.00898056	0.0068095	0.0169241	0.0133229	0.0211115	0.0183904	0.0150233	0.012902	0.0127557	0.010866	0.00893099	0.00459314	0.0268084	0.0153361	0.0465597	0.0296719	0.0174671	0.0322227	0.0219884	0.0244942	0.0133319	0.018958	0.00808811	0.0258979
182	0.101998	0.0132677	0.0728313	0.0256704	0.0141815	0.0084566	0.0197873	0.00748755	0.0223531	0.0285999	0.0366631	0.0195702	0.0291884	0.0168509	0.0243921	0.014224	0.0127147	0.00983938	0.0139284	0.00947428	0.0076597	0.0109714	0.018606	0.00640396	0.0177914	0.00957792	0.00513911	0.0130658	0.0177657	0.0177437	0.0107834	0.0148637	0.014821	0.0137725	0.00727348	0.0162672	0.00517259	0.0233615	0.0175054	0.0389566	0.0222903	0.0221851	0.0357402	0.0227089	0.023617	0.0153542	0.0362765	0.00859478	0.0242518
183	0.0826291	0.0121945	0.0811658	0.0259018	0.0121765	0.00989485	0.014654	0.00689322	0.0145543	0.02029	0.0263239	0.0216306	0.0377029	0.0133405	0.0132861	0.018205	0.0136744	0.00980623	0.0212119	0.0151281	0.0091089	0.0138052	0.0143232	0.00878965	0.0141618	0.0110458	0.00700988	0.0264899	0.0138641	0.0337638	0.012052	0.0244739	0.0127959	0.0111893	0.015334	0.0142248	0.00787506	0.0226167	0.0187647	0.0433437	0.016304	0.0151893	0.0585249	0.0128313	0.021912	0.0132139	0.020097	0.00968106	0.0265506
184	0.0736674	0.0169843	0.0664945	0.0263685	0.0136847	0.00653082	0.013426	0.00499657	0.0222493	0.0309466	0.0410288	0.0183107	0.0388737	0.0180491	0.0129158	0.0186283	0.0121576	0.0111719	0.0167218	0.0108305	0.00801751	0.0128097	0.0171198	0.00733767	0.0180452	0.0144146	0.00738068	0.0166036	0.0171337	0.0256395	0.0122406	0.0229251	0.0109988	0.0103472	0.0121455	0.0164321	0.00571667	0.0191264	0.0129178	0.0418596	0.0202325	0.0320278	0.0515525	0.0219076	0.0235895	0.0133974	0.0245874	0.00643611	0.0230207
185	0.0850296	0.0128594	0.080823	0.0268807	0.0165369	0.00861812	0.0154034	0.00651308	0.0207269	0.0276799	0.0303037	0.0247975	0.0406294	0.0164461	0.0156566	0.014349	0.0121564	0.0103384	0.0150511	0.0159729	0.0117488	0.0184664	0.0174819	0.00627554	0.0181625	0.00709343	0.00761981	0.0204476	0.015261	0.0159281	0.0118446	0.0185163	0.0126141	0.0100404	0.00942397	0.0137293	0.00438658	0.025031	0.0119396	0.0447487	0.0214372	0.0177419	0.0420563	0.0201602	0.0270067	0.0197027	0.0270959	0.00753879	0.0197286
186	0.078808	0.0110528	0.0745933	0.0157345	0.0114458	0.00694502	0.0165712	0.00816936	0.0191224	0.0322848	0.0355476	0.0199998	0.0458028	0.0138856	0.0192663	0.0153217	0.0107308	0.00856547	0.0170516	0.0101893	0.0116944	0.00939502	0.0146927	0.0117113	0.0209843	0.00845573	0.00662667	0.0176964	0.0189438	0.0220832	0.0124937	0.0131849	0.0188687	0.009944	0.0105791	0.0168091	0.00536962	0.0300858	0.014967	0.0452792	0.0215109	0.0229314	0.0378567	0.020272	0.0245599	0.0190524	0.0283566	0.0112741	0.0232334
187	0.0970813	0.0152963	0.075804	0.027692	0.0113229	0.00814367	0.0208216	0.00532152	0.0180653	0.0179359	0.0349256	0.013241	0.0298442	0.0182018	0.0171963	0.0153687	0.0089896	0.0122721	0.0180764	0.0199747	0.0132908	0.0104416	0.0145127	0.00752138	0.0178006	0.010796	0.00988752	0.0129939	0.0172494	0.0176189	0.0122274	0.0166354	0.0136444	0.0113145	0.0167266	0.0114397	0.00543479	0.0164336	0.0165787	0.0362979	0.0304394	0.0193163	0.0348745	0.0278459	0.0297917	0.0152771	0.0237197	0.0103249	0.0339902
188	0.101658	0.0108613	0.0736036	0.0184528	0.0113401	0.00851193	0.0170627	0.00661661	0.0144752	0.0206718	0.0311965	0.021209	0.0373293	0.0149922	0.0172237	0.0183608	0.0157176	0.0117637	0.016308	0.0166379	0.00460897	0.0123347	0.0207234	0.00703637	0.0180683	0.00902369	0.00879694	0.0129437	0.0266097	0.0220327	0.0101976	0.0146451	0.0141957	0.00892845	0.0123627	0.0154728	0.00461091	0.0271996	0.0144204	0.0455328	0.0193515	0.0169289	0.0527239	0.0171665	0.0308618	0.0162055	0.0130422	0.00771761	0.0322649
189	0.0712865	0.00828002	0.0743775	0.0255906	0.0205011	0.00992268	0.0138812	0.00838669	0.0133423	0.0218846	0.0348201	0.0239418	0.0335599	0.0156888	0.0222489	0.0184836	0.0115474	0.0103772	0.014662	0.0171881	0.00824413	0.00781164	0.0159728	0.0110643	0.0232903	0.0134277	0.0066176	0.016183	0.0217549	0.0302624	0.0203139	0.0179006	0.0176143	0.0159483	0.0127031	0.0166716	0.0049269	0.0212687	0.0136562	0.0370308	0.0177976	0.0208259	0.0393265	0.0177512	0.0203901	0.0133399	0.0233158	0.0134298	0.0311889
190	0.0734983	0.0107167	0.0695447	0.0186581	0.0116107	0.00535122	0.0148842	0.00500608	0.0177424	0.0198928	0.0319515	0.0192406	0.0388581	0.0157577	0.0158479	0.0195389	0.0129615	0.00667216	0.0181035	0.0131738	0.00703572	0.0117836	0.0282517	0.0094167	0.0245669	0.0159939	0.00682552	0.0178178	0.0174312	0.0282366	0.0141762	0.0177454	0.00843976	0.00776392	0.011617	0.0179224	0.00530937	0.0195019	0.0179456	0.0400764	0.0213091	0.0224283	0.0602872	0.0245567	0.0225263	0.0139376	0.028333	0.0112508	0.0285023
191	0.0819239	0.0117417	0.0812655	0.0183112	0.0139953	0.00757705	0.0187613	0.00508848	0.0191601	0.0386374	0.0447474	0.0312424	0.0279271	0.0184587	0.0182721	0.0163066	0.0111085	0.00842953	0.0170984	0.0149106	0.0110797	0.00903508	0.00953782	0.0105774	0.0180287	0.00747279	0.00651784	0.0154297	0.0156947	0.0126126	0.0114947	0.016561	0.0096266	0.00719409	0.0131897	0.0164756	0.00656974	0.0222985	0.0130801	0.0462282	0.0238246	0.0199486	0.0439038	0.0179001	0.0246915	0.0205168	0.0170106	0.00826312	0.0402733
192	0.087308	0.0126573	0.0953263	0.0265181	0.012611	0.00985476	0.0169894	0.00447404	0.0155651	0.0247418	0.03114	0.016682	0.0380489	0.0142251	0.015409	0.015355	0.00927207	0.0100447	0.0111183	0.0134513	0.0115828	0.0114704	0.015883	0.0104235	0.0192491	0.0089899	0.00897679	0.00899308	0.0148908	0.0235612	0.0170338	0.0219481	0.0114541	0.00957192	0.00925922	0.0135679	0.00620527	0.0323954	0.0123058	0.0355813	0.0179055	0.0262179	0.0478218	0.0192544	0.0199523	0.0150324	0.0328666	0.0133356	0.023478
193	0.102929	0.0150586	0.0864057	0.0224287	0.0127011	0.00669675	0.0164091	0.00687387	0.0180943	0.0281305	0.0372893	0.0201266	0.034418	0.0128456	0.0228031	0.0173355	0.0146661	0.00939848	0.019324	0.0144905	0.00656538	0.0123872	0.00861274	0.00923964	0.0196952	0.0115582	0.00641685	0.0153982	0.017554	0.0115492	0.0111775	0.0161142	0.0133472	0.0112475	0.00811044	0.0167817	0.00799961	0.0335831	0.0124542	0.0493907	0.0218632	0.017762	0.0391302	0.0146519	0.0207647	0.0129011	0.0177574	0.0114245	0.026138
194	0.0922491	0.0123916	0.074454	0.0298801	0.0132502	0.00615489	0.0136305	0.00839396	0.0194045	0.0197461	0.0323177	0.0113172	0.0372692	0.0167093	0.0178339	0.0173744	0.011869	0.0123109	0.016616	0.0131529	0.0114391	0.00812839	0.0150757	0.00934464	0.0277496	0.0129083	0.00686279	0.0130546	0.0216186	0.0196497	0.0135946	0.020379	0.0131465	0.0133452	0.0136689	0.0120619	0.00392486	0.0251352	0.0131205	0.0439902	0.0251658	0.0152159	0.0331039	0.0219402	0.0326704	0.0152151	0.0292953	0.00790492	0.0249648
195	0.0814457	0.00921942	0.0705704	0.025137	0.0183001	0.00940009	0.0223831	0.00532121	0.0164729	0.0280636	0.034947	0.0194128	0.0369346	0.0137968	0.0215155	0.0204542	0.0129962	0.00798822	0.0109851	0.0171601	0.00956571	0.0117946	0.0230605	0.0103072	0.0137947	0.00949838	0.00488853	0.014707	0.0248728	0.0143915	0.0121937	0.0152764	0.00906499	0.0101196	0.0133725	0.0161615	0.00582059	0.0286941	0.0127869	0.0490582	0.0182652	0.026237	0.0408351	0.0271052	0.0238279	0.0164409	0.0207532	0.00862764	0.0259746
196	0.0920609	0.00948566	0.0666794	0.0273089	0.0131542	0.00950353	0.0146137	0.00636238	0.0219344	0.0260119	0.0379314	0.0213494	0.0392149	0.0129555	0.0157321	0.0219936	0.0112445	0.00632466	0.0129338	0.0190824	0.0113998	0.0114376	0.00943181	0.00572325	0.0208025	0.00944211	0.00603392	0.0161592	0.0159663	0.0268185	0.0131374	0.0143577	0.0164406	0.016615	0.0126953	0.0181269	0.00374276	0.0246797	0.0101477	0.0422517	0.0209352	0.0183268	0.0415104	0.0205292	0.0289427	0.0194098	0.0190527	0.00848002	0.0315263
197	0.0957531	0.016063	0.0925385	0.0257999	0.0158802	0.00823925	0.0169559	0.00634105	0.0195428	0.0239361	0.0331388	0.0220857	0.0325831	0.0139419	0.019694	0.0156829	0.0116359	0.00914059	0.0138806	0.0138428	0.00850274	0.00939632	0.014061	0.00713346	0.015326	0.0122438	0.00730591	0.012899	0.0147497	0.019633	0.00886984	0.016407	0.0132066	0.0119742	0.010641	0.0177188	0.00385915	0.0202206	0.0110837	0.0443074	0.0186562	0.0262232	0.0451569	0.0210674	0.0201688	0.0160412	0.0236106	0.00897863	0.0338819
198	0.0779361	0.0121576	0.0868217	0.0218874	0.0140965	0.0103736	0.0168397	0.00592536	0.0234429	0.0237333	0.034791	0.0237885	0.0419455	0.0143564	0.0213375	0.0124374	0.00882454	0.00961249	0.0128521	0.0182797	0.0110912	0.00883124	0.018282	0.00726348	0.0171284	0.00933091	0.00685602	0.0168424	0.0134787	0.0201827	0.0111453	0.0182921	0.0132971	0.00907644	0.0105679	0.0118356	0.00524807	0.0237993	0.0170189	0.0429772	0.0172925	0.0318656	0.041604	0.0212824	0.0230409	0.01794	0.0253097	0.0101663	0.0275141
199	0.0809386	0.013267	0.0742056	0.0166474	0.0133919	0.00695999	0.0135867	0.00509653	0.0115905	0.0178782	0.0278019	0.0225162	0.0469095	0.018019	0.0201395	0.0182281	0.0109078	0.0112179	0.0199693	0.0170548	0.00728685	0.0112937	0.0143605	0.00563329	0.0223627	0.00822424	0.00636768	0.0169977	0.0189179	0.0216089	0.0122136	0.0160631	0.0149836	0.00890941	0.011283	0.0184543	0.00618254	0.0223699	0.0161176	0.0442348	0.0221954	0.0221289	0.0577655	0.0229918	0.0290785	0.0136084	0.0266663	0.00730445	0.0280688
200	0.0803167	0.00938567	0.069712	0.0201471	0.0147915	0.00716713	0.0124241	0.00585238	0.0127398	0.0221585	0.0277057	0.0185785	0.0404903	0.0113195	0.0198837	0.0203481	0.0111296	0.011729	0.0228314	0.0127033	0.0105942	0.00948092	0.0131783	0.00848627	0.0166203	0.0132574	0.00589367	0.0151422	0.0210646	0.0237787	0.0126526	0.0180514	0.0118834	0.0121199	0.0129314	0.0186584	0.00349208	0.0233526	0.0178194	0.0549148	0.0182136	0.0208108	0.0413894	0.0223371	0.0356497	0.0196727	0.0246006	0.0120668	0.0304726
201	0.0940865	0.0128283	0.0858466	0.0322725	0.0147186	0.0108774	0.018106	0.00770405	0.0181489	0.0244675	0.0359562	0.0222175	0.0332501	0.011552	0.0128154	0.0130034	0.0126928	0.00938012	0.0149797	0.0170216	0.00793228	0.0129679	0.0153201	0.00840441	0.019058	0.0087584	0.00502726	0.0110632	0.0155442	0.0131294	0.0140182	0.0184304	0.010312	0.0121277	0.0136066	0.0144068	0.00749871	0.0272741	0.0140343	0.0461737	0.0193551	0.0220837	0.0459867	0.0177331	0.021774	0.0188233	0.0250324	0.00855018	0.0236485
202	0.0843125	0.0145533	0.0838282	0.0212716	0.0143323	0.00946138	0.0225245	0.005013	0.0212518	0.0342831	0.0432242	0.0167161	0.0357357	0.0147962	0.0158412	0.0153957	0.00875929	0.0109719	0.00996511	0.0129547	0.00679509	0.0132314	0.00693185	0.00862903	0.0200618	0.009731	0.0101362	0.00986665	0.014637	0.0151816	0.0143462	0.0190892	0.0119795	0.0104996	0.0103519	0.0207216	0.00512798	0.0200138	0.0124487	0.0457086	0.0179672	0.0188098	0.0532102	0.025446	0.026739	0.0135731	0.0333067	0.012003	0.0182647
203	0.0865835	0.0127804	0.0652879	0.0272446	0.0120315	0.00714532	0.012573	0.0087049	0.0179894	0.01872	0.0354362	0.0244945	0.0382211	0.0157648	0.0158268	0.0184678	0.0142072	0.010323	0.0191706	0.0149423	0.0082999	0.00900576	0.0104743	0.00882056	0.0187906	0.00959125	0.00915944	0.0150463	0.0251766	0.0269396	0.015526	0.0162983	0.0156561	0.0126139	0.00990983	0.0150037	0.00470396	0.0264025	0.0150661	0.0351621	0.0229456	0.0171076	0.0322166	0.0236408	0.039598	0.0107827	0.0300695	0.0120044	0.0280735
204	0.0991194	0.0123932	0.0699054	0.0250076	0.0163999	0.00743918	0.0175679	0.00414483	0.0221847	0.0264672	0.0356942	0.0177902	0.0382152	0.0156024	0.0149177	0.0114	0.0128127	0.00683399	0.0178638	0.0135301	0.0111373	0.012174	0.0188108	0.0106953	0.0158909	0.0118531	0.00673578	0.0174318	0.0186425	0.0180089	0.0140322	0.0162472	0.0120786	0.0119252	0.0110862	0.0153235	0.00575571	0.0250121	0.018308	0.0383709	0.0245517	0.0205492	0.0349755	0.0201461	0.0194028	0.014514	0.0280588	0.00965708	0.0333354
205	0.0879543	0.0148819	0.075374	0.0240961	0.0137515	0.00733154	0.0194234	0.00457957	0.0170165	0.023306	0.0479166	0.0208411	0.0356159	0.0117219	0.0136682	0.021238	0.00764762	0.0119646	0.0184119	0.0129673	0.0109771	0.0121678	0.01418	0.0109615	0.019705	0.0146347	0.00444682	0.0114182	0.0180972	0.0238701	0.0114336	0.0175774	0.0146727	0.00885253	0.0095503	0.0187767	0.00457449	0.0193788	0.0121855	0.0502757	0.0207284	0.0166408	0.0402021	0.0227515	0.0298841	0.0174943	0.0216033	0.00925324	0.0239982
206	0.0753959	0.0078024	0.0796943	0.0280958	0.0117999	0.00769888	0.0185846	0.00615757	0.0196256	0.0190845	0.0289763	0.0158885	0.0424354	0.016723	0.0178867	0.0172863	0.0128482	0.0113154	0.0145784	0.0133473	0.00729486	0.00898693	0.0203756	0.008135	0.0224001	0.0168657	0.00689255	0.0188365	0.0186892	0.0283334	0.0118224	0.013155	0.0194275	0.0123443	0.0184443	0.0122695	0.00696551	0.0260508	0.0104325	0.0338789	0.0195547	0.021868	0.0561841	0.0227448	0.0261963	0.0111245	0.0215288	0.00955601	0.0244172
207	0.0862066	0.011848	0.0839145	0.0201786	0.0139309	0.00619157	0.0158224	0.00721399	0.0232689	0.0284858	0.0264638	0.0186446	0.0369078	0.0171411	0.0252383	0.0162621	0.0120124	0.0119013	0.0143522	0.0179099	0.00696054	0.0126058	0.0143517	0.00964968	0.0233168	0.00768605	0.00556942	0.0146474	0.0170332	0.0310585	0.0149526	0.012255	0.0148257	0.0116396	0.0135084	0.0148871	0.00392178	0.0221524	0.0157358	0.0385253	0.0205599	0.0146647	0.0500041	0.0237141	0.0252425	0.0155614	0.0213119	0.0089633	0.0208008
208	0.0867288	0.012686	0.0786549	0.0227252	0.0146891	0.00716235	0.0151941	0.00549551	0.0172483	0.022994	0.0255543	0.0176762	0.0462483	0.0141794	0.020646	0.0192155	0.00975448	0.00992014	0.0173695	0.0128259	0.0101212	0.00851185	0.0153053	0.0078039	0.0153894	0.0103785	0.00508657	0.00830076	0.0170302	0.0232635	0.0164779	0.0093706	0.0105359	0.00545614	0.011092	0.0157008	0.00702532	0.0182905	0.0142408	0.0500947	0.0291223	0.0203255	0.044099	0.0177215	0.0315641	0.0205195	0.0453626	0.0102859	0.0245556
209	0.0946696	0.0171023	0.083138	0.0257709	0.0148371	0.00941241	0.0174885	0.0070416	0.0182053	0.0235834	0.0347185	0.0152397	0.0291772	0.0154777	0.0179161	0.0194582	0.0109988	0.00939112	0.0170642	0.0227332	0.0109335	0.0113647	0.0214673	0.00792068	0.0187417	0.0118165	0.00722084	0.0129278	0.0169465	0.0163946	0.0159455	0.0132173	0.00954153	0.00902461	0.0116853	0.0146861	0.00411987	0.0291544	0.0158401	0.0438871	0.0195146	0.0216043	0.034776	0.0180465	0.0215882	0.0216145	0.0200955	0.0111244	0.0253764
210	0.0772485	0.0110053	0.0665239	0.0255067	0.0139176	0.00789483	0.0138117	0.00701339	0.0189496	0.0378606	0.034583	0.0168686	0.0361469	0.0160296	0.0152759	0.0140013	0.0112796	0.00869853	0.0152566	0.0163263	0.00648325	0.00819223	0.0149033	0.00968125	0.0208026	0.0111597	0.00848111	0.0190554	0.0208972	0.0236842	0.01101	0.0173746	0.0117708	0.0107393	0.0131847	0.0146574	0.00795765	0.023298	0.0170098	0.0474486	0.0224192	0.0191232	0.0431954	0.0201149	0.0318077	0.0169255	0.0289751	0.00869439	0.0267553
211	0.0934047	0.00789081	0.0765325	0.0285198	0.0162967	0.00924913	0.0210707	0.00772792	0.0203544	0.0248853	0.0334873	0.0244296	0.0328492	0.0142946	0.017365	0.0181664	0.014065	0.0104166	0.0126791	0.0146056	0.0147194	0.0110121	0.020055	0.00847123	0.0189062	0.016527	0.00601261	0.0161802	0.0209795	0.0163971	0.0152066	0.0197682	0.0138175	0.0138279	0.0120786	0.012125	0.00576912	0.0202128	0.020863	0.0422279	0.0248326	0.0200848	0.0335775	0.0220219	0.0170576	0.0151206	0.0197412	0.00736604	0.0167505
212	0.083806	0.014179	0.0806952	0.0202581	0.0137214	0.00737242	0.0169259	0.00680297	0.0190093	0.0221939	0.0398385	0.0203764	0.0488476	0.0180653	0.0286723	0.010951	0.0133824	0.00878895	0.0190744	0.0168787	0.005426	0.0115421	0.0124998	0.00901621	0.0166935	0.0100824	0.00484932	0.0140789	0.0151605	0.0206088	0.0145475	0.0162977	0.0100477	0.0112058	0.0107495	0.00958993	0.00846504	0.0176457	0.0177238	0.0606579	0.0193565	0.0169739	0.0389166	0.0148459	0.0234531	0.0175086	0.0220188	0.00997142	0.0302274
213	0.0835297	0.0134797	0.075135	0.021553	0.0129765	0.0112149	0.0187883	0.00490366	0.0183512	0.0266459	0.0400655	0.0227464	0.0484317	0.0164119	0.0148418	0.0151127	0.0111282	0.00815536	0.0126957	0.013657	0.0082597	0.00691026	0.0126373	0.0135581	0.0154465	0.0135832	0.00639084	0.0122441	0.0142182	0.0143345	0.0176846	0.0203391	0.013626	0.0136959	0.0120713	0.0132343	0.00420713	0.0267771	0.0112696	0.0450311	0.0283524	0.0126436	0.0491924	0.0242677	0.024698	0.0162206	0.0224443	0.00755637	0.0292816
214	0.0840027	0.0178979	0.0810504	0.0227074	0.0143111	0.00959311	0.0160577	0.0044132	0.0205315	0.0228903	0.0343279	0.0203448	0.0438423	0.0132459	0.0102961	0.0206376	0.0141369	0.0113909	0.0181472	0.0142162	0.00813764	0.0086168	0.0119856	0.00540579	0.0189191	0.0143473	0.00665755	0.0183722	0.0157947	0.0201435	0.0143123	0.0127723	0.013394	0.0134054	0.0134174	0.016068	0.00650144	0.0244741	0.0119984	0.0400691	0.0200494	0.0190401	0.0444176	0.0173302	0.0256682	0.0129407	0.0295121	0.00939826	0.0328096
215	0.0716593	0.0101154	0.0686903	0.0211282	0.0131231	0.00886593	0.012965	0.00667813	0.010569	0.0152423	0.0290359	0.0218622	0.0474978	0.0171419	0.0186398	0.0192279	0.0126568	0.0116522	0.0161212	0.0151735	0.00777964	0.0128243	0.0198841	0.0058313	0.0199297	0.0140971	0.00647928	0.0139148	0.0143436	0.0252826	0.0147238	0.0132469	0.0153898	0.00947254	0.0139629	0.0165515	0.00810886	0.0293775	0.0107065	0.0532214	0.0250039	0.0159357	0.0512026	0.027468	0.0237972	0.0149209	0.0198828	0.00840057	0.0402141
216	0.0794541	0.0129177	0.0663967	0.0183989	0.0120068	0.00674661	0.0140464	0.00387462	0.0168412	0.023317	0.0274735	0.0170357	0.03125	0.0173681	0.0236583	0.0143905	0.0121324	0.0107883	0.0149941	0.0165304	0.0100759	0.00932117	0.0168663	0.00895632	0.0237556	0.00707211	0.00641413	0.0148169	0.0163347	0.0158731	0.013796	0.0170416	0.0102843	0.0113206	0.0113062	0.00965002	0.00592238	0.0240384	0.0138066	0.0715753	0.0425792	0.0186261	0.0494037	0.0220054	0.0286648	0.0187424	0.0254615	0.0134501	0.0232179
217	0.0947052	0.0107526	0.084183	0.0271319	0.0135349	0.00818895	0.017261	0.00788806	0.0216239	0.0276449	0.0355611	0.0213871	0.0522801	0.0214359	0.0146996	0.0144479	0.0102405	0.0103552	0.0100057	0.0160988	0.00796677	0.0124515	0.0213591	0.0104561	0.0185558	0.0074501	0.00490654	0.0165035	0.0178946	0.0207191	0.0143434	0.0151202	0.0103434	0.013258	0.0145578	0.0125325	0.0061812	0.0203348	0.0153724	0.0284057	0.0200494	0.0137966	0.0500891	0.0190851	0.0227649	0.0143483	0.0207419	0.0104833	0.0205026
218	0.0803533	0.0164054	0.0846792	0.0182235	0.0142091	0.00940098	0.019562	0.00675811	0.0156731	0.0383566	0.0377187	0.0181515	0.0274676	0.020572	0.0185591	0.0141591	0.0160416	0.00857758	0.0204119	0.0147758	0.00918299	0.00867802	0.0137264	0.0129162	0.0190079	0.0135491	0.00655876	0.0120234	0.0187762	0.0193788	0.010337	0.0169507	0.0101739	0.00902941	0.00839233	0.0111201	0.0050104	0.0170657	0.0143053	0.0473783	0.0144565	0.0162351	0.0631571	0.0211385	0.0319882	0.0144032	0.0235322	0.00907419	0.0223983
219	0.0866725	0.0106958	0.0891223	0.0223933	0.0171067	0.00883712	0.0179267	0.00511192	0.0216791	0.0177396	0.0351472	0.0154569	0.0337734	0.0121391	0.0135057	0.0201575	0.00894853	0.00796495	0.0207375	0.0126126	0.00713578	0.00873127	0.0162722	0.00761802	0.0209965	0.00971029	0.0069356	0.0139664	0.0223466	0.023043	0.0148124	0.0151865	0.0129032	0.00996732	0.012213	0.0137121	0.00514984	0.022764	0.017238	0.0432513	0.0214837	0.0350557	0.0389224	0.0185409	0.0276268	0.0133733	0.0278718	0.0103648	0.0250787
220	0.0881011	0.0136223	0.0800199	0.0264065	0.0154568	0.0078945	0.0180011	0.00833618	0.0246137	0.0214833	0.0413938	0.027365	0.0342793	0.0146832	0.0145777	0.0141328	0.0142002	0.0103097	0.00828614	0.0167474	0.0110134	0.00926245	0.0141759	0.0107372	0.0192097	0.0123211	0.00618795	0.0176564	0.0240576	0.0219626	0.0191927	0.0179891	0.0145231	0.0149339	0.013783	0.0175237	0.00516205	0.0191561	0.0151719	0.0397346	0.0205875	0.0138851	0.0360626	0.0183351	0.0220744	0.0156611	0.0191812	0.00981737	0.0207306
221	0.0869364	0.0111267	0.0847303	0.0188294	0.0136952	0.00920374	0.0141304	0.00609244	0.0190294	0.0193602	0.0346163	0.0215417	0.0464067	0.0178434	0.0206819	0.0171635	0.00886498	0.0102339	0.0126164	0.0232222	0.0136511	0.0125179	0.0148111	0.00592156	0.0215782	0.0125202	0.00616374	0.0154382	0.0121957	0.0251886	0.00532481	0.0184057	0.0129185	0.00957199	0.0140954	0.0154604	0.00521736	0.0234306	0.0182484	0.0425251	0.0126473	0.0222482	0.0459467	0.0152049	0.0228049	0.0168202	0.0168866	0.00962193	0.0363097
222	0.076851	0.0152534	0.0693424	0.0175189	0.0151601	0.010978	0.0167286	0.00513744	0.0171473	0.0243078	0.031485	0.0247024	0.0432731	0.0128939	0.0129428	0.0226114	0.0141316	0.00839028	0.0179419	0.0172087	0.00911105	0.00846015	0.012397	0.00908379	0.0126815	0.00954432	0.00596783	0.0135829	0.0135777	0.016022	0.0134641	0.0199486	0.0125138	0.00821113	0.0114373	0.0173144	0.00643559	0.0277826	0.0123944	0.0537621	0.0195733	0.016947	0.0527897	0.0232512	0.0230079	0.0211607	0.0343921	0.00708915	0.0340908
223	0.0919864	0.0110236	0.0875843	0.0188699	0.0137588	0.00587894	0.0187848	0.0066599	0.0182006	0.0355663	0.032933	0.0193111	0.0390557	0.0120516	0.0189521	0.0127411	0.0162644	0.0141438	0.0160974	0.0196979	0.00619607	0.0137966	0.0120399	0.00759485	0.01588	0.00724678	0.00694275	0.0175576	0.0173661	0.0176816	0.0144913	0.0133495	0.0116254	0.00876322	0.0105767	0.0114752	0.00727094	0.0302541	0.0151374	0.0504845	0.0240736	0.0165705	0.0360806	0.0185012	0.0226908	0.0182362	0.022397	0.00864516	0.0275128
224	0.0989652	0.0118306	0.0703913	0.026411	0.0128976	0.00843916	0.0156164	0.00588586	0.0179881	0.0249032	0.0327653	0.0203429	0.0258039	0.0161321	0.0197426	0.0200947	0.0112489	0.00490817	0.0173349	0.0133915	0.00991195	0.0072722	0.0166049	0.0146633	0.0164978	0.00950441	0.00570616	0.0128286	0.0159444	0.025748	0.0118248	0.0139111	0.0119439	0.0185773	0.0142562	0.0131846	0.00599183	0.0196723	0.0105234	0.0473315	0.0171158	0.0337732	0.0524179	0.020073	0.0254386	0.0163898	0.0259378	0.00868928	0.0231727
225	0.10714	0.0136441	0.0853347	0.0277611	0.0138721	0.00798727	0.0177281	0.00785932	0.0198118	0.0294081	0.0327595	0.0189879	0.041723	0.0116405	0.0197458	0.0115948	0.0133873	0.0109128	0.0120291	0.0112424	0.0102513	0.0113199	0.0160822	0.00779474	0.0177308	0.0119884	0.0064072	0.0170486	0.013807	0.0169745	0.0100403	0.0230703	0.00909247	0.0108477	0.0158387	0.012587	0.00860535	0.0211455	0.0145925	0.0370252	0.0126227	0.020158	0.0413387	0.0198147	0.0196729	0.0147369	0.0202233	0.00699006	0.0376239
226	0.0830116	0.0121061	0.0785062	0.0267859	0.0112182	0.00938165	0.0153049	0.00556904	0.0188575	0.0309351	0.0380798	0.0228795	0.0308274	0.0142936	0.0155617	0.0229655	0.00958882	0.0117272	0.013447	0.0228843	0.00781695	0.00840856	0.0164197	0.011093	0.0191346	0.0131007	0.00849875	0.0117463	0.0200702	0.0297229	0.0116366	0.0158256	0.0145126	0.0124849	0.0089898	0.0163246	0.00453646	0.0219193	0.0167971	0.0459795	0.019291	0.0141999	0.0482902	0.0167867	0.0249924	0.0122327	0.0212648	0.00983873	0.0241545
227	0.087772	0.00921842	0.0842615	0.023319	0.0203481	0.00983425	0.0128343	0.00576408	0.013376	0.0209931	0.0302099	0.0232712	0.0454679	0.0205687	0.0227849	0.0151888	0.0146207	0.00906787	0.0150269	0.0125777	0.00846963	0.0106225	0.0166844	0.00842424	0.0155363	0.0102814	0.00784748	0.0121818	0.0179277	0.0192019	0.0134422	0.0154374	0.011243	0.00991912	0.0104016	0.0145878	0.0053566	0.0246179	0.019414	0.0524569	0.0246891	0.019804	0.0476018	0.0163735	0.0161032	0.0170076	0.0207985	0.00874439	0.0283184
228	0.0819434	0.0109628	0.0810419	0.0248004	0.0122226	0.00951903	0.013766	0.00805502	0.0190093	0.0216885	0.0378366	0.023588	0.032388	0.0186859	0.0115113	0.0167371	0.0127288	0.00506059	0.0232013	0.0103632	0.0107393	0.0127009	0.0105401	0.0118168	0.0204109	0.0103054	0.00525448	0.0098563	0.0176721	0.0179434	0.0128625	0.0160618	0.0148656	0.0130047	0.0171329	0.0157811	0.00814294	0.0212918	0.0125049	0.0374518	0.0252434	0.0203073	0.0521378	0.0209762	0.0274415	0.0196966	0.0247744	0.0100566	0.0279168
229	0.0810198	0.00790243	0.0704126	0.01958	0.014416	0.00658382	0.0172783	0.00788252	0.0160731	0.0231092	0.0313043	0.0188899	0.035587	0.0136135	0.0160571	0.0168248	0.0106593	0.00578665	0.0151047	0.0180213	0.0128281	0.00983043	0.0192563	0.00852885	0.018787	0.0122678	0.0054234	0.0179459	0.01947	0.0211459	0.0108629	0.0172755	0.0152861	0.0125354	0.0161354	0.0126463	0.00716493	0.0290744	0.0124206	0.0474124	0.0179468	0.0271608	0.044336	0.0231466	0.0326502	0.0141664	0.0242399	0.0108939	0.0330555
230	0.0937215	0.0142441	0.082029	0.025295	0.0165343	0.00749845	0.0153244	0.00610285	0.0215164	0.0182623	0.0372288	0.0189712	0.031494	0.0173631	0.0113888	0.014441	0.00682741	0.00815641	0.0131759	0.0142463	0.00674251	0.0114134	0.0191403	0.00979204	0.0154697	0.0109303	0.00441548	0.0102153	0.0174979	0.0176952	0.0125601	0.0189518	0.0142315	0.00922149	0.00989881	0.0207795	0.00716212	0.0202471	0.0150512	0.0493589	0.0196455	0.0222038	0.0516899	0.0222511	0.0238018	0.0208757	0.0277575	0.0073342	0.0298447
231	0.0845146	0.0105703	0.077282	0.0236246	0.0124438	0.00916899	0.0138292	0.00858991	0.0129659	0.0152139	0.0311738	0.0253592	0.0395678	0.0171376	0.0131705	0.0227364	0.011614	0.011006	0.0188647	0.0185957	0.00492711	0.00987592	0.015955	0.0122721	0.0151048	0.0113129	0.00720872	0.0209256	0.0167267	0.0395877	0.0107276	0.0176559	0.0102847	0.0120352	0.0148623	0.0221276	0.00685379	0.0138948	0.0115605	0.0406797	0.0242569	0.0153614	0.0475107	0.0182378	0.023503	0.0182492	0.0218939	0.00847304	0.0305063
232	0.0791596	0.0116434	0.0831065	0.0277638	0.0160353	0.0121509	0.0132646	0.00551158	0.0250963	0.0286021	0.0326523	0.0195907	0.0369811	0.0191952	0.0192859	0.0166986	0.0112642	0.0115888	0.0139206	0.0135067	0.0130326	0.0148338	0.0141096	0.00938905	0.0231919	0.00827546	0.0050393	0.0110916	0.0141775	0.0170678	0.0141785	0.0182422	0.0165257	0.0124456	0.0140573	0.0118732	0.0057635	0.0209483	0.011911	0.0341768	0.0286804	0.0173631	0.0376905	0.0198258	0.0314273	0.0116182	0.0306468	0.0117501	0.0236484
233	0.0791856	0.0158141	0.0687213	0.0252983	0.0151424	0.00866437	0.0178142	0.00647738	0.0196805	0.0329255	0.0317374	0.0261938	0.0391764	0.0130687	0.0212702	0.0186681	0.0144417	0.00940321	0.0185434	0.0177969	0.00989841	0.00965498	0.0133661	0.0075142	0.0192799	0.0109501	0.00516859	0.017399	0.0169659	0.0199685	0.01783	0.0144044	0.0101568	0.014401	0.0136088	0.0164296	0.00478377	0.0280534	0.0135556	0.0539445	0.0217961	0.0179562	0.042531	0.0190852	0.0234147	0.0108665	0.0136002	0.01027	0.0231234
234	0.0782622	0.0148168	0.094454	0.0203256	0.0115619	0.00778785	0.0131635	0.00606246	0.0237374	0.0280805	0.0317107	0.0164219	0.0487332	0.0163469	0.0222951	0.0152019	0.00913375	0.0104477	0.013947	0.016325	0.00855502	0.0196541	0.011308	0.00968792	0.0176677	0.0118355	0.00823407	0.0146853	0.0177378	0.0201376	0.0139341	0.019768	0.0119121	0.00745364	0.0131237	0.0128798	0.00576647	0.0206189	0.0151181	0.047106	0.0210777	0.023611	0.0412306	0.0181819	0.0208464	0.014601	0.0267235	0.00800162	0.0197269
235	0.0943853	0.0144736	0.075793	0.0236608	0.0149762	0.00867988	0.0161882	0.00609558	0.0250336	0.0204663	0.0333011	0.0195316	0.0403785	0.0127909	0.0163787	0.0130311	0.0108921	0.0114989	0.0132141	0.0128402	0.00838907	0.0108932	0.0158825	0.00822036	0.0254929	0.0106372	0.00587357	0.0137223	0.0224471	0.0197643	0.00966216	0.0171046	0.0140623	0.0110115	0.0114127	0.0122922	0.0059485	0.018658	0.0172094	0.0467284	0.0225375	0.0179909	0.0551766	0.023011	0.0177202	0.0149146	0.0195607	0.0109948	0.029072
236	0.0839811	0.0118843	0.0872343	0.0260675	0.0155399	0.00819008	0.0183255	0.00803608	0.0196534	0.0227247	0.0450813	0.0180902	0.0316752	0.0168225	0.0157967	0.024966	0.0147332	0.00695075	0.0119323	0.0149897	0.0103692	0.00955801	0.0140013	0.0073361	0.0169866	0.00861856	0.00541581	0.0126187	0.0109359	0.0217253	0.0186094	0.0192094	0.0152878	0.013413	0.0101762	0.0159406	0.0062865	0.0235902	0.0150497	0.0418273	0.0299753	0.0239514	0.0345631	0.0178759	0.0231929	0.0129062	0.0189143	0.00582081	0.0331702
237	0.0841053	0.0137106	0.075393	0.0263083	0.0111918	0.00569143	0.0143437	0.00404677	0.0131424	0.0255564	0.0283685	0.0178119	0.0486448	0.0171934	0.0179858	0.0172488	0.0103279	0.00607266	0.0147228	0.0160502	0.00875143	0.0130154	0.0154381	0.0105848	0.0190494	0.00965477	0.00600636	0.0128831	0.0184819	0.0233355	0.0156601	0.0215886	0.0128863	0.0112949	0.0178782	0.015446	0.00642725	0.0213828	0.0149065	0.0443376	0.0263895	0.0222721	0.0519602	0.0175669	0.0219626	0.0162504	0.0216415	0.00955541	0.0254757
238	0.0941831	0.0141414	0.0675041	0.0241093	0.013121	0.00521819	0.0169921	0.00948435	0.0188744	0.019107	0.0329437	0.0199634	0.0414867	0.0131892	0.0195244	0.020349	0.00972893	0.0104039	0.0158736	0.0125891	0.00623549	0.00910507	0.0152942	0.00746862	0.0213392	0.00761011	0.0066577	0.0156171	0.0164349	0.0283975	0.0136086	0.0179888	0.00960204	0.01258	0.0107958	0.0236719	0.00471645	0.02105	0.00923054	0.0521259	0.0224864	0.0175997	0.0465065	0.019288	0.0299502	0.0164798	0.0247133	0.00827173	0.0263877
239	0.0917053	0.0103432	0.0774838	0.0213425	0.0127241	0.00846843	0.0200116	0.00615552	0.022738	0.0337444	0.038787	0.0169324	0.0362626	0.0200541	0.0189884	0.0118611	0.0109769	0.00922665	0.0156589	0.0147776	0.0117775	0.00919383	0.0217355	0.008544	0.0277361	0.0118515	0.00802058	0.0118641	0.0195512	0.0249712	0.0112273	0.0152442	0.0116612	0.00965744	0.00892722	0.0140452	0.00676801	0.0280182	0.0176829	0.0406962	0.0158688	0.0218039	0.0342846	0.0138915	0.0224823	0.0154341	0.02694	0.00750014	0.0243786
240	0.0909989	0.0183226	0.0827209	0.0177843	0.0146677	0.00884058	0.0166282	0.00686437	0.0244734	0.0253382	0.0413138	0.0210609	0.0257759	0.0136403	0.019265	0.0175378	0.012969	0.0103544	0.0172149	0.0182944	0.00963391	0.00742215	0.0164364	0.00493636	0.0151738	0.0116821	0.00585436	0.0159081	0.0184812	0.0266193	0.0102842	0.0180427	0.0127354	0.0099486	0.0118998	0.0175189	0.0066839	0.0180885	0.0136183	0.0493754	0.0159201	0.028451	0.0382869	0.0164604	0.025498	0.0150733	0.0193693	0.0122275	0.0243047
241	0.0818967	0.0127006	0.0829274	0.0238841	0.0118737	0.0084103	0.0166673	0.00791229	0.0181669	0.02763	0.030849	0.0174937	0.0357486	0.0190433	0.0194416	0.0192048	0.00943081	0.00952778	0.0130108	0.0176574	0.00967766	0.0108756	0.0182091	0.00751424	0.0180206	0.00803479	0.00731736	0.00889901	0.0152436	0.0194461	0.0118409	0.0191769	0.0145341	0.0180678	0.012721	0.0118253	0.00567159	0.0291108	0.0128194	0.0418513	0.0187116	0.0188059	0.0460405	0.0185796	0.0334379	0.0140237	0.0258475	0.0104266	0.0297924
242	0.0844147	0.00990811	0.0817316	0.0229798	0.0145621	0.00809722	0.0205776	0.00535616	0.0186391	0.0234744	0.0336415	0.0257738	0.0435416	0.0153796	0.0212749	0.0138817	0.0104249	0.00687977	0.0143868	0.0173718	0.00769251	0.0120648	0.0143241	0.0133486	0.0163296	0.0101608	0.00543246	0.0124361	0.0172905	0.0178441	0.0141539	0.0201239	0.00955293	0.00898844	0.0113185	0.0112976	0.00711204	0.0303668	0.0168194	0.0452684	0.016494	0.0211727	0.0350794	0.0248033	0.0304999	0.014097	0.0251162	0.00884073	0.0296741
243	0.0894114	0.0149872	0.0650674	0.0222333	0.0179274	0.00899948	0.0135439	0.00564697	0.0136165	0.0184161	0.0275944	0.0234643	0.0434932	0.0142239	0.0158756	0.0165022	0.016313	0.0115208	0.0151508	0.0154725	0.00704311	0.012297	0.0232752	0.00989634	0.0186585	0.00894714	0.00690454	0.0157674	0.0167976	0.0219787	0.012301	0.0134437	0.0184341	0.0140269	0.0114593	0.0261342	0.00634133	0.0190213	0.0140496	0.0388405	0.0200837	0.0172366	0.0395357	0.0254342	0.0324475	0.0190312	0.0288829	0.00843625	0.023834
244	0.0830104	0.0118152	0.0841032	0.0208054	0.0168679	0.0100968	0.018803	0.00654362	0.0247616	0.0206262	0.0317641	0.0226616	0.0379298	0.0131318	0.0163919	0.0232105	0.0152585	0.00888538	0.0136239	0.0182563	0.0128266	0.00719792	0.0112107	0.008118	0.0200446	0.0120744	0.00717301	0.0173941	0.0181753	0.0215407	0.0121235	0.0129716	0.0114912	0.00800087	0.00905434	0.0128258	0.00864612	0.0251111	0.0171073	0.05601	0.0215826	0.0271434	0.0423336	0.0158889	0.0188694	0.0127204	0.0208832	0.00958592	0.0233484
245	0.0764803	0.0107352	0.0739393	0.0207924	0.0136093	0.00871868	0.0168208	0.00519697	0.0172759	0.0202825	0.0340764	0.0208166	0.04852	0.0102199	0.0206554	0.0176982	0.0125768	0.00954746	0.0167013	0.0174424	0.00662785	0.0112616	0.0108053	0.00706695	0.0182038	0.0136248	0.00656101	0.0165347	0.0212414	0.0208749	0.0137151	0.0103011	0.00817261	0.00865867	0.00907836	0.0176831	0.00703728	0.0354314	0.0171098	0.0454328	0.0177713	0.0228092	0.0551405	0.0221717	0.0294044	0.0141189	0.0219108	0.012091	0.0270541
246	0.102753	0.0128473	0.0734087	0.0218842	0.012264	0.00977596	0.0129953	0.00453957	0.0218852	0.0233154	0.0331154	0.019789	0.0448327	0.0172599	0.019263	0.0164047	0.0136315	0.00870776	0.0159633	0.014443	0.010124	0.0133667	0.0116995	0.00835075	0.0165219	0.0112713	0.0065748	0.014341	0.0163409	0.0183336	0.00847333	0.0234854	0.0116778	0.00714528	0.00641159	0.0172732	0.00693613	0.0236299	0.015215	0.0379932	0.0184796	0.0162841	0.0488648	0.0220176	0.0264749	0.0134533	0.0316452	0.0100699	0.0284664
247	0.0793094	0.0153807	0.0754245	0.0231384	0.0157921	0.00977567	0.0133068	0.00517306	0.020404	0.0230906	0.0340413	0.0206401	0.0460409	0.012976	0.0186931	0.015265	0.00695615	0.00945505	0.0170788	0.0173872	0.00719765	0.00811147	0.0194494	0.00531427	0.0178483	0.0104488	0.00739248	0.0170987	0.0161616	0.0254392	0.0171814	0.0131163	0.0109779	0.0110314	0.0111996	0.0150742	0.00444004	0.019338	0.0142911	0.0483537	0.0233398	0.02662	0.0432519	0.021465	0.0290467	0.0124677	0.0233954	0.0133382	0.0282808
248	0.100738	0.0128784	0.0964633	0.0240042	0.0136378	0.0127637	0.0164365	0.00866909	0.0168008	0.0161321	0.0360603	0.0231482	0.0319507	0.01535	0.0153568	0.0121538	0.01128	0.0120639	0.012718	0.0142304	0.00784845	0.0100834	0.0175076	0.00800935	0.0221855	0.00713486	0.00614018	0.0132873	0.0150645	0.0181212	0.016649	0.0224429	0.0123953	0.0126055	0.0166725	0.0127843	0.00520708	0.0218119	0.0128359	0.0438424	0.0299127	0.0190447	0.0364898	0.0155082	0.0250264	0.0186068	0.0161467	0.00825367	0.025546
249	0.0927099	0.012146	0.0789683	0.027711	0.0167949	0.0100919	0.0174825	0.00814026	0.0219463	0.0214914	0.0287162	0.0177871	0.032407	0.0167597	0.0173206	0.0218439	0.0105104	0.0115041	0.0173522	0.014114	0.00708863	0.00907335	0.0120943	0.0119964	0.0200178	0.00763193	0.0065038	0.0144037	0.0180407	0.0187242	0.0149191	0.0233534	0.00936374	0.013427	0.0113893	0.00931526	0.00623086	0.0237713	0.0162398	0.0440403	0.0207005	0.0171617	0.0489928	0.0217243	0.02249	0.0151417	0.023891	0.00884288	0.0276325
250	0.0836992	0.0101417	0.0907145	0.0243635	0.0134374	0.00903664	0.0144514	0.00656203	0.0168721	0.0234146	0.0337853	0.0221582	0.0397058	0.0179256	0.0201332	0.016563	0.00749906	0.0104704	0.0113641	0.0108417	0.00924583	0.0101111	0.0142102	0.00951341	0.017376	0.00849324	0.00632698	0.0139403	0.0161538	0.0294511	0.00999569	0.0119034	0.00984798	0.00827353	0.00952639	0.0196302	0.00466209	0.0287624	0.0110857	0.0639939	0.0257052	0.0173615	0.0442506	0.0238896	0.0256328	0.0112484	0.0204217	0.00806939	0.0277784
251	0.0923262	0.0126997	0.0826656	0.0227548	0.0135899	0.00787866	0.0177257	0.00614948	0.0327975	0.0256091	0.033849	0.0183937	0.0303835	0.0167192	0.0233674	0.0162828	0.0151115	0.00879078	0.015513	0.0184881	0.011778	0.0169225	0.016202	0.0110079	0.0184981	0.00841871	0.00622632	0.0110769	0.0201999	0.0228897	0.0160472	0.0165642	0.0122893	0.011411	0.0103708	0.010296	0.00367727	0.01945	0.0153521	0.038785	0.0261672	0.0179373	0.0369053	0.019525	0.022426	0.0136129	0.0183308	0.0128602	0.0236768
252	0.102724	0.0136539	0.0732184	0.0330467	0.0147029	0.00855227	0.0183247	0.00736704	0.0198804	0.0162255	0.0346517	0.0207938	0.0351684	0.0170156	0.0148162	0.0126173	0.0156447	0.00894453	0.0135416	0.0154594	0.00693511	0.0112545	0.0118394	0.0100451	0.0192552	0.00922276	0.00615286	0.0191643	0.0151461	0.0279108	0.0158763	0.0193069	0.0119712	0.0142022	0.0113352	0.0149098	0.00751415	0.0187037	0.013954	0.0275576	0.0179867	0.015813	0.0517623	0.0175917	0.027318	0.0169503	0.0231673	0.0148623	0.0259415
253	0.0745011	0.00877436	0.0692458	0.0173014	0.0154715	0.00511866	0.0203008	0.0035432	0.0175921	0.0251052	0.0305068	0.0242752	0.034696	0.0185392	0.0231525	0.0199286	0.0146436	0.00820745	0.0155752	0.011055	0.00671289	0.00974551	0.0140684	0.0123607	0.0192032	0.0110352	0.00658294	0.018644	0.0166023	0.0161475	0.0136245	0.0223405	0.015044	0.0134489	0.0147641	0.01548	0.00734481	0.0246756	0.0162628	0.0459636	0.031722	0.0193208	0.033075	0.0271667	0.023227	0.0193648	0.028986	0.0105812	0.0289715
254	0.0780463	0.0125987	0.074009	0.0209586	0.014971	0.00621346	0.0153134	0.00652344	0.0153707	0.0253556	0.0352367	0.0149084	0.043353	0.0229478	0.0200774	0.0165106	0.0157968	0.0072103	0.0156827	0.0137999	0.00940419	0.0108365	0.0153533	0.00741904	0.0198735	0.0130655	0.00482185	0.0192398	0.0184223	0.0201663	0.0109048	0.0223877	0.00779016	0.00864273	0.0106992	0.0132389	0.00709081	0.0271434	0.00929034	0.0502698	0.0179657	0.018665	0.0479333	0.0231385	0.0256423	0.0174814	0.0354905	0.00830813	0.0244312
255	0.0851442	0.0156199	0.0815723	0.027045	0.0121525	0.00979951	0.0157933	0.00815521	0.0164786	0.0392933	0.0306143	0.0267182	0.0374086	0.0142986	0.0189154	0.0171816	0.00983244	0.00798905	0.0129855	0.0199372	0.010026	0.0102573	0.0112973	0.00764712	0.0178265	0.00772855	0.0063683	0.0126967	0.0184135	0.0156397	0.0101952	0.0192917	0.0121434	0.00883901	0.0153141	0.0178762	0.00360663	0.0262588	0.014399	0.0384715	0.0204413	0.0170523	0.0486356	0.0233647	0.0314048	0.0157758	0.0209375	0.00861424	0.0225425
256	0.0757372	0.0124566	0.0788751	0.0181111	0.013416	0.00755855	0.0168591	0.00453918	0.0150181	0.0299395	0.0295622	0.0233612	0.0496827	0.0185387	0.0203527	0.0174049	0.0120371	0.00863944	0.0193075	0.0186485	0.00851684	0.0135295	0.0174067	0.0055012	0.0205815	0.0087441	0.00394822	0.0153034	0.016994	0.0236832	0.0141776	0.0164236	0.0124059	0.0171651	0.010877	0.0121782	0.00536097	0.0235957	0.014547	0.0525097	0.0239435	0.018034	0.0414986	0.020298	0.0263962	0.0138175	0.0237377	0.00682875	0.021951
257	0.0858617	0.0149626	0.0729841	0.0230636	0.011851	0.00771327	0.0154239	0.00561792	0.0113162	0.0243061	0.0259677	0.0189852	0.0298975	0.0178456	0.0125913	0.0183694	0.0127139	0.0119305	0.0106489	0.0205013	0.0094824	0.0134886	0.0172049	0.00761871	0.0164531	0.013836	0.00683066	0.015715	0.0205108	0.0246691	0.019613	0.0190983	0.00912542	0.0133343	0.0148815	0.0151694	0.00728381	0.0296862	0.0150364	0.0484451	0.02246	0.0209956	0.0379588	0.0226374	0.0273263	0.0214839	0.0191828	0.00689924	0.0310219
258	0.0829792	0.0100322	0.0789211	0.0211132	0.0109266	0.00764834	0.0196868	0.00580694	0.0198907	0.0159082	0.0362441	0.0201315	0.0394127	0.0161774	0.0136899	0.0166836	0.0127686	0.00860817	0.0130585	0.011193	0.00898969	0.0133755	0.0132098	0.0141088	0.0235868	0.0124769	0.00650118	0.0155936	0.0115426	0.0214675	0.0185112	0.0148794	0.0135394	0.0141631	0.0120379	0.0144595	0.00541697	0.0274649	0.0152838	0.0400519	0.024145	0.0218759	0.0421117	0.018172	0.0269314	0.0168246	0.0355768	0.00902166	0.0277998
259	0.0967283	0.0138269	0.0856735	0.0223917	0.0145293	0.00994738	0.0171671	0.00994959	0.0230821	0.0270473	0.0390743	0.0168382	0.0347175	0.0208963	0.0119613	0.0115798	0.0132619	0.0108892	0.0200014	0.0145904	0.0086074	0.0138673	0.0165887	0.0118587	0.0167224	0.0106378	0.00754269	0.014929	0.0142617	0.0261474	0.017385	0.0147382	0.0102778	0.0104622	0.0120264	0.0124401	0.00478175	0.0146771	0.0121566	0.0394466	0.0251855	0.0227125	0.0383749	0.013268	0.0263033	0.0155206	0.02613	0.00894001	0.0198568
260	0.0835504	0.0104082	0.0623873	0.0158967	0.0144174	0.010473	0.0144373	0.00407737	0.0184741	0.0196364	0.0395999	0.0176092	0.0392288	0.0145249	0.0168764	0.0175354	0.0132965	0.0075376	0.0199	0.0149049	0.00691126	0.00752234	0.0151523	0.00942789	0.0169601	0.0133248	0.00806743	0.016092	0.0190768	0.0298314	0.0147672	0.0192512	0.0164207	0.0105903	0.012627	0.0211866	0.00633617	0.0213963	0.0157903	0.0445693	0.0227495	0.0222461	0.0553042	0.0214782	0.0237368	0.0114574	0.0313486	0.00870147	0.0229047
261	0.0914576	0.00793259	0.0769699	0.0225897	0.0163087	0.00789774	0.0161132	0.00564069	0.0196083	0.016058	0.0309464	0.0211378	0.0405059	0.0163033	0.0174525	0.0170283	0.0172821	0.00698838	0.0118706	0.0117461	0.00817633	0.0131671	0.0180779	0.00658053	0.0208089	0.00983401	0.00718875	0.0109568	0.0143214	0.0156154	0.00947705	0.0155449	0.0111878	0.0125811	0.0129079	0.00722015	0.00465454	0.0297316	0.0142061	0.0589469	0.0311094	0.0249226	0.0509233	0.0205322	0.0222123	0.0170378	0.0244272	0.0111583	0.0246538
262	0.0856076	0.0106682	0.0814605	0.0295823	0.0123151	0.0090585	0.0139922	0.00755464	0.0190788	0.0296747	0.0338768	0.0240831	0.0270941	0.0131806	0.0161214	0.0187809	0.00888832	0.0108591	0.0228916	0.0115189	0.00683231	0.0103044	0.0141625	0.009448	0.0200446	0.0143415	0.00643671	0.0198331	0.016298	0.0299811	0.0139172	0.0194941	0.011863	0.0149479	0.0111964	0.0133036	0.00609468	0.0228569	0.0123433	0.0322043	0.0176192	0.0243148	0.0495765	0.0187787	0.0299697	0.0133211	0.0230453	0.0102841	0.0208998
263	0.0846153	0.0133141	0.072928	0.0268257	0.015374	0.0092668	0.0164657	0.00602094	0.0176504	0.0298017	0.0400192	0.0207047	0.0296226	0.0151444	0.0142642	0.0132797	0.010723	0.0136684	0.0139529	0.0130908	0.00929007	0.0113929	0.0101883	0.0067405	0.0172436	0.00866927	0.00678482	0.0161523	0.0173375	0.0168994	0.0129285	0.0174908	0.0144537	0.00881044	0.0148587	0.0133355	0.011306	0.0321809	0.0161765	0.0465203	0.0291205	0.0152376	0.0485655	0.0204495	0.024072	0.011736	0.0239838	0.00958248	0.0317599
264	0.0868757	0.0150507	0.0873292	0.0209978	0.0110997	0.0109004	0.0164459	0.00580613	0.0228803	0.0216406	0.0270377	0.0150836	0.0486727	0.017269	0.0166384	0.0142012	0.0146064	0.00875606	0.0145774	0.0177137	0.00908949	0.0120844	0.013573	0.0075116	0.0207345	0.0087843	0.00751179	0.0190738	0.0214237	0.0234147	0.0128878	0.0181067	0.0125316	0.00942652	0.00926958	0.0117899	0.00745649	0.0239085	0.0108531	0.0351901	0.0369823	0.0225434	0.0332932	0.0181873	0.0251851	0.0173475	0.0260648	0.00884823	0.023344
265	0.0862395	0.0094214	0.0713894	0.0254088	0.0119982	0.00791338	0.0197303	0.00790737	0.0218309	0.0218999	0.0362547	0.0197536	0.0436247	0.0138142	0.0176514	0.0164003	0.0143565	0.0100266	0.0159777	0.0188011	0.0090779	0.0107722	0.0143211	0.00842709	0.0159982	0.00961677	0.00678275	0.0155908	0.0149233	0.0232736	0.0173684	0.0169335	0.015196	0.00828894	0.0161307	0.0161912	0.0081658	0.0164488	0.0136144	0.0397547	0.0192094	0.0229418	0.0418634	0.0184419	0.0200256	0.0201495	0.0290552	0.010788	0.0302493
266	0.0853378	0.0153069	0.088727	0.0270421	0.0132486	0.00821249	0.012543	0.0068398	0.0243533	0.0270415	0.0363119	0.0203055	0.0404974	0.0149062	0.0175651	0.0152475	0.0119693	0.0080511	0.011081	0.0168083	0.0101403	0.00918856	0.00940288	0.00734942	0.0166452	0.0115831	0.00606547	0.0159303	0.0151855	0.0135265	0.0162752	0.0185904	0.0135834	0.0151041	0.0132917	0.0175433	0.00613226	0.0230833	0.0152725	0.0372737	0.0161429	0.0203322	0.0381304	0.0161464	0.0246312	0.0205444	0.0303114	0.0101783	0.03102
267	0.0846384	0.0152502	0.0827162	0.0226694	0.0141895	0.00915065	0.0179929	0.00552263	0.0164555	0.0267245	0.0345667	0.0189808	0.0408388	0.0223652	0.0166966	0.0177183	0.0116522	0.010521	0.0111676	0.0171353	0.0102441	0.0140104	0.0198672	0.00607832	0.0221242	0.0118957	0.00632218	0.0104136	0.0157384	0.0193366	0.0127878	0.0126509	0.0144079	0.00989117	0.0118442	0.00977469	0.00470799	0.0175414	0.0178917	0.0472427	0.0187345	0.0219717	0.0464946	0.0234511	0.0264622	0.0190364	0.0201886	0.00848911	0.0234483
268	0.0875779	0.00954077	0.0714877	0.0219285	0.0177201	0.00606845	0.015357	0.00679271	0.0156619	0.0222322	0.0331511	0.0226652	0.0395041	0.015361	0.0126911	0.0160297	0.0115733	0.00995869	0.0190124	0.0153371	0.0134269	0.0115879	0.0114053	0.00686502	0.0182624	0.0110845	0.0052763	0.0143516	0.0208574	0.0231788	0.0169918	0.0150942	0.012252	0.00951594	0.00986346	0.0144466	0.00741823	0.0285325	0.0129345	0.057102	0.0258227	0.0188413	0.0425193	0.0218373	0.029439	0.0140091	0.0233317	0.0124803	0.0216209
269	0.0882291	0.00955793	0.063755	0.0175886	0.0142258	0.00850648	0.017604	0.0035708	0.0179191	0.0199718	0.0328763	0.0179107	0.0479151	0.0178502	0.0183938	0.0209021	0.0108312	0.010062	0.0158837	0.0164571	0.00780951	0.0118447	0.016596	0.00891052	0.0218867	0.0112418	0.00779043	0.024187	0.017705	0.020917	0.0119856	0.0206978	0.0108846	0.014135	0.0127264	0.0151346	0.00677188	0.01756	0.0157497	0.0361227	0.0228548	0.0227497	0.0525901	0.0185053	0.0325463	0.0104655	0.0196709	0.00686499	0.0330848
270	0.0815004	0.0152689	0.0799074	0.0274793	0.0153188	0.00593839	0.0185874	0.00524733	0.0119554	0.0270749	0.0274801	0.0177953	0.0333879	0.0215058	0.0137381	0.0135643	0.00975788	0.0109795	0.0228817	0.0123217	0.0106146	0.0121781	0.0106597	0.0113737	0.0177027	0.00685389	0.00649675	0.0134173	0.0119151	0.0261365	0.0148212	0.0159733	0.0133459	0.0114387	0.01049	0.019481	0.0061111	0.024436	0.0141048	0.0381686	0.0202267	0.0211962	0.0529896	0.0213971	0.0405249	0.0171158	0.025532	0.00861451	0.0249938
271	0.0831039	0.00683323	0.0720319	0.0262933	0.00911427	0.00803515	0.013996	0.00508278	0.0140347	0.0220879	0.0326875	0.0132088	0.0422546	0.016945	0.0189356	0.0135769	0.0172168	0.0126623	0.0187674	0.0122211	0.00912111	0.0113528	0.0157748	0.0093324	0.0224368	0.0116791	0.00885568	0.0202687	0.0223674	0.017115	0.0113918	0.0229522	0.0129217	0.00876658	0.00872856	0.0139428	0.00530907	0.0244006	0.0179879	0.0489216	0.0198509	0.0238112	0.0502173	0.0219298	0.0237995	0.0165476	0.0306049	0.00865136	0.0218719
272	0.0812025	0.0156483	0.0768987	0.0254574	0.0116835	0.00713506	0.0150878	0.00431503	0.0182575	0.0272829	0.0284472	0.0196033	0.0468347	0.0169432	0.0200235	0.0149747	0.0144893	0.00959277	0.0098467	0.016901	0.0112666	0.011172	0.0163322	0.00848962	0.0171398	0.00965267	0.00720798	0.0161989	0.0164036	0.0187398	0.0190395	0.0185155	0.0119221	0.0122117	0.0141016	0.0102398	0.00656299	0.0226391	0.0170949	0.0426644	0.0255457	0.0173103	0.0537089	0.0184567	0.0233647	0.0156726	0.0246503	0.0104501	0.0226211
273	0.0920702	0.0113658	0.082002	0.0244554	0.014553	0.0105328	0.0161816	0.00579527	0.0224272	0.0347717	0.0345317	0.0199961	0.0283196	0.0142974	0.0159842	0.0157099	0.00977769	0.00962252	0.0166061	0.0192106	0.00491565	0.0136871	0.0167457	0.00769387	0.0242917	0.0111526	0.00500641	0.0151729	0.0171999	0.0231792	0.0101838	0.0141786	0.0108087	0.00990423	0.0123566	0.0172067	0.00687365	0.0258465	0.0108441	0.0469098	0.0214572	0.0199829	0.0346155	0.0202177	0.0238809	0.0162325	0.0189958	0.0081488	0.0341002
274	0.0868156	0.0110451	0.0835779	0.0189349	0.0209833	0.010319	0.0197288	0.0101785	0.0170231	0.0172545	0.0381556	0.0252762	0.0375389	0.0171983	0.0181185	0.0171524	0.0114034	0.00813759	0.0132049	0.0146925	0.0118241	0.0105213	0.0219306	0.010515	0.0123832	0.0105016	0.00881707	0.017675	0.0158512	0.0318186	0.00950837	0.0164092	0.0156306	0.0122585	0.0126926	0.0072858	0.00742447	0.0201507	0.0134043	0.0569167	0.0168524	0.0225278	0.0349485	0.0205669	0.0222303	0.0120425	0.0225946	0.00842385	0.0195554
275	0.0814743	0.0135819	0.0695358	0.0197092	0.0164177	0.0116115	0.018225	0.00579777	0.0189646	0.0150825	0.0285179	0.019495	0.0413169	0.0166015	0.0194242	0.0169477	0.0120338	0.00862067	0.0141106	0.0180871	0.0109591	0.00936105	0.0134006	0.00649801	0.0190491	0.00923019	0.00722963	0.0130734	0.0168683	0.0225667	0.011732	0.0176069	0.0148144	0.00643877	0.0125376	0.0148646	0.0066517	0.0347687	0.0145819	0.0566738	0.0219299	0.0234836	0.0451733	0.0207341	0.0257077	0.0165906	0.0216728	0.00959539	0.0306505
276	0.0976295	0.0119699	0.0843794	0.0283663	0.0150287	0.00940818	0.0164686	0.00481894	0.0184373	0.0204673	0.0381973	0.0165525	0.029539	0.0152382	0.021454	0.0172128	0.00966645	0.00765407	0.016819	0.0157126	0.007415	0.00975257	0.0172384	0.0106537	0.0212189	0.00857447	0.0055106	0.0185679	0.0150238	0.0285207	0.0123635	0.0119078	0.0107459	0.00828054	0.0109617	0.0114901	0.00502904	0.0258029	0.0147637	0.0323629	0.0160841	0.0204909	0.0409088	0.030817	0.0219511	0.0209915	0.0294844	0.0119499	0.0261187
277	0.0919177	0.0162131	0.0794114	0.0245156	0.0132901	0.00827051	0.017737	0.00760062	0.0177061	0.0312416	0.0286221	0.0235643	0.0388761	0.0115541	0.0175604	0.0174889	0.0142745	0.0164838	0.0146109	0.0166208	0.0108909	0.00871029	0.0157668	0.00939161	0.017486	0.00748433	0.00512458	0.0145129	0.0171509	0.0212658	0.0161962	0.0146983	0.0153571	0.0189028	0.0145658	0.0137256	0.00596683	0.0187722	0.0118749	0.0383777	0.0262415	0.0136444	0.0369902	0.0174469	0.0315577	0.0144635	0.0165075	0.0106737	0.0286936
278	0.0709473	0.010433	0.0783004	0.0210398	0.0190315	0.0089767	0.0122437	0.00594006	0.0162783	0.0306233	0.0318697	0.0135331	0.0422974	0.015528	0.0218004	0.01968	0.0101191	0.00876407	0.00981281	0.0169658	0.00848487	0.0161743	0.0132329	0.00985294	0.0221967	0.0124695	0.00395421	0.0122463	0.0147379	0.0229024	0.0105796	0.0212472	0.0119271	0.0139964	0.00957772	0.0166034	0.00561077	0.0304536	0.0127892	0.0506977	0.0319056	0.0190359	0.0415119	0.0199384	0.0284615	0.0161242	0.0222927	0.00726291	0.0295478
279	0.0922517	0.0115605	0.0812923	0.0210405	0.0125561	0.00920069	0.0157845	0.00552297	0.0232833	0.0326177	0.0325545	0.0270892	0.0309919	0.0186138	0.0127285	0.0211122	0.00890244	0.0108383	0.0100778	0.0161715	0.00504665	0.00821463	0.0179243	0.00758576	0.0152828	0.00990488	0.0066373	0.0145864	0.0164153	0.0201576	0.0107007	0.0133706	0.0106299	0.00736746	0.010099	0.0160099	0.0043367	0.0272071	0.0149101	0.0640483	0.0213978	0.0216152	0.0506605	0.0184742	0.0224267	0.0143555	0.0259811	0.00757638	0.0228868
280	0.078687	0.0127018	0.0717808	0.0197663	0.0124459	0.00726181	0.0176443	0.00470648	0.0165666	0.0225356	0.0311132	0.018627	0.0396288	0.016636	0.019709	0.016523	0.0135702	0.00959869	0.0147586	0.0162191	0.00972029	0.0175196	0.0230818	0.0108283	0.0235897	0.0086237	0.00620294	0.0177692	0.015974	0.0223173	0.0113669	0.0236317	0.0168611	0.00767531	0.0191158	0.00839481	0.00673635	0.0248092	0.0128118	0.0406765	0.0244301	0.0245044	0.0420857	0.0247751	0.0260711	0.0139002	0.0228391	0.00721181	0.025996
281	0.0713239	0.00895964	0.0810991	0.0211975	0.0119133	0.00862273	0.0161336	0.00708812	0.0144132	0.0164605	0.0313684	0.0226454	0.0335254	0.0148923	0.0168583	0.019348	0.0129653	0.0102936	0.01775	0.0139155	0.00698871	0.00887309	0.0154253	0.0104961	0.0179185	0.0133304	0.00751095	0.011848	0.0170316	0.0175857	0.0134949	0.0158383	0.0151785	0.0116373	0.0135419	0.0169527	0.00649601	0.0194521	0.0141133	0.0668832	0.0141609	0.0226508	0.0558704	0.0230112	0.0289257	0.0216664	0.0246988	0.01014	0.0275053
282	0.0931945	0.0161037	0.0802686	0.02398	0.0134295	0.00950617	0.0184744	0.00678118	0.0155451	0.0208474	0.0348514	0.0208383	0.0363348	0.0148613	0.0201332	0.0221512	0.00751093	0.00735866	0.012467	0.018532	0.00879016	0.00896846	0.0134884	0.00897327	0.019387	0.00863993	0.00707377	0.0173511	0.0170648	0.0259033	0.0146021	0.0133071	0.0122082	0.014024	0.013475	0.0183573	0.00751777	0.0162266	0.01259	0.0437596	0.0180779	0.0225667	0.0420662	0.0181359	0.0328626	0.017072	0.0230436	0.010441	0.0208564
283	0.0824038	0.0108251	0.0840843	0.0245374	0.015076	0.0115525	0.0185525	0.00468599	0.0161997	0.0240033	0.0389035	0.0185517	0.0398934	0.0160198	0.0183344	0.0159895	0.0119996	0.0103843	0.0151194	0.0166659	0.00684479	0.0137522	0.0153584	0.00749772	0.0196718	0.0110489	0.00599761	0.0124625	0.0191783	0.0143126	0.0116651	0.021131	0.0173916	0.0103098	0.0100209	0.0128299	0.00778198	0.0365575	0.0140613	0.0407443	0.0217291	0.0213805	0.0374983	0.0177198	0.020723	0.014893	0.0314254	0.00919	0.0230403
284	0.0840099	0.0153023	0.0804272	0.021749	0.0157218	0.00784374	0.0136815	0.00583285	0.0248468	0.0321114	0.032109	0.0193213	0.0345336	0.0156821	0.0199146	0.0141643	0.0177761	0.0107303	0.0148114	0.0193859	0.00665506	0.0125536	0.0176203	0.00932228	0.0167613	0.0113213	0.00682921	0.0157714	0.0129273	0.0213028	0.0136949	0.0189964	0.0150923	0.0107343	0.0169898	0.0159274	0.00857189	0.0176456	0.0144585	0.044219	0.0158745	0.0138536	0.0367288	0.0297119	0.0231017	0.0142557	0.0173346	0.0124883	0.0293013
285	0.0923676	0.0158482	0.0732219	0.0227081	0.0126049	0.0102825	0.017559	0.00607992	0.0195691	0.0251732	0.0327721	0.0219253	0.0401701	0.0127121	0.0251038	0.0112499	0.0109336	0.00863328	0.0180742	0.0122557	0.00849002	0.0123734	0.0126735	0.00785239	0.0188097	0.00797804	0.00553412	0.0182183	0.0197346	0.0193027	0.0113044	0.0181813	0.0170732	0.0093706	0.011207	0.0165113	0.00610688	0.0182362	0.020683	0.0542621	0.0280426	0.0160186	0.0365558	0.0140801	0.0276765	0.0151062	0.0246501	0.00823622	0.0264865
286	0.0787881	0.0139644	0.0748355	0.0284151	0.0149761	0.00868626	0.0165277	0.00488854	0.0194912	0.0265666	0.036724	0.0176994	0.048213	0.00925282	0.0182758	0.018333	0.0204919	0.00930493	0.0161464	0.015994	0.0107403	0.0107867	0.0149693	0.00952126	0.0195825	0.0104178	0.00655701	0.0125631	0.0208095	0.0181419	0.0169645	0.0245576	0.0175474	0.00917579	0.0127147	0.00883428	0.00440472	0.0148982	0.0197364	0.0410547	0.0254118	0.0153953	0.036288	0.024236	0.0297792	0.0104493	0.0203757	0.0098398	0.0266728
287	0.0636494	0.0112653	0.0747512	0.021085	0.0124236	0.00682308	0.0149096	0.00339594	0.0209446	0.0281587	0.0343773	0.0219372	0.0398217	0.0175262	0.0294359	0.0173359	0.00960331	0.0115333	0.0150912	0.0162102	0.0119856	0.0122896	0.0174766	0.0076955	0.0184781	0.0113259	0.011731	0.0160834	0.0141784	0.0208317	0.0134983	0.0223202	0.0117292	0.0117058	0.00996925	0.0117837	0.00355149	0.0243109	0.0142645	0.0525982	0.0215077	0.0239042	0.0472817	0.0200668	0.0318445	0.012715	0.0201202	0.0131995	0.0212747
288	0.0905235	0.0124819	0.0796999	0.0235108	0.0146167	0.00832883	0.0175958	0.00864716	0.0165401	0.0210274	0.0323903	0.0177476	0.0403836	0.014117	0.017262	0.017428	0.0116071	0.0136247	0.0171067	0.0147999	0.00640188	0.00824189	0.0190269	0.00659014	0.0137652	0.00943974	0.00497372	0.0111692	0.020996	0.0270936	0.013449	0.0193531	0.012945	0.0106545	0.00788589	0.0191019	0.00749264	0.0244675	0.0161701	0.0388566	0.0174913	0.020227	0.045856	0.0192203	0.0207979	0.0214293	0.0317139	0.0125374	0.0232137
289	0.0968924	0.0137221	0.0906441	0.02203	0.0110807	0.00720478	0.0147258	0.0060609	0.0136842	0.023042	0.0347995	0.0177215	0.0288271	0.0174399	0.0124095	0.0266171	0.0187611	0.00970907	0.0205844	0.0110374	0.00670067	0.0109835	0.0217375	0.00830631	0.0200865	0.0103584	0.00715928	0.0189053	0.015752	0.0229238	0.0116694	0.0183012	0.0151942	0.0094798	0.011656	0.017537	0.00337954	0.0216831	0.0103556	0.0450352	0.0197951	0.017439	0.038316	0.0232248	0.0211715	0.0135663	0.0215711	0.00843527	0.0322831
290	0.0889703	0.013904	0.0825086	0.0178852	0.0131095	0.0111302	0.0158707	0.00492363	0.0153173	0.021023	0.035766	0.0226295	0.0361447	0.0114194	0.0132077	0.0236343	0.0121998	0.0111847	0.0133339	0.0123075	0.0109286	0.0137102	0.0121887	0.00748518	0.0210823	0.0123233	0.00784012	0.0189643	0.0172579	0.0284008	0.00986866	0.0196081	0.0151526	0.0121464	0.0195113	0.0138099	0.00589999	0.0183952	0.0107061	0.0408956	0.0165938	0.019543	0.0426393	0.0227114	0.023871	0.0131663	0.0236187	0.0114899	0.0337215
291	0.0765661	0.0138521	0.071337	0.0214447	0.015528	0.00965474	0.0153657	0.00445914	0.018388	0.0271308	0.0299291	0.0209868	0.0437317	0.0144548	0.0260459	0.015945	0.0112418	0.0097584	0.0143706	0.0182883	0.0104099	0.011857	0.0105906	0.00649132	0.0247109	0.00791492	0.0037801	0.0150203	0.0159525	0.0147631	0.0131147	0.0273038	0.0122141	0.0119223	0.00612712	0.0131459	0.00586897	0.0294579	0.0147336	0.0615292	0.0300085	0.0138839	0.0319642	0.0177456	0.0284942	0.0174013	0.0285586	0.0113246	0.0252326
292	0.0972914	0.0166448	0.0757	0.0243663	0.0131864	0.00948107	0.0154563	0.0051027	0.0170366	0.0248496	0.0335814	0.0157079	0.0298372	0.0172187	0.0132259	0.0282499	0.0105902	0.0115836	0.0174128	0.0156561	0.0043104	0.0131217	0.0236717	0.0128932	0.0292595	0.00915416	0.005888	0.0132616	0.0165885	0.0249999	0.0143565	0.0165455	0.0148829	0.00936609	0.0106779	0.0121447	0.00679593	0.0259864	0.0139739	0.0521116	0.0162961	0.0160273	0.0405367	0.0164271	0.0226668	0.0113175	0.0232801	0.0078685	0.023411
293	0.0824812	0.0132766	0.081268	0.0219757	0.0111908	0.00904445	0.0166138	0.00798177	0.0204969	0.0263555	0.0333896	0.0343189	0.033127	0.0238704	0.015209	0.0145305	0.0118948	0.0117549	0.0160255	0.0176692	0.00934979	0.0128005	0.0182927	0.00813363	0.0164699	0.0109696	0.0048928	0.0172092	0.0165223	0.0235632	0.0108463	0.0185813	0.0123461	0.0113803	0.00872741	0.00930615	0.00577588	0.0196157	0.0167912	0.0386386	0.023027	0.0189596	0.0519223	0.0168112	0.0226935	0.0159467	0.026031	0.01017	0.0217517
294	0.0853324	0.0110099	0.074705	0.0245219	0.0142958	0.00837614	0.0192988	0.00789826	0.0194645	0.0227825	0.0346881	0.0187857	0.0486831	0.016154	0.0257659	0.0145165	0.0111041	0.0123102	0.0146607	0.0131744	0.00771325	0.0140835	0.0177477	0.0100103	0.0222345	0.00786547	0.00532415	0.0111856	0.0178204	0.0269019	0.0099553	0.0130445	0.0071957	0.0122884	0.0105602	0.0163926	0.0065908	0.0283635	0.0101034	0.047842	0.0222969	0.0223129	0.0373162	0.0225196	0.0239035	0.0131919	0.0294816	0.00985163	0.018375
295	0.0892256	0.0113965	0.0806453	0.0217652	0.0152109	0.0108868	0.0177961	0.00772003	0.0165622	0.0251328	0.0363017	0.0189028	0.0331928	0.0147962	0.0220541	0.0166856	0.0168945	0.0120873	0.016702	0.0159998	0.010193	0.0127332	0.0179416	0.0066228	0.0208973	0.0141551	0.006583	0.0160589	0.0205723	0.0175257	0.0160929	0.0237281	0.0131631	0.00903465	0.011618	0.0138482	0.00475033	0.0267211	0.0136546	0.0337363	0.021766	0.0211202	0.032736	0.0185532	0.0233558	0.0166658	0.0200266	0.00767564	0.0285124
296	0.0775632	0.0155431	0.0654401	0.0163933	0.012363	0.00909287	0.0159465	0.00605931	0.0206447	0.0189381	0.0325273	0.0140747	0.054953	0.0189665	0.0198028	0.0157674	0.0101507	0.00999774	0.0152467	0.0156948	0.00875768	0.012016	0.00899827	0.00538044	0.0173784	0.00621209	0.00644597	0.0112648	0.0148082	0.0168437	0.0102228	0.0230405	0.00870485	0.0167142	0.0111648	0.0198785	0.00631142	0.0250338	0.0108983	0.0513752	0.0317414	0.0205349	0.0543654	0.0220346	0.0275348	0.0134948	0.0350687	0.0102235	0.0283861
297	0.0918856	0.0187402	0.0848305	0.0300523	0.0146282	0.00757056	0.0202807	0.00555436	0.0208653	0.0292331	0.0332082	0.0184288	0.0309025	0.0152521	0.0163419	0.01247	0.0109014	0.00702036	0.0136425	0.00933086	0.00831066	0.0162303	0.0179694	0.00872848	0.017358	0.00943072	0.00659729	0.0171974	0.0206491	0.0238064	0.0113246	0.0165009	0.00792	0.0116625	0.0127973	0.00947566	0.00844908	0.0250442	0.0154284	0.0394025	0.018483	0.0294941	0.038465	0.0184088	0.0288327	0.0199	0.0235359	0.00973435	0.0177239
298	0.0910821	0.0158729	0.0749744	0.0278989	0.011362	0.00888948	0.0136447	0.0093932	0.0200355	0.0327754	0.0285292	0.0223514	0.0297299	0.0102086	0.0145827	0.0172711	0.0152342	0.00932848	0.0162311	0.0142031	0.0073093	0.0138604	0.0137478	0.0104092	0.021061	0.0121224	0.00659983	0.0140952	0.0213863	0.0253515	0.016219	0.0150338	0.010504	0.00899934	0.016028	0.0134738	0.00575156	0.0228355	0.018027	0.0435631	0.020236	0.0185568	0.0423741	0.0196023	0.0203479	0.0167945	0.0247469	0.0101479	0.0272175
299	0.0845254	0.00786841	0.0677568	0.0205896	0.010792	0.00820292	0.0158251	0.00470096	0.0141776	0.0238574	0.0331011	0.0188403	0.0572041	0.0144616	0.0159446	0.0141826	0.0136382	0.00892189	0.0161295	0.0128506	0.00981568	0.00906166	0.0153588	0.00819799	0.0185441	0.0117231	0.00539929	0.0144646	0.0146212	0.0192345	0.0142076	0.0213405	0.0117631	0.00739611	0.0136642	0.0139133	0.00879814	0.0253923	0.0181913	0.0596486	0.0197361	0.0207862	0.0481863	0.0163528	0.0281262	0.0137372	0.0234659	0.0112858	0.0340167
300	0.0825878	0.010889	0.0722978	0.0288305	0.0135335	0.00976136	0.0153308	0.00538832	0.0171603	0.0186849	0.0416522	0.0196584	0.0288288	0.0162781	0.0153998	0.0146585	0.0146873	0.00581346	0.0203889	0.0180202	0.00623696	0.0125049	0.0188123	0.00843324	0.0170515	0.0125889	0.0102105	0.0225331	0.0150562	0.024689	0.015976	0.0199417	0.0115278	0.011405	0.0114699	0.0200899	0.00630351	0.0315164	0.0135302	0.0370304	0.0197975	0.0167091	0.0528301	0.0199076	0.0211696	0.0130291	0.0209275	0.00983669	0.0290354
301	0.0926456	0.0141367	0.0846849	0.0209799	0.0158563	0.00766194	0.0174861	0.0055695	0.0201549	0.0195556	0.0362996	0.0164303	0.0502218	0.0165965	0.0119696	0.0191478	0.00900181	0.0108527	0.0130772	0.0155697	0.00811512	0.013564	0.0148429	0.0063554	0.0166011	0.0161117	0.00613934	0.0139633	0.020028	0.0260185	0.0111818	0.0111554	0.0167791	0.00905425	0.00490007	0.0112318	0.00410637	0.0284349	0.0134661	0.0466482	0.0198233	0.0261371	0.0376318	0.0240994	0.0228276	0.0153283	0.026226	0.0126658	0.0186653
302	0.101369	0.0131511	0.0666239	0.018614	0.0113962	0.00715949	0.0163968	0.00364116	0.0181092	0.03502	0.0324645	0.0202628	0.0404918	0.0169386	0.0174454	0.0101929	0.00897175	0.0115661	0.0136983	0.0143077	0.00878418	0.00866976	0.0131591	0.00753791	0.0140755	0.00609974	0.00428995	0.0135923	0.0212414	0.0169172	0.0163064	0.0200596	0.013867	0.0130627	0.00960607	0.0208662	0.00637594	0.0340095	0.0108538	0.0516345	0.0247899	0.0153361	0.0357524	0.0202149	0.0265723	0.0171221	0.0345431	0.00949048	0.0273489
303	0.087585	0.0113366	0.0926923	0.02308	0.0137506	0.0105452	0.0155848	0.00681132	0.0150568	0.0208426	0.0403175	0.020244	0.0404701	0.0136479	0.0161037	0.0218028	0.0183037	0.00573312	0.0126342	0.0127235	0.012588	0.0149259	0.0130876	0.0116108	0.0205519	0.00821118	0.00679144	0.0139059	0.0202332	0.0185942	0.0146006	0.019072	0.0147649	0.0156514	0.0154588	0.013568	0.00334498	0.0195387	0.0148801	0.0387795	0.0227098	0.0150557	0.0447271	0.019234	0.0226243	0.0164025	0.0194	0.0106939	0.019728
304	0.0849133	0.0123196	0.0734019	0.0205192	0.0112546	0.0063044	0.0156898	0.00643569	0.0167024	0.0250893	0.0332536	0.0211157	0.0341184	0.0157915	0.0221826	0.0157322	0.0155729	0.0136169	0.014339	0.0226177	0.0062841	0.0103897	0.0151076	0.0109544	0.0217092	0.00931742	0.00406164	0.0138379	0.0166498	0.0229799	0.0130969	0.019208	0.012233	0.0135071	0.00940398	0.0199796	0.0053856	0.0249844	0.0148125	0.0491814	0.0246919	0.0200096	0.0306381	0.0179946	0.0320353	0.0178334	0.0176952	0.00823104	0.0368161
305	0.0818698	0.0154219	0.0665848	0.025976	0.0109276	0.0122774	0.0168917	0.00811266	0.0221344	0.0197743	0.0294486	0.017934	0.039547	0.0139201	0.0164626	0.0191209	0.0115133	0.0114198	0.0112059	0.00917395	0.0104486	0.00760192	0.0141857	0.0102951	0.0241387	0.00691577	0.00519095	0.0203185	0.0220311	0.0258068	0.00858977	0.0181653	0.00967875	0.0118896	0.0155954	0.0123349	0.00535345	0.029973	0.0127966	0.041706	0.0200209	0.0183174	0.0377653	0.0216767	0.0301846	0.0147107	0.0410228	0.0079358	0.0356335
306	0.0818413	0.0107566	0.0813521	0.0238339	0.0170449	0.0101272	0.013629	0.006639	0.0242914	0.0210808	0.0308176	0.0208577	0.0412814	0.0126521	0.0178113	0.0153316	0.0116601	0.00674334	0.0126945	0.0121839	0.0120136	0.0125893	0.0131454	0.00965638	0.0191328	0.0125777	0.00628367	0.0151339	0.0157654	0.0241473	0.018898	0.017706	0.0120389	0.00915285	0.0131936	0.0130858	0.0041438	0.019852	0.0192145	0.058627	0.0236074	0.0165357	0.0436793	0.0189594	0.0256759	0.0209783	0.0185238	0.00759561	0.0254567
307	0.0861965	0.0100738	0.0846773	0.0245846	0.0118091	0.00726698	0.0174901	0.00536288	0.0184826	0.0350525	0.0323204	0.0236197	0.0258055	0.0220352	0.0110762	0.012542	0.00962399	0.011727	0.0152918	0.0150971	0.00851295	0.0133377	0.0142697	0.0082537	0.0150925	0.0134781	0.0084326	0.0201506	0.0142913	0.0180644	0.0191734	0.0178923	0.0103878	0.00990906	0.00872062	0.0177964	0.00849872	0.0242591	0.00999023	0.0486461	0.0249743	0.0166637	0.0628909	0.0226856	0.0189978	0.0163038	0.021035	0.00709145	0.020065
308	0.0849131	0.011003	0.0859172	0.0192571	0.0154782	0.00688231	0.0172598	0.00528007	0.0198339	0.0261792	0.0365868	0.0259657	0.0324022	0.0180731	0.0147476	0.019558	0.0143856	0.0108323	0.0202035	0.0170206	0.00717903	0.00869296	0.0210532	0.00772415	0.0171469	0.0103925	0.00685584	0.0143428	0.0207691	0.0174018	0.0124951	0.0181117	0.0109064	0.0120605	0.0137624	0.0137881	0.00663777	0.0216596	0.00828756	0.0495048	0.0182048	0.0193284	0.0471225	0.0183773	0.0195304	0.0151948	0.0170317	0.0143987	0.03026
309	0.0865599	0.0145588	0.0729081	0.0205191	0.0158592	0.0109526	0.0166254	0.0084109	0.0176641	0.0235068	0.0324469	0.0214242	0.0325638	0.0190362	0.0188583	0.0148831	0.0141501	0.00937072	0.00915149	0.0187425	0.0147321	0.0103641	0.0194701	0.013071	0.0162892	0.0066157	0.00588967	0.0185675	0.0181367	0.0220423	0.011181	0.0132435	0.0131217	0.014558	0.0126703	0.0197864	0.00513312	0.0226172	0.0127854	0.0411493	0.0240636	0.0243857	0.0413872	0.0211576	0.0227499	0.0138586	0.0233551	0.00708814	0.0323376
310	0.0969743	0.00946872	0.0813273	0.0223563	0.016056	0.00535085	0.0145441	0.00472074	0.016901	0.0241268	0.0404235	0.0211054	0.0385266	0.0169059	0.0247268	0.0133961	0.012168	0.00796231	0.0160038	0.013362	0.0071304	0.0131985	0.0161151	0.00866908	0.022688	0.00867139	0.00749484	0.0122339	0.0185804	0.0333222	0.0143513	0.0148515	0.00825602	0.00781378	0.00964726	0.0111221	0.00538565	0.0229835	0.0111982	0.0466776	0.0193098	0.0213431	0.0426116	0.0223526	0.0296452	0.0130487	0.0238892	0.0104545	0.0205478
311	0.0864314	0.00827003	0.0696769	0.0232856	0.0152853	0.0101617	0.0144209	0.00635177	0.0152867	0.0144844	0.0285081	0.0230702	0.0357072	0.0153991	0.0151635	0.0219047	0.013123	0.0125903	0.0143996	0.0148554	0.00545037	0.00821175	0.0197051	0.00649632	0.0193191	0.0113666	0.00808486	0.0174754	0.019387	0.0198221	0.0172557	0.0165518	0.0152104	0.0127209	0.0115493	0.0158019	0.00701594	0.0307942	0.0131431	0.0428264	0.0240027	0.0188486	0.0447801	0.0189688	0.0235077	0.0206301	0.0271704	0.00925574	0.0362721
312	0.0892238	0.0126645	0.0866112	0.0223233	0.0131051	0.0102806	0.0146023	0.00929759	0.0177585	0.0283092	0.0398584	0.0184299	0.0368097	0.0144685	0.0205244	0.0200981	0.0151382	0.0111401	0.0156002	0.0144985	0.0112506	0.0130688	0.0185003	0.00755245	0.0203267	0.011977	0.00436195	0.012026	0.0199046	0.0196962	0.0183418	0.0147366	0.0100863	0.00868134	0.012366	0.0120462	0.00573507	0.0250474	0.0125968	0.0375011	0.0163457	0.0208231	0.0354728	0.0220664	0.0276641	0.0182836	0.0248328	0.00554007	0.0224261
313	0.0903337	0.0127123	0.0658109	0.0167448	0.0120284	0.0100242	0.0134504	0.00550591	0.0141285	0.0236463	0.0297846	0.0218511	0.0433707	0.0167948	0.0160872	0.0143496	0.00988207	0.00942815	0.0116436	0.0196341	0.00898372	0.0107426	0.016147	0.00581886	0.0216704	0.0101949	0.00651617	0.0169444	0.0208985	0.0216762	0.0123215	0.015697	0.0109152	0.0114564	0.0116323	0.0147888	0.00419198	0.0223837	0.0143843	0.0562625	0.0253346	0.0151792	0.0510231	0.0208895	0.0351794	0.0151572	0.0252864	0.0105849	0.0305281
314	0.0863424	0.0164833	0.085373	0.0310169	0.0124368	0.00696448	0.0140888	0.00659635	0.0207285	0.0212671	0.0311164	0.0222486	0.0408938	0.0139178	0.0153159	0.0179526	0.0118275	0.00915141	0.0134797	0.0156007	0.0061645	0.010739	0.0126556	0.0062875	0.0206229	0.00693024	0.00468091	0.0128714	0.0184571	0.0233281	0.0122685	0.0117861	0.00982737	0.0101807	0.010827	0.00959656	0.00573787	0.0256922	0.016987	0.046795	0.0221995	0.0240438	0.060295	0.0192559	0.027762	0.0137342	0.0180984	0.00998507	0.0293887
315	0.0712458	0.0113259	0.0722486	0.0274181	0.0118716	0.00693006	0.0143632	0.00559686	0.0174714	0.0275168	0.0341923	0.0141084	0.0534487	0.0128672	0.0224625	0.0226088	0.0115434	0.0116902	0.0235387	0.0139516	0.0144601	0.0141225	0.0134241	0.00914601	0.0139523	0.0133773	0.00648704	0.0168626	0.0175434	0.023718	0.0136104	0.0160907	0.0168842	0.00855113	0.0111413	0.0102107	0.00462796	0.0257997	0.019186	0.0400565	0.0190425	0.0266141	0.0434479	0.022002	0.0274382	0.0130946	0.016326	0.00675446	0.0296283
316	0.0931434	0.0163912	0.0710883	0.0202917	0.0117038	0.00767614	0.015552	0.00660714	0.0227625	0.0157884	0.0385635	0.0197091	0.0329483	0.0203231	0.0122295	0.0238444	0.0127652	0.00638736	0.0187211	0.0179315	0.00606634	0.0117802	0.0136911	0.00826954	0.0162617	0.0120619	0.00621631	0.0138037	0.0123271	0.0318376	0.0155591	0.0188563	0.00921147	0.0111532	0.0114615	0.0147982	0.00538543	0.0245215	0.0111737	0.045631	0.027086	0.0139826	0.0549675	0.0203385	0.0267557	0.0151893	0.0204207	0.00930782	0.0274575
317	0.0855248	0.0106693	0.086054	0.0223275	0.0192271	0.00676709	0.0173126	0.00724085	0.0244425	0.0260989	0.0402066	0.0262598	0.0328896	0.0208321	0.0243073	0.0141741	0.0111822	0.00766811	0.0115764	0.0176577	0.00939169	0.0138075	0.0127527	0.00661995	0.0178296	0.0109221	0.00445774	0.0183604	0.0130933	0.0178472	0.0142928	0.0180213	0.0139745	0.00953085	0.0106345	0.016731	0.0058418	0.0220745	0.0103708	0.0412916	0.0169071	0.0221579	0.0457316	0.0174871	0.0212439	0.0181493	0.0298593	0.00562859	0.0225709
318	0.0932296	0.0223747	0.0790544	0.0178192	0.0156437	0.00983622	0.0159842	0.00510339	0.0153943	0.0193765	0.0321876	0.016318	0.0357668	0.0191488	0.0193607	0.0218143	0.012676	0.0105923	0.0128318	0.0145441	0.0106659	0.00924092	0.0179856	0.0132098	0.0181551	0.0130233	0.00888164	0.0104001	0.0195848	0.0185251	0.0120438	0.0182345	0.0114074	0.0109627	0.011401	0.020816	0.00635553	0.0161728	0.0103077	0.0508213	0.0226907	0.0201869	0.0394992	0.0204942	0.0188002	0.016624	0.0296648	0.0116516	0.0231369
319	0.0935034	0.00719013	0.0741185	0.0230819	0.0144441	0.00831049	0.0175191	0.0069092	0.0150775	0.0239221	0.0332074	0.0220051	0.0299494	0.0130223	0.0216257	0.0212907	0.00886648	0.00761981	0.0132693	0.0135628	0.0113082	0.0108598	0.0236548	0.00692619	0.0171032	0.0132522	0.0088256	0.0158083	0.0189774	0.0160993	0.0102266	0.0150786	0.0166863	0.00836873	0.0146887	0.0141566	0.00671485	0.0356742	0.0211651	0.0438118	0.02264	0.0249862	0.038125	0.017306	0.0279277	0.0168776	0.0233728	0.00844647	0.0224365
320	0.0749392	0.0124499	0.0694479	0.0229895	0.011042	0.00853853	0.0139117	0.00428889	0.0189904	0.0312546	0.0287677	0.0298572	0.0398369	0.0141325	0.0192668	0.0147555	0.0175934	0.0116904	0.0132555	0.0174777	0.00803762	0.0150919	0.0128633	0.00839493	0.0176193	0.00890961	0.00637241	0.0126771	0.0162596	0.0211601	0.0142563	0.0149128	0.0129125	0.0125085	0.0117932	0.0143814	0.0067696	0.0306938	0.0127024	0.0476803	0.0310322	0.0196159	0.0328677	0.0280905	0.0248816	0.0187393	0.0236669	0.00925972	0.0313633
321	0.0941231	0.0123885	0.076561	0.025851	0.0165848	0.00872499	0.0147044	0.00657923	0.0205321	0.0266845	0.0354059	0.0218702	0.0474872	0.0175818	0.0225018	0.0214973	0.0131983	0.0098254	0.0167514	0.0149928	0.00861396	0.0141211	0.0159825	0.00647125	0.0151204	0.0134898	0.00627134	0.0178656	0.0178197	0.016471	0.00885803	0.0193888	0.0132858	0.00989144	0.0141278	0.0192379	0.00600288	0.0223414	0.0161493	0.0337935	0.0136074	0.0164518	0.0426193	0.0180778	0.0238796	0.0136314	0.0223366	0.008033	0.0222137
322	0.0820846	0.0120983	0.0798422	0.0195876	0.0144169	0.00760679	0.0161087	0.00624946	0.0219146	0.0283014	0.0302301	0.0250414	0.0385372	0.016075	0.0159082	0.0198722	0.0157607	0.0104112	0.0147486	0.013786	0.00612096	0.00935302	0.0190193	0.0109874	0.0199845	0.0112666	0.0068714	0.0162578	0.0215244	0.0243402	0.0119078	0.0232647	0.00944655	0.00945389	0.00945065	0.0126705	0.00750848	0.0240227	0.0122055	0.043497	0.0197039	0.0129189	0.0469181	0.0223144	0.0206257	0.0136976	0.0307474	0.00800724	0.0273323
323	0.0846997	0.0136024	0.0802911	0.0228581	0.015262	0.00887457	0.0165758	0.0059748	0.0163215	0.02075	0.0321333	0.0174786	0.0346717	0.0182323	0.0242313	0.0167915	0.0114445	0.00746791	0.0146545	0.0125579	0.0119272	0.0111614	0.0169999	0.00561327	0.0179833	0.00968552	0.00707445	0.0143283	0.0193301	0.0250178	0.0147788	0.0169198	0.0107749	0.0108119	0.0136927	0.0127278	0.00650184	0.0252574	0.0115945	0.0437031	0.0171617	0.0270174	0.0508532	0.0234182	0.0230871	0.0157362	0.0294644	0.00579431	0.0267103
324	0.0789783	0.0149955	0.0944319	0.0217474	0.0148461	0.00797542	0.0148548	0.00651784	0.0192017	0.0210991	0.036486	0.0204538	0.0290308	0.0148574	0.016476	0.0281515	0.0104143	0.00788137	0.0158409	0.0137195	0.00829566	0.0113934	0.0138165	0.0106047	0.0177173	0.00772952	0.00727943	0.0134779	0.0114158	0.0172313	0.0145185	0.0152817	0.0142733	0.012758	0.00930203	0.0172394	0.0100967	0.0190344	0.0192571	0.0547736	0.0237708	0.0212425	0.0489986	0.0184037	0.0300621	0.0131314	0.0248244	0.00756719	0.0185435
325	0.0924335	0.0125526	0.087445	0.0339873	0.0172537	0.00992033	0.0172438	0.0065052	0.0194171	0.0286381	0.0317199	0.0191238	0.03236	0.0111013	0.0161674	0.0129063	0.0147498	0.00843038	0.0115	0.0137479	0.0101777	0.0154975	0.0167371	0.0125849	0.0210547	0.00975219	0.00625885	0.0143219	0.0222326	0.0204761	0.0168641	0.0166983	0.0138786	0.0122177	0.011967	0.0124048	0.00521215	0.0223982	0.0148996	0.0470285	0.0268039	0.0225742	0.0353275	0.019323	0.0193794	0.0156903	0.0184326	0.00639063	0.0162126
326	0.0833547	0.0169419	0.0841418	0.0255275	0.0144355	0.011781	0.0169185	0.00904794	0.0127941	0.018747	0.0315267	0.0252937	0.0403618	0.0128396	0.0168818	0.0184285	0.0118666	0.00771897	0.0189798	0.0147041	0.00940323	0.0086202	0.0121288	0.00628697	0.0157678	0.00926826	0.00646024	0.0155778	0.0132986	0.0191693	0.00927331	0.0263701	0.00791539	0.0149956	0.0121951	0.0241303	0.00682297	0.0243632	0.0121013	0.0410843	0.0247303	0.0133442	0.0568375	0.0267273	0.0228719	0.0136048	0.0207996	0.00892007	0.02464
327	0.0815659	0.0112977	0.075153	0.0217111	0.0148998	0.00889857	0.018176	0.00587463	0.0169496	0.0200082	0.0292716	0.0226891	0.0397843	0.0148504	0.0224838	0.014985	0.0127877	0.00981367	0.0109636	0.0161327	0.00922906	0.0137987	0.0174608	0.00809513	0.0185901	0.00946723	0.00570346	0.0141963	0.0122278	0.0341735	0.0155341	0.0193075	0.0105219	0.0111334	0.00764802	0.0193732	0.00638523	0.02273	0.0133946	0.041386	0.0206327	0.0249658	0.0451612	0.0226518	0.0301234	0.0128846	0.0266628	0.00825857	0.0300067
328	0.0769871	0.0102437	0.0735019	0.0163614	0.0117698	0.00828208	0.0153636	0.00458157	0.0186513	0.0275415	0.030527	0.0243515	0.0390798	0.0156879	0.0156677	0.0180441	0.0133298	0.00511384	0.0168533	0.0118407	0.0132576	0.0075465	0.0184871	0.00796636	0.0203921	0.0116584	0.00451705	0.010477	0.0173841	0.0167594	0.0123998	0.0193554	0.0158862	0.00965628	0.010876	0.011356	0.00851896	0.0307427	0.0139753	0.0629258	0.0170204	0.0175226	0.0468247	0.0265597	0.0300845	0.0150827	0.0325628	0.00935732	0.0270679
329	0.0894812	0.0134677	0.0763031	0.0238915	0.0142478	0.00862757	0.0138416	0.00851631	0.0223554	0.0328072	0.0350353	0.0240202	0.0422375	0.0156239	0.0180966	0.0212433	0.0114688	0.00863978	0.0171457	0.0102736	0.00967372	0.0126193	0.0123484	0.0089539	0.0206862	0.0103131	0.00697904	0.0164561	0.0228084	0.0202712	0.0146353	0.0128536	0.0186584	0.0089542	0.0144533	0.013761	0.00676058	0.0168889	0.0151496	0.0424769	0.018068	0.014491	0.0418389	0.0175586	0.0242826	0.0179273	0.0211762	0.00876748	0.0228647
330	0.0903395	0.0138373	0.0761071	0.0234585	0.0183133	0.00763836	0.0144692	0.00649255	0.0234079	0.0326952	0.0354244	0.0197314	0.0387465	0.0215012	0.0216026	0.0121239	0.0168746	0.0118667	0.012425	0.0150893	0.00887793	0.00769967	0.0124435	0.00607115	0.0116407	0.0110899	0.00490075	0.0140628	0.0201571	0.0233909	0.00954532	0.0206611	0.0156956	0.00973021	0.0105137	0.0169235	0.00589054	0.0191445	0.0121698	0.040519	0.031004	0.0206994	0.038082	0.0208199	0.0246745	0.0168165	0.0241985	0.00794995	0.0224829
331	0.0889109	0.0114279	0.0637742	0.0138285	0.0121564	0.00529464	0.0125494	0.00488934	0.0117992	0.0227243	0.0255977	0.0322969	0.0492411	0.0166381	0.0144467	0.0232989	0.00847708	0.0109816	0.0121943	0.0188822	0.00751902	0.00916258	0.0158377	0.00850093	0.0174877	0.00733957	0.00623552	0.0186539	0.0154834	0.0175687	0.0135367	0.0154928	0.0102716	0.0125924	0.012406	0.011133	0.00549947	0.0215298	0.0157812	0.0635904	0.0302337	0.0203624	0.050157	0.0229302	0.0318205	0.013823	0.026145	0.00732158	0.032175
332	0.0938169	0.010788	0.0874892	0.0247858	0.0132695	0.00961447	0.0139175	0.0104068	0.015379	0.0184686	0.031994	0.0215778	0.0499822	0.0132512	0.0144452	0.0143485	0.0096945	0.0095076	0.0128447	0.0166905	0.00635304	0.0122166	0.019151	0.0100633	0.016589	0.00946264	0.00863684	0.0148057	0.0188213	0.0178173	0.0171132	0.0156373	0.0119943	0.00945687	0.0139727	0.00725885	0.00481639	0.0173908	0.0153044	0.0420352	0.0150822	0.0207098	0.0575291	0.0262394	0.0265992	0.0152544	0.0250624	0.00925285	0.023102
333	0.0838077	0.00686525	0.0820712	0.0262127	0.01321	0.00956611	0.0184768	0.00574848	0.0229866	0.0273439	0.0383046	0.0210218	0.0395261	0.0138287	0.0151739	0.0146074	0.0167692	0.00666315	0.0178093	0.0167542	0.0121056	0.00716407	0.0146873	0.00883703	0.0169569	0.0111615	0.00395337	0.0148857	0.0148023	0.0201196	0.0148163	0.017735	0.0134061	0.00629991	0.00902726	0.0159074	0.00624314	0.0260663	0.0154335	0.0323032	0.022676	0.0278129	0.0473901	0.0218026	0.0160731	0.0230528	0.0231368	0.00885241	0.0305447
334	0.0844488	0.018341	0.0975366	0.0240052	0.0148033	0.00621864	0.0178928	0.00485687	0.0138727	0.0196055	0.0395073	0.016625	0.0295702	0.0243673	0.0148049	0.0146335	0.0071757	0.0110448	0.0203997	0.0165415	0.0111052	0.0162447	0.0165657	0.00753955	0.0181654	0.00857458	0.00486004	0.0146227	0.0221514	0.025763	0.0115376	0.014844	0.0159532	0.00896169	0.013344	0.0179541	0.00679491	0.0207345	0.0159914	0.0571968	0.0239666	0.0151514	0.0249146	0.0127635	0.0276332	0.0121926	0.0196324	0.0103238	0.0282663
335	0.0718382	0.0112312	0.0858399	0.0198723	0.0123737	0.00857813	0.0154214	0.00721242	0.0198676	0.024353	0.0333644	0.0189814	0.0307351	0.0158889	0.0174061	0.0238445	0.0100441	0.0088199	0.0204329	0.0133559	0.00785571	0.00653422	0.0186828	0.00933259	0.0148151	0.0147042	0.00608315	0.0150853	0.0163202	0.0266234	0.0119318	0.0207429	0.0112	0.0151087	0.0119225	0.0248684	0.00647136	0.0193915	0.0140598	0.0553656	0.0167365	0.0172319	0.0593069	0.0226488	0.0186047	0.0109779	0.0283087	0.0066808	0.0229434
336	0.0787787	0.0173296	0.0771764	0.0225357	0.0160875	0.00774385	0.0149571	0.00669211	0.0170547	0.0255373	0.0350042	0.0219062	0.0459826	0.0152481	0.0153221	0.00945224	0.0181869	0.0131292	0.0152615	0.017399	0.00904461	0.00950379	0.0129717	0.00943779	0.0246412	0.00588604	0.00397015	0.0167219	0.0153166	0.0157683	0.0131526	0.0115382	0.0115174	0.0101152	0.0140036	0.0151555	0.00685861	0.027501	0.018311	0.0492256	0.0281985	0.0148385	0.040855	0.0227567	0.023907	0.0150682	0.0309279	0.0118886	0.0201337
337	0.0743895	0.010206	0.0816202	0.0242735	0.0144158	0.00963697	0.0173181	0.00511456	0.0168758	0.0257426	0.0375965	0.0177287	0.0347077	0.0194052	0.0141193	0.021868	0.0108772	0.0111898	0.0137883	0.0162846	0.0118487	0.0114785	0.0166313	0.00953186	0.024207	0.0117454	0.0042558	0.0163621	0.0212447	0.0217915	0.0099557	0.0151131	0.0164265	0.0119862	0.00953007	0.0152597	0.00698638	0.0284627	0.0146665	0.0397935	0.0251068	0.0160709	0.0496802	0.0176495	0.0234779	0.0202605	0.0209892	0.0118683	0.0204614
338	0.0949891	0.00961561	0.0895988	0.0191362	0.0168971	0.00866727	0.0184383	0.00576816	0.0156503	0.022573	0.0334069	0.0159341	0.0362861	0.0138904	0.0207528	0.0236356	0.014244	0.00650008	0.0152579	0.0165665	0.00744739	0.0111121	0.0185336	0.00800431	0.0175318	0.0112258	0.00736572	0.0142428	0.0181172	0.0223399	0.0126564	0.0158983	0.0137833	0.0110872	0.0123936	0.0134912	0.00422895	0.0193767	0.0216585	0.0443172	0.019934	0.0211198	0.0362484	0.0231398	0.0275804	0.0132107	0.0288667	0.00803703	0.019243
339	0.100802	0.00935948	0.0818193	0.0247538	0.0130361	0.00808329	0.0166733	0.00792429	0.0220333	0.0213135	0.0350131	0.0253965	0.0305653	0.0132213	0.0168148	0.0187466	0.0181525	0.0101124	0.015608	0.0163564	0.0087531	0.0120548	0.0154188	0.00785971	0.0172064	0.0116418	0.00453885	0.0111606	0.0183208	0.0216515	0.0162541	0.0158159	0.0180167	0.0113866	0.00740813	0.0136414	0.00607615	0.0201353	0.0155285	0.0393827	0.0210877	0.019916	0.0282004	0.0224516	0.0252808	0.0190341	0.024342	0.0124388	0.0292109
340	0.0896055	0.0153304	0.0703746	0.0245469	0.0152832	0.00809644	0.0157786	0.00402449	0.0173035	0.024758	0.0357272	0.0187105	0.0476811	0.0152394	0.015119	0.0141119	0.0156157	0.0103825	0.0175187	0.0145953	0.00815731	0.0114169	0.0134106	0.00949408	0.0159397	0.0099554	0.00435183	0.0179186	0.0105461	0.0207892	0.0119873	0.0250069	0.0120797	0.00839283	0.0153975	0.0131066	0.00577388	0.0224941	0.0142947	0.0492907	0.0162951	0.0169963	0.0455351	0.0252258	0.0346258	0.0128012	0.0220378	0.0111456	0.0257302
341	0.0691628	0.0088157	0.0677757	0.0212268	0.0115625	0.0105703	0.0186357	0.00552048	0.0172836	0.0213739	0.027115	0.0152728	0.0316372	0.0172785	0.0288911	0.0216524	0.00999078	0.00952521	0.0154585	0.0188814	0.00711503	0.0083284	0.0168493	0.00631554	0.0214647	0.0116808	0.00541403	0.0201406	0.0197874	0.0216709	0.0140819	0.0137651	0.0132744	0.00980466	0.0102409	0.015781	0.00542051	0.037762	0.0161589	0.0497458	0.0307356	0.0177291	0.0359374	0.0231655	0.036715	0.0143935	0.0342603	0.00855323	0.0260781
342	0.0930589	0.0108953	0.0906158	0.0216101	0.0143973	0.00701857	0.0176197	0.00610148	0.0214946	0.0259324	0.0375999	0.0194402	0.0311971	0.00965843	0.0164116	0.0158229	0.0122615	0.0124247	0.0142513	0.0146734	0.0108497	0.0119208	0.014799	0.00477114	0.0206951	0.0119494	0.00668978	0.0138842	0.0156965	0.0190611	0.0153554	0.0168048	0.0164112	0.013394	0.009942	0.0174171	0.00846298	0.0219441	0.0182944	0.0451897	0.0225534	0.018964	0.0433419	0.0170546	0.0253121	0.0128578	0.0210606	0.00838029	0.0244578
343	0.0879782	0.0114722	0.0863873	0.023568	0.0125485	0.00715745	0.0144044	0.00765178	0.0173269	0.0294593	0.0359732	0.0217423	0.0391724	0.0106875	0.017027	0.0157006	0.0160676	0.00816232	0.0119068	0.0152817	0.00717619	0.0128198	0.0187003	0.00644537	0.0194707	0.00956623	0.00507556	0.015765	0.0182074	0.0204185	0.011633	0.0182574	0.0118776	0.0131481	0.0156209	0.0077172	0.00687767	0.0228675	0.0192492	0.0402252	0.0236103	0.0168954	0.0505792	0.0196168	0.0227831	0.0140975	0.0233135	0.00708475	0.0312251
344	0.0850322	0.0115188	0.077568	0.0256768	0.0160682	0.0103166	0.0165262	0.00562856	0.0204308	0.0228986	0.0333578	0.0235209	0.0350542	0.0121629	0.0185296	0.0156936	0.0132211	0.0101925	0.0153723	0.0105527	0.00733321	0.0119161	0.0151166	0.00929521	0.0242682	0.0111839	0.00417267	0.0115999	0.0186979	0.0268474	0.0135168	0.0129075	0.0127424	0.0116676	0.0110834	0.00805488	0.00688297	0.0333834	0.0152025	0.0453028	0.0241249	0.0170232	0.0387798	0.0203762	0.0245001	0.0229677	0.0209567	0.00640581	0.0343682
345	0.0895341	0.0185831	0.0866087	0.0218261	0.0159984	0.00990164	0.0205978	0.00719849	0.0170098	0.0298369	0.0341191	0.0228495	0.0308828	0.0135105	0.0158097	0.0145667	0.0120019	0.00845099	0.0115765	0.0150779	0.00984059	0.00734588	0.0201278	0.00762689	0.0156616	0.0101353	0.00677051	0.0124395	0.0210928	0.0134948	0.013831	0.0159657	0.0134149	0.00933695	0.0171538	0.0124851	0.00409817	0.0197334	0.0172746	0.041686	0.0288899	0.020965	0.0343794	0.0248087	0.028039	0.0177794	0.0245766	0.0138431	0.0212631
346	0.0855305	0.0151068	0.0634498	0.0243306	0.0127243	0.013806	0.013302	0.0059695	0.0182029	0.0224882	0.0287451	0.0233712	0.0444285	0.0134125	0.0172946	0.0211364	0.0153402	0.00782474	0.0143354	0.016104	0.00693118	0.00970636	0.0198813	0.0103648	0.0195815	0.0131877	0.00641262	0.0161126	0.0135284	0.0211409	0.0113413	0.0192148	0.0124799	0.00950481	0.0115866	0.0138709	0.00663997	0.025092	0.0176459	0.044437	0.0217107	0.0159482	0.0456735	0.0271276	0.0256595	0.0148605	0.0303988	0.00606499	0.0269926
347	0.0840701	0.012981	0.0820766	0.024247	0.0144436	0.00845589	0.0195424	0.00702862	0.0175716	0.0230206	0.0321527	0.0156562	0.0301775	0.0142516	0.0155481	0.0163631	0.0107909	0.0110302	0.0145155	0.0163087	0.00671048	0.0107224	0.016062	0.00568557	0.0170976	0.0128848	0.00706144	0.0192596	0.0159147	0.0325937	0.0133093	0.0143288	0.0161424	0.0142859	0.0139515	0.0122193	0.00612106	0.0243463	0.014998	0.0300534	0.0343701	0.0204254	0.0600295	0.0157109	0.0209664	0.0213541	0.0160218	0.00896276	0.0281788
348	0.0926128	0.0145025	0.0850935	0.0256607	0.0127669	0.00747489	0.0207709	0.00774782	0.0193968	0.0269887	0.0355367	0.0166536	0.0349292	0.0122293	0.0162647	0.017011	0.00925478	0.0133417	0.0155669	0.0139694	0.00822403	0.0120137	0.0155157	0.00889112	0.0120325	0.011734	0.00708307	0.0145822	0.0157453	0.0278468	0.0117976	0.0159185	0.0131964	0.0114357	0.0100313	0.0165435	0.00309678	0.0206772	0.016391	0.0585587	0.0160897	0.0161848	0.031695	0.0229461	0.0215681	0.0178607	0.0322266	0.00857004	0.0237709
349	0.0697781	0.0137016	0.0695955	0.0202425	0.0124241	0.00739302	0.0127696	0.00476088	0.0126466	0.0233098	0.0268912	0.0237409	0.0458896	0.0186461	0.0249419	0.0151223	0.0145526	0.00756869	0.0120424	0.0174764	0.0117654	0.0123421	0.0140421	0.00761145	0.0176631	0.0122442	0.0089504	0.0112524	0.0138124	0.0166587	0.0152137	0.0215828	0.0130513	0.00712988	0.0106868	0.0120945	0.00755404	0.0313298	0.0127495	0.0601746	0.0291835	0.020154	0.0435781	0.0228711	0.0311682	0.0172316	0.0250426	0.00958125	0.0297865
350	0.087238	0.0113499	0.085318	0.0252476	0.0181905	0.00790853	0.0147934	0.00774964	0.018549	0.0229441	0.036834	0.0208468	0.0378622	0.0204948	0.0193154	0.0173642	0.00984063	0.0118542	0.0140599	0.0110981	0.00835019	0.00934778	0.0155889	0.00852042	0.0167319	0.0106598	0.00612839	0.0199077	0.0211174	0.0222098	0.0124701	0.0225147	0.0103331	0.0129606	0.00981159	0.0104022	0.00794703	0.0279692	0.0125185	0.0384426	0.0210998	0.0282681	0.0395463	0.0163069	0.0194972	0.018976	0.0232402	0.0103063	0.0199682
351	0.0595892	0.00786894	0.0728376	0.0217149	0.0107801	0.00642658	0.0148883	0.00583318	0.0157343	0.0284838	0.0245284	0.0283478	0.0518843	0.0168493	0.0152157	0.0144782	0.0132701	0.00594549	0.0159617	0.0188406	0.0091944	0.00946166	0.0186101	0.0150097	0.023361	0.0142586	0.00815868	0.016143	0.0137225	0.0160739	0.0145283	0.0222434	0.0143759	0.00811473	0.0195353	0.0173906	0.00868959	0.0261769	0.0127764	0.0509587	0.0241174	0.01452	0.0482812	0.0220725	0.0258255	0.0141434	0.0204966	0.00730991	0.034972
352	0.0978025	0.0143247	0.0734441	0.0236866	0.0149135	0.0101942	0.0157234	0.00623431	0.0206449	0.0215476	0.0365898	0.019295	0.0291043	0.0136871	0.0171312	0.0207242	0.00884015	0.00925292	0.0219474	0.0122919	0.00724145	0.00953262	0.0164442	0.00629463	0.0188974	0.0118898	0.00892203	0.0114744	0.0125663	0.0272634	0.0132755	0.0180814	0.0116413	0.0124455	0.0146163	0.0146358	0.00545811	0.0282652	0.0118311	0.0418895	0.0254388	0.0161373	0.0497225	0.0200111	0.0252331	0.0109905	0.0315146	0.00846408	0.0224423
353	0.0818203	0.0208422	0.0692619	0.0234805	0.017777	0.00794857	0.0186014	0.00401445	0.022303	0.0285101	0.035333	0.0190626	0.036098	0.0170535	0.0182058	0.0148187	0.0136521	0.00872684	0.0155222	0.0158976	0.0099072	0.00810455	0.0207544	0.0107736	0.0240829	0.0105874	0.00549203	0.0120097	0.0144877	0.0179939	0.0134266	0.0174486	0.00879668	0.00827417	0.0118675	0.00923633	0.00523425	0.0225964	0.0155549	0.0375233	0.0280425	0.0219116	0.0415949	0.0230086	0.0234669	0.0220416	0.030996	0.0100356	0.0258204
354	0.0908981	0.0131528	0.0830683	0.0256934	0.0106807	0.0100654	0.015642	0.00244432	0.0169629	0.0274807	0.0370754	0.017168	0.047225	0.0161249	0.0121775	0.0157041	0.0228145	0.00942814	0.0129579	0.0146465	0.00736418	0.011935	0.012255	0.0073458	0.0188482	0.0129047	0.00678383	0.0182348	0.0157546	0.0250013	0.0166408	0.0130149	0.00845524	0.013992	0.0113143	0.0124028	0.00546523	0.0199927	0.0185821	0.043521	0.0151071	0.0312378	0.0325989	0.0198078	0.020886	0.021432	0.0253926	0.00845433	0.0238643
355	0.0896424	0.0134593	0.0929471	0.0217078	0.0104259	0.00729344	0.0184537	0.00540092	0.0165216	0.0279311	0.0358651	0.0158353	0.0350916	0.0171912	0.0184267	0.014297	0.0142968	0.0123108	0.0177151	0.018652	0.00947892	0.020118	0.0121255	0.0119924	0.0202174	0.00991873	0.0089527	0.0172141	0.0163532	0.0225258	0.0114773	0.0167338	0.0126949	0.0117723	0.00899876	0.0111693	0.00588477	0.0274183	0.0199477	0.0385502	0.0154139	0.0168738	0.0345705	0.0169012	0.02142	0.0194998	0.0191687	0.0105354	0.0286081
356	0.0921569	0.0102546	0.0835757	0.0258489	0.0155605	0.00856485	0.0155768	0.00597214	0.0226752	0.0183416	0.0378592	0.0173092	0.0367236	0.0170542	0.0208751	0.0136104	0.0114785	0.00932144	0.0184541	0.0117392	0.00849171	0.0125541	0.0152327	0.0115302	0.017324	0.00847237	0.00660841	0.0132992	0.0161382	0.0179504	0.0145912	0.0140711	0.00980596	0.013994	0.0110509	0.0135654	0.00658291	0.0293436	0.0141627	0.0435722	0.0211669	0.019223	0.0561714	0.0187785	0.0306596	0.0161433	0.0201974	0.00654573	0.019821
357	0.0798142	0.00841389	0.0774143	0.0221092	0.0146032	0.00978725	0.0109898	0.00584821	0.0183929	0.0123745	0.0312508	0.0183057	0.0378139	0.0179785	0.0135618	0.0168561	0.0141022	0.00646191	0.0105271	0.0156555	0.00795764	0.0126522	0.0172958	0.00938315	0.0256352	0.0113429	0.00684989	0.0130104	0.0203316	0.0208866	0.0131232	0.0249451	0.0155769	0.0100706	0.0144092	0.0198374	0.00471666	0.0212241	0.01352	0.0486423	0.0283223	0.0203719	0.0447536	0.0219565	0.036778	0.0133726	0.018272	0.0111599	0.0313415
358	0.0774067	0.0150322	0.0639561	0.0246403	0.0121036	0.00554582	0.0148723	0.00763406	0.0124035	0.0214783	0.0309955	0.0181937	0.0532836	0.0177388	0.0193033	0.014346	0.0114243	0.00990533	0.023384	0.0153917	0.00922249	0.00828584	0.0235946	0.00581731	0.0197353	0.00755173	0.0074571	0.0150603	0.0170112	0.0228142	0.0162104	0.00933478	0.0141841	0.0106902	0.00987002	0.0111965	0.00863515	0.0271407	0.0142258	0.0482111	0.0294554	0.0232715	0.0465265	0.0251263	0.0213247	0.0138487	0.0262007	0.00947189	0.0294866
359	0.0955932	0.0110711	0.084047	0.0258297	0.0172724	0.00777786	0.0162324	0.00638142	0.0147958	0.0276148	0.0366387	0.018959	0.0376454	0.0127139	0.0111818	0.0164424	0.0130849	0.00862204	0.0123658	0.0142692	0.0104692	0.0105933	0.0171176	0.010854	0.0188499	0.00859018	0.00713221	0.0120501	0.0206958	0.0178417	0.0146619	0.0106656	0.0160648	0.013536	0.0125725	0.0150763	0.00618985	0.0192097	0.0169978	0.0548605	0.0261146	0.0172659	0.0305655	0.0226718	0.0244328	0.0106824	0.0232307	0.0104705	0.0319979
360	0.0974301	0.00894722	0.0796621	0.0303443	0.0108813	0.00820147	0.0174854	0.00617945	0.0193548	0.0159719	0.0306896	0.0189958	0.0474634	0.0166572	0.0164328	0.0165683	0.0144121	0.00738956	0.0185161	0.0192277	0.0082565	0.0106923	0.010955	0.00836979	0.0210921	0.0103161	0.00354081	0.020468	0.0144465	0.0179684	0.0102956	0.0180706	0.00908482	0.0104564	0.0103291	0.0256428	0.00531032	0.0192616	0.01347	0.0406573	0.0159436	0.0160281	0.0602215	0.0241541	0.0276828	0.0161887	0.0173891	0.00555777	0.0273397
361	0.0965046	0.0148038	0.081207	0.0210648	0.0170383	0.00908489	0.0175639	0.0051101	0.0224671	0.0215988	0.0365734	0.018598	0.0406794	0.0195784	0.0248822	0.0180085	0.0124205	0.00868692	0.0150103	0.0163513	0.00765401	0.0107725	0.0212472	0.0112282	0.0173363	0.00799023	0.00500033	0.0140846	0.0163983	0.02243	0.0149226	0.0127661	0.0106077	0.0123242	0.0096084	0.00924897	0.00481429	0.0251669	0.015766	0.0455288	0.0213726	0.0179136	0.0396626	0.0154254	0.0197982	0.0188448	0.0208794	0.0109803	0.0229951
362	0.090519	0.0138734	0.09606	0.0227386	0.0117767	0.00698322	0.0161386	0.00937008	0.0196235	0.0258805	0.0334895	0.0229308	0.0356854	0.015062	0.0163846	0.0148688	0.0121356	0.00944597	0.0125768	0.0211459	0.00894215	0.017964	0.0179592	0.0102103	0.0135233	0.00994643	0.00561244	0.0160918	0.0161559	0.0253086	0.0187033	0.0121844	0.0119647	0.0128437	0.0116212	0.0150218	0.00445878	0.0255589	0.0157057	0.0285775	0.0185706	0.0180484	0.0332077	0.0182528	0.0274356	0.0144496	0.0241301	0.012458	0.028404
363	0.0686037	0.0136109	0.0666282	0.0211489	0.0138482	0.00874326	0.0168823	0.0050715	0.0217054	0.0327651	0.0335794	0.0213438	0.0433308	0.0202253	0.0141208	0.0143306	0.0104992	0.00845325	0.0145214	0.0115311	0.00710841	0.0108219	0.0144733	0.00928847	0.0161104	0.00682401	0.00598936	0.0139709	0.0260246	0.0231064	0.0122721	0.0153719	0.0138263	0.0100453	0.0143047	0.00995054	0.00814951	0.023257	0.0195146	0.0558545	0.026539	0.0174637	0.0465511	0.0239884	0.027052	0.0112067	0.0276749	0.011081	0.031236
364	0.0852851	0.0140587	0.0820799	0.0218058	0.0137409	0.00913955	0.0149194	0.0068736	0.0191431	0.0252471	0.0258564	0.0194135	0.033104	0.0138083	0.0183847	0.0171865	0.017474	0.0125833	0.0172998	0.0116045	0.0101	0.0163099	0.0176963	0.00777728	0.0162927	0.0101972	0.00446736	0.0136798	0.0171782	0.0182458	0.0168278	0.0204209	0.0101292	0.014037	0.0117929	0.0132039	0.00641803	0.0286788	0.0127729	0.0444194	0.0201692	0.0140804	0.050919	0.0273535	0.0306819	0.0163988	0.0139314	0.00920491	0.0276075
365	0.0920243	0.0173655	0.0767147	0.0227228	0.0133095	0.00695749	0.0130684	0.00690228	0.019361	0.0291437	0.0323338	0.0224368	0.0356566	0.0147314	0.0175727	0.0117073	0.0148943	0.00779747	0.0167426	0.0151146	0.01098	0.0070468	0.0161348	0.00603495	0.016866	0.00967498	0.00685953	0.0150076	0.0140674	0.0196189	0.014597	0.0198188	0.0140288	0.0113491	0.0118568	0.0214516	0.0050232	0.0264907	0.0147177	0.042606	0.0224168	0.0159494	0.0405878	0.0240504	0.0230035	0.0182694	0.0185574	0.0103302	0.036047
366	0.0877714	0.0105538	0.0771578	0.0241997	0.0158403	0.00769718	0.0181456	0.0065457	0.0188826	0.0197258	0.0324951	0.0208869	0.0450967	0.0141687	0.0153309	0.0190332	0.0134211	0.00771039	0.0177053	0.0138412	0.00792572	0.0125885	0.0176817	0.00874111	0.0134858	0.00922127	0.00856842	0.0182444	0.0170029	0.0285919	0.0168029	0.0177616	0.0114812	0.0136211	0.0106262	0.0158009	0.00832876	0.0237863	0.0105911	0.0388689	0.0218858	0.016583	0.0373064	0.0208237	0.0234296	0.0176536	0.0272965	0.010746	0.0283456
367	0.0793732	0.0132358	0.0766457	0.0180889	0.0104141	0.00624596	0.0143849	0.00868323	0.0131291	0.0326323	0.038768	0.014772	0.0501346	0.0155299	0.0239806	0.011144	0.0161244	0.00752503	0.012331	0.0172375	0.006949	0.00989529	0.0174538	0.00916639	0.0180937	0.0113748	0.00650214	0.0145425	0.0210851	0.0196698	0.0114148	0.0188281	0.0110562	0.0118524	0.0127527	0.0155235	0.00834925	0.0217579	0.014648	0.0495275	0.0319241	0.0185796	0.0400126	0.0210962	0.0221448	0.0171465	0.0212831	0.012128	0.0248623
368	0.0945323	0.0159946	0.0763833	0.0316218	0.0133558	0.0103949	0.015665	0.00772108	0.0127952	0.0167065	0.0358154	0.0233383	0.0513012	0.0146324	0.0164862	0.0151704	0.0131485	0.00897462	0.0177031	0.0217329	0.00819895	0.0118328	0.0119422	0.00870159	0.0199751	0.00948573	0.00348033	0.00980459	0.017704	0.0205783	0.00970092	0.0189561	0.0107866	0.0117826	0.0104055	0.0178347	0.00454057	0.0192585	0.00975503	0.0506721	0.0166809	0.0191556	0.0515866	0.0184347	0.0267681	0.0130024	0.0162781	0.00908511	0.030139
369	0.0929527	0.0103268	0.07907	0.0236513	0.0154294	0.0100454	0.0174169	0.00569435	0.0235142	0.0280723	0.0381619	0.0180281	0.0301359	0.0156262	0.0182311	0.0204124	0.0155814	0.0117546	0.0188862	0.0147904	0.00790152	0.0116263	0.0128197	0.00833866	0.0244902	0.0105026	0.00612261	0.015445	0.0189536	0.0230859	0.0142787	0.0166539	0.0127533	0.0122529	0.0112592	0.00861886	0.00587412	0.0261751	0.0168142	0.0435537	0.0188039	0.0212778	0.0340899	0.0178562	0.0240973	0.0111188	0.0248743	0.00939538	0.0231848
370	0.0942402	0.00910982	0.0664514	0.0255901	0.013233	0.00937417	0.0141284	0.0042914	0.0140519	0.0205096	0.0340526	0.0272076	0.03817	0.0127429	0.0118208	0.0236227	0.0134259	0.00665343	0.0220087	0.012278	0.0108919	0.0113313	0.00955709	0.00857899	0.0189363	0.00889687	0.00793119	0.0128027	0.016642	0.0211973	0.0135341	0.0192194	0.016663	0.0105637	0.0123784	0.0175385	0.0109795	0.018814	0.013004	0.0494128	0.0294677	0.0203625	0.0440553	0.0199691	0.0287218	0.0144087	0.0258321	0.00859759	0.0267496
371	0.0886373	0.011192	0.0883294	0.0279608	0.0146946	0.00906697	0.014559	0.00561804	0.0186534	0.026123	0.0352125	0.0190623	0.0428045	0.0166121	0.0151643	0.0164352	0.0173382	0.00988005	0.0182343	0.0147425	0.00805202	0.0119316	0.0114913	0.00894863	0.0144446	0.00966159	0.00502226	0.0147127	0.0141756	0.0181785	0.0152267	0.0177684	0.0116649	0.0134269	0.0113396	0.012836	0.00605472	0.0331897	0.0114266	0.0437155	0.01918	0.0156364	0.0428181	0.0208158	0.0241871	0.015336	0.021767	0.0092383	0.0274329
372	0.0888638	0.0122271	0.0766514	0.0232303	0.012757	0.00754141	0.0136654	0.00621892	0.0199159	0.0226856	0.0371648	0.0209261	0.0435225	0.0193828	0.0205307	0.0126912	0.00909758	0.0089563	0.0156385	0.0159999	0.0129354	0.00982076	0.0206171	0.00667308	0.0173972	0.0109494	0.0050532	0.0140069	0.0155545	0.0180308	0.0120167	0.0240701	0.0150214	0.00962909	0.0141864	0.0133576	0.00531151	0.0224197	0.0131004	0.046806	0.017539	0.0190058	0.0454696	0.0197956	0.0275927	0.0173036	0.0222568	0.00895993	0.0274527
373	0.069706	0.00926079	0.0817004	0.0263868	0.0130518	0.00907535	0.0160512	0.00860068	0.0160829	0.0268502	0.0313137	0.0185511	0.0341551	0.0187519	0.019606	0.0162682	0.015888	0.0103933	0.0148251	0.0174775	0.00940371	0.00992611	0.0213843	0.00842974	0.0217554	0.0075894	0.00456858	0.0157065	0.0260456	0.0218258	0.0147149	0.017228	0.0144404	0.0105716	0.0143396	0.0145048	0.00655489	0.0289356	0.0146265	0.0471042	0.018989	0.017128	0.0409264	0.02256	0.0248888	0.0208034	0.0214463	0.00793428	0.0216719
374	0.0954628	0.0179143	0.0737148	0.0192004	0.0124033	0.00926171	0.0175899	0.00855355	0.0242821	0.0230546	0.0295877	0.0181109	0.0307372	0.0173319	0.0207403	0.020304	0.0104526	0.010014	0.0157926	0.0158039	0.00556974	0.00888892	0.0175833	0.00846306	0.0151641	0.0104181	0.00574852	0.0272356	0.0174155	0.0274271	0.0116188	0.0241639	0.015771	0.0136305	0.00983759	0.0135585	0.00515139	0.020993	0.0117609	0.0462903	0.0208369	0.0226974	0.039595	0.0144391	0.0217736	0.0187809	0.0288113	0.00763695	0.0184269
375	0.0890208	0.0117763	0.0847124	0.0242731	0.0150238	0.0121447	0.013195	0.00386525	0.016622	0.020706	0.0344296	0.0178484	0.0296726	0.015471	0.0173199	0.0153841	0.0120577	0.00871585	0.0180789	0.0201455	0.0100698	0.0164681	0.0189655	0.00733099	0.0189514	0.00623938	0.00455514	0.0173221	0.0171275	0.0165233	0.0140794	0.0170772	0.0121683	0.0115562	0.00866093	0.0132227	0.00741149	0.033757	0.0135067	0.0414978	0.0179814	0.0244063	0.0455916	0.0180751	0.0309236	0.0168209	0.0251815	0.0109859	0.0230801
376	0.0769286	0.0161335	0.0779315	0.0234971	0.0134627	0.00903341	0.0161265	0.00859242	0.0253742	0.0265528	0.0404912	0.0215566	0.0397941	0.0187617	0.0141678	0.0170337	0.0110991	0.00694669	0.0128915	0.0178996	0.0114944	0.00994367	0.0146313	0.00946061	0.0187888	0.0122858	0.00535943	0.0186749	0.0188573	0.021987	0.0145643	0.0161577	0.0147175	0.00680776	0.0140023	0.0237853	0.00655186	0.0203513	0.0143991	0.0346602	0.0285332	0.0171883	0.0441182	0.0232663	0.0198006	0.0138344	0.021038	0.00686459	0.0236013
377	0.0856017	0.0118632	0.0797417	0.0287508	0.0142678	0.00814367	0.0164341	0.00493603	0.0220048	0.0246664	0.0319423	0.0204777	0.0427005	0.0203924	0.0164817	0.0169984	0.0105304	0.0121194	0.0227559	0.0153606	0.00829129	0.0104887	0.0119144	0.00815813	0.0191538	0.00903694	0.00601176	0.0159071	0.0156821	0.0182917	0.0109119	0.0175418	0.0143977	0.0133018	0.0105638	0.0170349	0.00425938	0.0238	0.0133787	0.0450852	0.0169998	0.0244932	0.0393137	0.0224393	0.0252148	0.0125224	0.021176	0.0105798	0.0278802
378	0.0854623	0.0197977	0.0697893	0.0259149	0.0123567	0.00540544	0.0158332	0.00767799	0.0142379	0.0229288	0.025579	0.016743	0.0446516	0.0175647	0.0173085	0.0221596	0.0130866	0.0116646	0.0153958	0.0156249	0.00972058	0.00966414	0.0196351	0.00829262	0.0203271	0.00872681	0.00748624	0.0124476	0.0207552	0.0212948	0.0139329	0.018763	0.0151183	0.0143713	0.00964222	0.0173772	0.00767295	0.0234878	0.0132351	0.0443866	0.0225321	0.0251683	0.0350622	0.0214498	0.021288	0.0122033	0.0318986	0.0129601	0.0219176
379	0.0849555	0.00970796	0.0883339	0.0242061	0.017078	0.00693362	0.0151308	0.0071925	0.0220898	0.02251	0.0293129	0.0270477	0.0499911	0.0139857	0.0145015	0.0196003	0.0118711	0.0069259	0.0163338	0.0162895	0.00903846	0.00915524	0.0200938	0.00867791	0.0173252	0.0104188	0.00677499	0.01412	0.0167744	0.0186715	0.0171572	0.014323	0.010032	0.00885811	0.0142547	0.0101088	0.0049594	0.0205681	0.0127887	0.0523114	0.0127676	0.016487	0.043851	0.022982	0.0265527	0.0155612	0.0212033	0.00783913	0.0323467
380	0.0879026	0.00994	0.0750024	0.0213823	0.0118174	0.00941778	0.013303	0.00832977	0.0241532	0.0175864	0.0296679	0.0244999	0.0340659	0.0183293	0.0195982	0.0229337	0.0114521	0.0126777	0.0228649	0.0156606	0.00659486	0.0106323	0.0183036	0.0101335	0.0195003	0.0112575	0.00485609	0.0127671	0.0204052	0.0201157	0.0165345	0.0138917	0.0145302	0.0126834	0.0144589	0.0154667	0.00734604	0.0205118	0.0174018	0.0409265	0.0132836	0.0198037	0.054515	0.0175319	0.0277524	0.0128453	0.0223791	0.0103592	0.0226273
381	0.0914769	0.0156655	0.073573	0.0205218	0.0136008	0.0085898	0.0173893	0.00453116	0.0205567	0.0348449	0.0350559	0.0210863	0.0301828	0.0168931	0.0162236	0.0156227	0.0116473	0.00904405	0.0187566	0.0123354	0.0110374	0.00998908	0.0151204	0.00726267	0.0187531	0.011491	0.00706933	0.0190208	0.0208648	0.0232769	0.0126235	0.0182186	0.0100868	0.0111817	0.0137224	0.0154311	0.00694861	0.0222365	0.0163488	0.0368493	0.0273091	0.022282	0.0417332	0.0156076	0.02286	0.0229268	0.0181419	0.00768057	0.0263285
382	0.0819378	0.0157446	0.0787951	0.0264248	0.0171108	0.00785722	0.0143313	0.00482938	0.0190715	0.0228387	0.0326656	0.0158094	0.0358766	0.0161648	0.0137945	0.0190135	0.0142765	0.0126422	0.0149403	0.0157535	0.00769665	0.0127628	0.0173564	0.012193	0.0183723	0.0100087	0.0111718	0.0172486	0.00964357	0.021746	0.0153657	0.0183909	0.0161824	0.00877452	0.0125852	0.00860487	0.00444007	0.0239668	0.0126694	0.0514293	0.0215323	0.0191233	0.0498695	0.0235331	0.0238348	0.0161139	0.0156793	0.0140223	0.0258043
383	0.0876072	0.00890296	0.0829369	0.0241313	0.0124979	0.00841846	0.0178692	0.00738444	0.018024	0.0201843	0.0348639	0.020288	0.0401931	0.0155736	0.0179912	0.0153304	0.00967217	0.00997472	0.0116537	0.0121795	0.0104324	0.00745683	0.0186734	0.0123007	0.0217519	0.00862903	0.0055096	0.0143372	0.0132686	0.0164948	0.0171022	0.0203405	0.00774062	0.0119976	0.00957738	0.016365	0.00613255	0.0278753	0.0107026	0.0549807	0.0152446	0.0196167	0.0470382	0.0215735	0.0350901	0.0145317	0.026325	0.0059496	0.0272849
384	0.0741968	0.0126834	0.0759786	0.0205148	0.0161287	0.00744028	0.0135678	0.0050386	0.0164501	0.0261785	0.0430073	0.0181765	0.0443443	0.016503	0.0190185	0.0157807	0.0184497	0.0140286	0.0142176	0.0168679	0.0129123	0.00984551	0.0164608	0.00507927	0.0164838	0.00605862	0.00803651	0.0190809	0.0213908	0.0166174	0.010862	0.0170212	0.0123607	0.0129212	0.0151253	0.00883391	0.00530536	0.0291679	0.0210675	0.0348091	0.0256258	0.024982	0.035577	0.0163582	0.0306753	0.0155026	0.0256397	0.00859502	0.0290331
385	0.0810245	0.0114738	0.102665	0.0276451	0.0125079	0.00895175	0.0169571	0.00523885	0.0240987	0.0314211	0.0294752	0.0219251	0.0419777	0.0174227	0.0219753	0.0172682	0.0104754	0.010391	0.0125941	0.00906577	0.0061611	0.0112488	0.0178109	0.00357044	0.0126193	0.0140127	0.00590595	0.0169873	0.0148138	0.0166831	0.00903009	0.0176104	0.0122313	0.0134875	0.0110377	0.0176805	0.00463149	0.0260318	0.0126707	0.0515926	0.0212824	0.0225583	0.0386161	0.0163217	0.0244087	0.0102652	0.0147249	0.00942048	0.0320298
386	0.0830201	0.0128978	0.0684095	0.021183	0.0110951	0.00844383	0.0166118	0.00594937	0.0232945	0.0302616	0.0312687	0.0195812	0.0542352	0.0194978	0.0154005	0.0172642	0.013845	0.00773965	0.012238	0.017498	0.0117081	0.0119196	0.0171035	0.00690082	0.0176783	0.00703958	0.00618165	0.014618	0.0169192	0.0144958	0.0166097	0.0204352	0.0141808	0.00599537	0.0113969	0.0134208	0.00529534	0.0214177	0.0158414	0.0450757	0.0268178	0.015666	0.0484193	0.0195608	0.0281444	0.0153047	0.0316862	0.0102217	0.0202108
387	0.0956375	0.0171701	0.0678871	0.0244335	0.0142938	0.00739987	0.018203	0.00538803	0.0153331	0.0162716	0.0285536	0.0209015	0.035677	0.0136547	0.0139282	0.0246825	0.0216339	0.0109403	0.0196807	0.0200275	0.00740425	0.0119965	0.0138021	0.0102483	0.0196831	0.011184	0.00837861	0.0188526	0.0228643	0.0286697	0.0119007	0.00982648	0.0143498	0.0146081	0.0138096	0.0130496	0.00574938	0.0205695	0.0158499	0.0367355	0.0229409	0.0181052	0.04224	0.0239679	0.0201224	0.0180647	0.0197675	0.0082914	0.0252703
388	0.0877346	0.0106652	0.0773287	0.0253301	0.0155268	0.00917815	0.0129009	0.00626529	0.0200734	0.0251589	0.0368791	0.0174322	0.0319834	0.0160474	0.0195361	0.0167536	0.0101112	0.010854	0.0160257	0.0120931	0.00669057	0.00975718	0.0164818	0.010063	0.0197864	0.00525009	0.0055579	0.0125032	0.0218262	0.0227986	0.0187776	0.0229199	0.012735	0.0120249	0.00939291	0.0202935	0.00832281	0.0219101	0.0122274	0.0422772	0.0314704	0.0115816	0.0463651	0.0207529	0.0298239	0.0134769	0.0246562	0.00896447	0.0234344
389	0.0887044	0.0112891	0.0651347	0.0270294	0.0129026	0.00829435	0.0184578	0.00655791	0.0149317	0.0213835	0.0302419	0.0207927	0.0310453	0.0141536	0.0189892	0.0195522	0.0102428	0.0067846	0.0154991	0.0144549	0.00826867	0.0117167	0.0117668	0.00805506	0.0243785	0.0136105	0.00724289	0.0188297	0.0192397	0.0291524	0.0131223	0.0184269	0.0119906	0.00839145	0.00994859	0.0209928	0.00735275	0.029926	0.014646	0.0345681	0.0203061	0.0276148	0.0370552	0.0284207	0.0286906	0.0192005	0.0190271	0.0102499	0.0313667
390	0.0839247	0.00753896	0.072994	0.0231079	0.0133226	0.0108613	0.0162053	0.00577221	0.018169	0.0425883	0.0342546	0.0184038	0.0245868	0.0158676	0.0237862	0.0217455	0.0145556	0.00907379	0.0186147	0.0152253	0.00730195	0.0139826	0.0158754	0.00978104	0.0139296	0.00955725	0.0041092	0.016559	0.0163687	0.02762	0.0142351	0.0194588	0.00913908	0.00945977	0.0104192	0.018119	0.00742063	0.0211689	0.0189102	0.0514222	0.0165924	0.0190257	0.0359764	0.01919	0.0230193	0.0184846	0.0182523	0.0126564	0.0313671
391	0.0916952	0.0113146	0.0724462	0.0259814	0.0130696	0.00625137	0.0186226	0.00696104	0.0191896	0.0232984	0.0282818	0.0149457	0.0361573	0.01545	0.0280377	0.0120131	0.0105711	0.0108014	0.0183389	0.0132856	0.0102923	0.0112915	0.014942	0.0084247	0.0227423	0.0117819	0.00549038	0.0197687	0.0136449	0.028252	0.0125614	0.0144618	0.0129238	0.0101188	0.0150071	0.013642	0.00390361	0.0207306	0.0131698	0.0477971	0.0187519	0.0293343	0.0405521	0.0203775	0.0284317	0.0172206	0.0212337	0.00979203	0.0266467
392	0.0830191	0.0130906	0.0817485	0.0229422	0.0126704	0.00872114	0.0167586	0.00620987	0.0197539	0.0184496	0.0405143	0.0237102	0.0350076	0.0170018	0.0144917	0.0190185	0.0104295	0.00899846	0.0157809	0.0222149	0.0121849	0.0129138	0.014087	0.00981041	0.0152935	0.00984957	0.00514463	0.00894772	0.0221432	0.0245491	0.0143347	0.016893	0.00999817	0.0118907	0.0130243	0.0111336	0.00799369	0.0236875	0.00955051	0.0487658	0.024702	0.0209689	0.0477291	0.0228111	0.0231251	0.0135671	0.0186695	0.0112586	0.0244409
393	0.0931821	0.0110286	0.0784168	0.0276915	0.0157622	0.00887257	0.0155835	0.00624461	0.0163617	0.0216507	0.0338768	0.0187832	0.0422713	0.0146218	0.0126398	0.0146584	0.0118136	0.00700581	0.0150206	0.016827	0.00570086	0.009777	0.0200422	0.00660042	0.0196447	0.0174265	0.00504614	0.0181007	0.0184635	0.016649	0.0112636	0.0247596	0.008447	0.0126138	0.0105398	0.0165276	0.00675713	0.0337593	0.00951428	0.041844	0.0227624	0.0154104	0.0492602	0.0155572	0.0278367	0.0217763	0.0233179	0.00957052	0.0187186
394	0.0811513	0.0201586	0.0839163	0.0205975	0.0148363	0.0077366	0.0176204	0.00524018	0.0148654	0.026206	0.0380363	0.0137748	0.0508729	0.0146024	0.0163818	0.01403	0.0118364	0.00808487	0.010223	0.0127967	0.00809232	0.0124762	0.0163967	0.00988126	0.0162359	0.0127808	0.00565635	0.0166498	0.021163	0.0150434	0.00984207	0.0157694	0.0130397	0.00801887	0.0151715	0.0135826	0.00869277	0.0211209	0.0143564	0.0417598	0.0228184	0.024471	0.0499612	0.0193228	0.0235862	0.0168598	0.0275072	0.010863	0.0259129
395	0.0959594	0.0133306	0.0890297	0.0230701	0.0150458	0.0107414	0.0152237	0.00714278	0.0183008	0.022439	0.0308774	0.014996	0.041715	0.0189499	0.015241	0.0176491	0.0127204	0.00983921	0.0189239	0.0158245	0.0129253	0.0128783	0.0119103	0.00884664	0.0235597	0.00491933	0.00589692	0.0152848	0.0175081	0.0154533	0.0115418	0.0176872	0.0116647	0.00864637	0.0136903	0.0127721	0.00512372	0.0216756	0.0127186	0.0378831	0.0174114	0.0238651	0.0456157	0.0225993	0.0339118	0.0172439	0.0176303	0.0129719	0.0191447
396	0.0914457	0.0130318	0.0723066	0.0263257	0.0148916	0.00777217	0.01641	0.00769075	0.0156843	0.0183057	0.037828	0.0232115	0.0317971	0.011663	0.014563	0.0138101	0.00851161	0.0112122	0.0145562	0.0179296	0.00845612	0.0111036	0.0211362	0.00876269	0.0168496	0.0127095	0.00686133	0.0140483	0.0216007	0.018647	0.0109799	0.0198521	0.0186993	0.0126201	0.0128494	0.0148274	0.0123518	0.0388262	0.0165725	0.0516115	0.0158572	0.0203342	0.0368048	0.019109	0.0255593	0.0119278	0.0162004	0.0112459	0.0246496
397	0.0864546	0.0103604	0.0723141	0.0230445	0.0146736	0.00948286	0.0188578	0.0069836	0.0130451	0.0203065	0.0273216	0.0185958	0.0340744	0.012532	0.0195175	0.0160873	0.0131274	0.0104847	0.0201024	0.0160295	0.00629868	0.0118435	0.0176986	0.00861922	0.0203084	0.0137531	0.00583192	0.0120897	0.0173776	0.0233088	0.0137295	0.0167683	0.017245	0.011642	0.018595	0.0150655	0.00542803	0.0214598	0.0130925	0.038646	0.0172162	0.0241564	0.0539239	0.0228174	0.0239688	0.0195493	0.0276276	0.0106082	0.0279353
398	0.0805818	0.0137782	0.0823191	0.0224786	0.01154	0.00782694	0.0142738	0.00462642	0.0114502	0.0185028	0.0291429	0.0219878	0.0371233	0.016225	0.0289284	0.0220015	0.00949369	0.0114044	0.0129293	0.0213139	0.0079476	0.0108792	0.0143249	0.00756589	0.0169853	0.00946701	0.00445506	0.0145833	0.0174493	0.0254905	0.0162088	0.0173112	0.011696	0.0116995	0.0121165	0.0149064	0.00738675	0.0242371	0.00999487	0.0566395	0.0287017	0.0199316	0.0532098	0.0240686	0.0197766	0.0143541	0.0198192	0.0118127	0.0190527
399	0.0869311	0.0109983	0.0774228	0.0219178	0.0158324	0.00651864	0.0152268	0.00627558	0.0269095	0.0318168	0.0400532	0.023118	0.0494655	0.0145278	0.0114393	0.0162759	0.014129	0.00880822	0.0147957	0.0198977	0.00774008	0.00835824	0.0181409	0.0049653	0.0179059	0.00585625	0.00768757	0.0153037	0.0174851	0.020929	0.0124801	0.0182828	0.010768	0.0127072	0.0157455	0.00905259	0.00477651	0.0312641	0.0125997	0.0390022	0.0246751	0.0197373	0.0274595	0.018731	0.0188451	0.0198244	0.0257124	0.0134784	0.0281258
400	0.0868209	0.00917614	0.07862	0.0210306	0.0132233	0.00661177	0.0137063	0.00790633	0.0213078	0.0185539	0.0300995	0.0183339	0.0534511	0.0140201	0.0164335	0.0160008	0.00864218	0.0109714	0.0145866	0.0134231	0.00726519	0.011645	0.0166682	0.00652243	0.0169201	0.00956256	0.00428925	0.0112708	0.0194679	0.0257355	0.0156148	0.0199914	0.0116635	0.00850002	0.0125392	0.0170905	0.00701507	0.0278845	0.0129461	0.0545893	0.0158448	0.0244187	0.0332591	0.023834	0.0261481	0.0175375	0.0276637	0.0113715	0.0298217
401	0.0954223	0.0141211	0.0858688	0.0275252	0.0140608	0.00929223	0.0173412	0.00780521	0.0193044	0.0181825	0.0355655	0.0192714	0.0281908	0.0205082	0.0131885	0.0193566	0.0114541	0.00907198	0.0188448	0.0209119	0.00948021	0.00716405	0.0119594	0.0100754	0.0248207	0.0113259	0.00635674	0.0150481	0.0187579	0.0139596	0.0119506	0.0168414	0.014121	0.0155561	0.00929292	0.01557	0.00433778	0.0200368	0.016795	0.0437136	0.0282273	0.0169806	0.0477683	0.0156808	0.0254084	0.0127735	0.0200543	0.00784225	0.0228138
402	0.0961558	0.0131632	0.0822881	0.0237681	0.0148667	0.0124344	0.0135779	0.00451935	0.0177399	0.0288444	0.0365105	0.0243234	0.0376493	0.0118344	0.0212998	0.0159435	0.0129726	0.0117689	0.0183954	0.0174379	0.0118843	0.0132586	0.0150902	0.0101664	0.0207013	0.00889761	0.00704533	0.0156905	0.0184329	0.012237	0.0162931	0.0161611	0.0169565	0.0107055	0.0123442	0.0150363	0.00623891	0.0270549	0.0142525	0.0358899	0.0161925	0.0172187	0.0386539	0.013523	0.0256753	0.0172141	0.0157461	0.0105439	0.0254018
403	0.0792277	0.0131515	0.0725565	0.0204673	0.0132345	0.00792661	0.0157628	0.00389562	0.0175559	0.0322667	0.0306191	0.0195228	0.0365408	0.014903	0.0195943	0.0171485	0.0104155	0.0129235	0.0118499	0.01339	0.00934559	0.013424	0.0147487	0.00937005	0.0220266	0.0105244	0.0088277	0.0164577	0.0141974	0.0219943	0.0154459	0.0152823	0.011922	0.0127537	0.0140799	0.0140162	0.00430043	0.0340067	0.0139492	0.0441709	0.0279337	0.0209759	0.0459649	0.0236934	0.024101	0.015589	0.0264434	0.00633411	0.0251684
404	0.0727681	0.0140769	0.0792392	0.0226894	0.0150254	0.00514242	0.0152365	0.0075757	0.0188687	0.0241422	0.0367775	0.0204345	0.0479595	0.017184	0.016959	0.0187219	0.0132474	0.00794478	0.0141963	0.0128199	0.0102274	0.00945105	0.0126078	0.0073569	0.0202247	0.0119256	0.00652096	0.0138523	0.0153709	0.0191967	0.0118448	0.016634	0.0137037	0.00930609	0.0157603	0.0117947	0.00890214	0.0231642	0.0117565	0.0495979	0.0181168	0.0256146	0.0465448	0.0236522	0.0307832	0.0147189	0.0214705	0.0096674	0.0292237
405	0.0794039	0.0120337	0.0839642	0.0183036	0.0105717	0.00737108	0.0182054	0.00508999	0.0254856	0.0253803	0.0391663	0.018816	0.0318816	0.0129402	0.0211315	0.0106657	0.0118881	0.00872644	0.0170987	0.0180439	0.00810632	0.0151041	0.00978832	0.00826732	0.0228748	0.0097549	0.00547594	0.0107253	0.0215171	0.018552	0.0131963	0.0210911	0.0117939	0.0157882	0.0122282	0.0110741	0.00579548	0.0279472	0.0132135	0.0444172	0.0247317	0.0242032	0.0418772	0.0202249	0.0282649	0.0165086	0.0198026	0.0151138	0.0263941
406	0.0893994	0.0120115	0.0705028	0.0200559	0.0136525	0.00721512	0.0168175	0.00614537	0.0186521	0.0210711	0.029161	0.0195756	0.0457869	0.0212163	0.0146502	0.013083	0.00924714	0.00801214	0.00936827	0.0182688	0.0087226	0.0120213	0.0198659	0.010225	0.0200273	0.0157392	0.00440215	0.0145955	0.0171004	0.0229321	0.0129708	0.0143396	0.0144586	0.0123659	0.0122192	0.0180817	0.00694832	0.0260651	0.0155032	0.054407	0.0257555	0.0158866	0.0378569	0.0173792	0.0300623	0.0150235	0.0258374	0.00867187	0.0266433
407	0.0858171	0.0132255	0.0840236	0.0204384	0.0135243	0.0100313	0.0129561	0.00379506	0.019797	0.0288317	0.0363015	0.020322	0.0507394	0.0126699	0.0146716	0.0183322	0.0103135	0.00934712	0.0101492	0.0125441	0.00552749	0.00918445	0.0159858	0.00734051	0.0167516	0.0142055	0.00797476	0.00913608	0.0256168	0.0313666	0.01478	0.0154227	0.0137777	0.0120784	0.0117387	0.0164362	0.00734204	0.0241202	0.0123721	0.0413694	0.0173721	0.0123208	0.0553012	0.0231601	0.0185991	0.0126763	0.026838	0.00996102	0.0234137
408	0.0911656	0.0106026	0.0721808	0.0250155	0.0168644	0.00986234	0.0179173	0.00821018	0.0167879	0.0230663	0.0406731	0.017386	0.0364645	0.0159634	0.0256664	0.0178775	0.0125436	0.0079325	0.0181081	0.0173401	0.00886671	0.0112169	0.0125171	0.00882381	0.0152703	0.0125212	0.00558438	0.0190055	0.0156835	0.0201404	0.0127568	0.018372	0.0135425	0.00705578	0.00968434	0.0114724	0.00375201	0.0258273	0.0155201	0.0434803	0.0181411	0.0234946	0.0390916	0.0238979	0.0291942	0.0175452	0.0237986	0.00778792	0.0243275
409	0.0895005	0.0100328	0.0834916	0.0280652	0.0138829	0.0123674	0.0137797	0.00681403	0.0165056	0.0194459	0.0324529	0.0246912	0.044078	0.0160907	0.017089	0.0132549	0.0113212	0.0123901	0.0105666	0.0178354	0.0125013	0.0154855	0.0114998	0.00862784	0.0187967	0.00856072	0.00646067	0.012762	0.0157295	0.0201159	0.0137169	0.0193594	0.0092585	0.00984407	0.0121313	0.0131411	0.0060435	0.0249248	0.0131619	0.0535989	0.0202148	0.0181304	0.0548247	0.0175949	0.0182196	0.0119816	0.0252583	0.0112537	0.0231461
410	0.0718543	0.0136563	0.072529	0.0190536	0.0123323	0.00828174	0.0157615	0.00515831	0.0165559	0.0263147	0.034271	0.0233212	0.0452085	0.0138699	0.0301077	0.018042	0.0122519	0.00995906	0.0163482	0.0154091	0.00974908	0.00733659	0.0171853	0.00711808	0.0222499	0.0117837	0.00790051	0.0121241	0.0257111	0.0196555	0.0115773	0.0119694	0.00839422	0.0123042	0.0117246	0.0136836	0.00717667	0.0296775	0.0107947	0.0480555	0.0392543	0.0146724	0.0376865	0.0197326	0.0350065	0.0142301	0.0190758	0.00821702	0.0256668
411	0.0840019	0.0159649	0.0749384	0.0210918	0.0174666	0.00823777	0.0162179	0.00785757	0.0243665	0.0255238	0.0297427	0.0203883	0.0345184	0.0148035	0.0129822	0.0202376	0.012802	0.0123244	0.0184876	0.017887	0.00999245	0.0123856	0.0128341	0.00781709	0.0199661	0.0119901	0.00844941	0.01484	0.018597	0.0196052	0.0138619	0.0201825	0.00975824	0.0131505	0.0140371	0.0193956	0.00556952	0.0189546	0.0164658	0.0408247	0.0248963	0.0193707	0.0420039	0.0158785	0.0269753	0.0162888	0.0206543	0.00921951	0.0261943
412	0.0962439	0.00841178	0.0711771	0.0250969	0.0136519	0.00824149	0.0141259	0.00544097	0.0142726	0.0205097	0.0303506	0.0183023	0.0324492	0.0196254	0.0170303	0.0213673	0.0114606	0.0113693	0.0155973	0.0139799	0.00939076	0.0122149	0.0208048	0.00879534	0.0114541	0.0100551	0.00829114	0.0192549	0.0225208	0.0171527	0.0124381	0.0193159	0.00991507	0.00904858	0.0150698	0.0160805	0.00595026	0.0227788	0.00922412	0.0532345	0.017132	0.0233049	0.0372184	0.0240133	0.0298903	0.0191873	0.0280946	0.0104829	0.028982
413	0.0860427	0.0146485	0.0829144	0.0237763	0.0144533	0.00543985	0.0190401	0.006861	0.016938	0.0249173	0.0350024	0.0240887	0.0407585	0.0164936	0.0165669	0.0142218	0.0145029	0.00587467	0.0126124	0.0135797	0.00574958	0.0126069	0.0135248	0.00653567	0.0187355	0.0091863	0.00739979	0.0179678	0.0167013	0.0253517	0.0104139	0.0169953	0.0104948	0.00872063	0.0110906	0.0148447	0.00489839	0.0221722	0.0117278	0.0385452	0.0191419	0.0258482	0.0673943	0.0249878	0.0222418	0.0117301	0.026404	0.00880738	0.0210486
414	0.0980426	0.0142444	0.0773259	0.0280929	0.0141669	0.00922384	0.0135393	0.00766479	0.0147079	0.0213252	0.030593	0.0193125	0.0385697	0.0161504	0.0125602	0.0179505	0.0149065	0.0127925	0.018199	0.0154229	0.00751702	0.0092337	0.016585	0.0104598	0.0186661	0.00919352	0.00647955	0.0176552	0.0157129	0.0262354	0.0135779	0.0204113	0.010985	0.00632935	0.0132296	0.0133471	0.00645608	0.0246834	0.00913529	0.0463126	0.0202023	0.0197753	0.0426974	0.0212005	0.0185112	0.0198103	0.0313631	0.00588823	0.0235554
415	0.0854216	0.0185553	0.075888	0.0214979	0.0125737	0.0107376	0.0150061	0.00525672	0.0201164	0.0217828	0.0288383	0.0188518	0.0380566	0.0154702	0.012437	0.0153266	0.0127497	0.0110787	0.0151718	0.0117414	0.00614166	0.0141209	0.0169605	0.00652028	0.0215082	0.0143622	0.00515344	0.0137336	0.0127054	0.0195585	0.0101575	0.0189271	0.010796	0.0152979	0.0106122	0.02235	0.00513215	0.021142	0.0190875	0.0369191	0.0254451	0.0212267	0.0485937	0.019986	0.0292725	0.0140731	0.0303338	0.00925913	0.0340658
416	0.0885879	0.0121095	0.0818964	0.0228192	0.0133599	0.00935867	0.0184412	0.0058748	0.0190104	0.019127	0.0328137	0.0249438	0.0306759	0.0167917	0.0186869	0.0175939	0.00940521	0.0105801	0.0194837	0.0149027	0.0113896	0.00940216	0.0114763	0.00833102	0.0152777	0.00801198	0.00798227	0.0159342	0.0129891	0.0312233	0.0115266	0.0167793	0.0168847	0.0152731	0.00851655	0.0151308	0.00419081	0.0301336	0.0142079	0.0482895	0.0261449	0.018157	0.0443278	0.0201538	0.0197976	0.0153442	0.0221958	0.00756319	0.0269026
417	0.0894131	0.012849	0.0793568	0.0250499	0.0143389	0.00930962	0.0137214	0.00615024	0.0149977	0.0310629	0.0335056	0.0186715	0.0386791	0.0145635	0.0158712	0.0172884	0.0184138	0.00861564	0.017733	0.0126196	0.00870462	0.00736811	0.0143784	0.00949374	0.0180254	0.0125951	0.00919345	0.00997369	0.0167406	0.0221339	0.015189	0.0198729	0.0147085	0.0117156	0.0127259	0.0151448	0.00613147	0.0213717	0.0119454	0.0457413	0.0177265	0.023153	0.0424804	0.0224806	0.0246325	0.0104201	0.0258716	0.0103436	0.027527
418	0.0914475	0.0103824	0.0835491	0.0234319	0.0158798	0.0112664	0.0193209	0.00652864	0.0175425	0.0233721	0.0286721	0.0193162	0.0449896	0.0197536	0.0174792	0.00940096	0.0131403	0.0100581	0.0177585	0.0149081	0.00557074	0.00999685	0.0199625	0.00655029	0.0234598	0.00809904	0.00787645	0.0124768	0.0188251	0.0210287	0.0201641	0.0187385	0.00768772	0.00769869	0.0112695	0.00669217	0.00566163	0.0254095	0.0155283	0.0448034	0.0152403	0.0170972	0.0400428	0.0232263	0.0252452	0.0238378	0.0270483	0.00812392	0.0244401
419	0.101592	0.0146596	0.0705758	0.0291993	0.0117682	0.00781534	0.0138859	0.0066831	0.0220076	0.022503	0.0329831	0.0174208	0.0423286	0.0164619	0.0149215	0.018212	0.0118211	0.0090303	0.0146388	0.0174246	0.0082141	0.0106737	0.0121351	0.00719752	0.0181242	0.0115485	0.00573801	0.0164032	0.0170557	0.0136704	0.0144757	0.0116936	0.0116449	0.00839222	0.0192111	0.0152236	0.00936905	0.0194592	0.0147697	0.0517771	0.0275542	0.0198313	0.0507797	0.0189219	0.0246661	0.00970685	0.0225312	0.00873659	0.0245634
420	0.10261	0.0105661	0.0768474	0.0231276	0.0126321	0.00794659	0.0166548	0.00996108	0.0245177	0.0315079	0.0420897	0.0182999	0.0371347	0.015297	0.011461	0.0209614	0.00997445	0.0102505	0.0130411	0.0218072	0.0101154	0.00965767	0.0140275	0.00803986	0.0183202	0.0116693	0.00584431	0.0142968	0.0170784	0.0185591	0.012841	0.0161062	0.0123937	0.0109448	0.0202339	0.0208302	0.00961317	0.0203487	0.0113863	0.0359227	0.0225495	0.0173041	0.0331686	0.019245	0.029113	0.0117012	0.0164974	0.00941389	0.0260902
421	0.0736273	0.0102786	0.0694719	0.0252699	0.019548	0.0100182	0.0150037	0.00547645	0.0187433	0.0299384	0.0335334	0.0201883	0.0360959	0.0148196	0.0203689	0.031737	0.0136998	0.0109499	0.0104831	0.0157357	0.0129167	0.0155008	0.014517	0.00845336	0.0207355	0.00778943	0.00627705	0.0109346	0.0161747	0.0146464	0.0148047	0.0191961	0.00949725	0.0124385	0.0123858	0.0101485	0.00450129	0.0335302	0.0149061	0.0554757	0.0302758	0.0162355	0.0477864	0.0183474	0.0204147	0.0116604	0.0323009	0.00609033	0.0170718
422	0.0912327	0.013688	0.0772957	0.0174248	0.0133791	0.00887353	0.0156193	0.0055092	0.0140493	0.0158133	0.0345131	0.0197438	0.0442617	0.014041	0.0127096	0.0194144	0.00950065	0.00938418	0.018178	0.0134403	0.00582724	0.0123369	0.0233214	0.00643824	0.0228301	0.0116987	0.00828375	0.0203325	0.0140383	0.0239942	0.012739	0.0226697	0.0134593	0.0094147	0.0159866	0.0109387	0.00478907	0.0199121	0.0178683	0.0364012	0.0246958	0.0192964	0.0459521	0.0230966	0.0281907	0.0178962	0.0215347	0.0115438	0.0264421
423	0.0885266	0.0106505	0.0737699	0.0220186	0.0124115	0.00913783	0.0136433	0.00479403	0.0137014	0.0228517	0.0343333	0.0205579	0.0331371	0.0142791	0.0209995	0.0121608	0.0140595	0.00802893	0.0155433	0.0121673	0.00991962	0.013678	0.0214239	0.00716772	0.0148541	0.0122418	0.00528708	0.0148145	0.0259269	0.02484	0.0159762	0.0145605	0.00989563	0.0113943	0.0117721	0.0137671	0.0060003	0.0275996	0.0145736	0.0675058	0.0160598	0.0216705	0.041181	0.024762	0.0221671	0.0175355	0.0192049	0.00903346	0.0284148
424	0.074174	0.0120985	0.0844448	0.0263311	0.0124693	0.0070019	0.013555	0.00766553	0.0184626	0.0210272	0.0306169	0.0174489	0.0381764	0.018096	0.026349	0.0145156	0.0166575	0.0132063	0.0175875	0.0127172	0.00760969	0.0116607	0.0192966	0.00759938	0.0154455	0.00909	0.00961379	0.0168207	0.0171262	0.0302388	0.0146379	0.0124554	0.0116599	0.00774132	0.00930138	0.0123145	0.00509144	0.0215407	0.0145509	0.0414551	0.0222828	0.0232493	0.0531905	0.0296517	0.0221968	0.0174066	0.0221743	0.00796011	0.0240369
425	0.0906668	0.0126972	0.0766206	0.0197548	0.0125472	0.0103403	0.0151205	0.00580636	0.0229055	0.0212184	0.0401923	0.0195497	0.0475109	0.0140986	0.0173432	0.0177112	0.0168445	0.00776961	0.0151706	0.0200132	0.00915122	0.0101752	0.0133936	0.00664487	0.0141815	0.00864934	0.00572186	0.0148216	0.0295821	0.0203767	0.0145532	0.0131397	0.0116508	0.00607667	0.0130929	0.0126937	0.00538745	0.0259029	0.0149108	0.0477647	0.0231741	0.0165568	0.0378422	0.0201584	0.0234299	0.0158796	0.0234193	0.0133313	0.0244559
426	0.0924607	0.0135318	0.0808547	0.0296358	0.0158683	0.00995135	0.0146195	0.0044601	0.0167159	0.0232397	0.0314446	0.0261762	0.0357442	0.0192908	0.0161362	0.0163418	0.00935613	0.0125181	0.0136967	0.0194472	0.0086131	0.0120486	0.0136297	0.00720899	0.0154654	0.00717426	0.00500358	0.0119677	0.0127142	0.0171291	0.0164077	0.0160268	0.0106089	0.0161122	0.00956565	0.018229	0.00622223	0.0201791	0.0159544	0.0448175	0.0234711	0.0282441	0.0408992	0.0228399	0.0255581	0.0207903	0.0193357	0.0106096	0.0216843
427	0.0873032	0.0103307	0.07917	0.0253794	0.0153449	0.00987183	0.0186522	0.00868814	0.0157143	0.0351942	0.0351335	0.0193391	0.047843	0.0125091	0.0129213	0.0157612	0.0078239	0.00873729	0.0195137	0.0180722	0.00915634	0.0116314	0.0191322	0.00941038	0.0147104	0.00938064	0.00653911	0.0137555	0.0173077	0.0299383	0.00887669	0.0141099	0.0151068	0.010786	0.011829	0.0183139	0.00812248	0.0155879	0.0102508	0.0403418	0.0184603	0.0235114	0.0554582	0.0166057	0.0180918	0.0155052	0.0218568	0.0100823	0.0228381
428	0.0834678	0.0102425	0.0808298	0.01931	0.0129417	0.0073617	0.0147649	0.00520017	0.0181784	0.0217817	0.0281555	0.0223968	0.043349	0.0152845	0.0144425	0.0166995	0.00999732	0.00950243	0.0103348	0.0151178	0.00907145	0.0138809	0.0157446	0.00677797	0.0146776	0.0133316	0.00677026	0.0150805	0.0215614	0.0251266	0.0135853	0.0183061	0.0125576	0.0115609	0.0116506	0.0153746	0.00679445	0.026313	0.0160325	0.0498478	0.0266755	0.0235846	0.0424051	0.021082	0.0236773	0.0162989	0.0347427	0.0104199	0.0177096
429	0.0776738	0.0170686	0.0816546	0.0248083	0.0161908	0.00653609	0.0205171	0.0061499	0.017204	0.0212187	0.0393256	0.0198161	0.0337342	0.0156215	0.0196824	0.0229706	0.0112025	0.00924962	0.0143288	0.0163184	0.00996033	0.00736165	0.0180803	0.00934009	0.0212854	0.00996878	0.00390613	0.0124033	0.0175596	0.0192184	0.0108823	0.0110969	0.0104631	0.0093509	0.012943	0.0148129	0.0100187	0.0272976	0.0149089	0.0474159	0.0330233	0.0171597	0.0393648	0.0210338	0.0253518	0.0143289	0.0246009	0.00811711	0.027474
430	0.0870484	0.00906934	0.0740921	0.020329	0.0156125	0.0072007	0.0165464	0.00737833	0.0227331	0.0348529	0.0359334	0.0184536	0.0436046	0.0188267	0.0137969	0.0170296	0.014377	0.00985886	0.0153339	0.0116502	0.00935017	0.0124511	0.0131791	0.00879739	0.0184888	0.0102584	0.00450467	0.0153136	0.016872	0.0208825	0.0122121	0.0188497	0.0151891	0.015135	0.0129891	0.0119682	0.00662598	0.0257308	0.0149507	0.0532317	0.0209424	0.0202165	0.0331485	0.0214236	0.0252221	0.014885	0.0224132	0.00902378	0.0220169
431	0.0912254	0.00800835	0.0841549	0.0227435	0.0131751	0.00709962	0.0169581	0.00638379	0.0172311	0.0275993	0.0354859	0.019015	0.0376938	0.0135814	0.0208836	0.0135296	0.014545	0.00965512	0.0174701	0.0160353	0.00730073	0.0165096	0.0186892	0.00852138	0.0206413	0.0113251	0.00817748	0.01649	0.0138004	0.0247198	0.0116391	0.00956007	0.0142248	0.0148125	0.0105617	0.014711	0.00523954	0.0207428	0.0201273	0.0303112	0.0226925	0.0226003	0.0486535	0.0241474	0.0239575	0.0130516	0.0158912	0.00893758	0.0294893
432	0.0831374	0.0165199	0.0912636	0.0269335	0.0157348	0.00799836	0.011908	0.00724155	0.0215799	0.0189068	0.0370487	0.0195358	0.035198	0.0175052	0.017029	0.0163111	0.0147573	0.0116836	0.0132731	0.0155556	0.0087937	0.0107357	0.0136167	0.011531	0.0192334	0.00930672	0.00509925	0.0129966	0.0157423	0.018488	0.0150005	0.0215035	0.0120543	0.0147614	0.0137227	0.0158482	0.00614897	0.0236939	0.011994	0.0496434	0.016806	0.0144132	0.0401666	0.0154548	0.0264488	0.0102329	0.0366072	0.00571186	0.0251233
433	0.0783596	0.013581	0.0745599	0.0202129	0.0104218	0.00859049	0.0157643	0.00547959	0.0180158	0.0214924	0.0307532	0.0195988	0.0379454	0.0206213	0.0139841	0.0190022	0.010123	0.0132573	0.0148792	0.0143363	0.00996508	0.0101996	0.0150146	0.00345468	0.0167944	0.0137032	0.00685867	0.0208276	0.0224021	0.0192697	0.0148174	0.0139043	0.0137647	0.0128975	0.0123164	0.0173622	0.00496567	0.0234639	0.0130925	0.0623254	0.0227928	0.0211396	0.0411686	0.0220073	0.0269533	0.0123953	0.0249493	0.0105929	0.0296227
434	0.0988973	0.00775903	0.0809664	0.0253156	0.0137839	0.0104289	0.0170077	0.00508844	0.0148759	0.024769	0.0302978	0.0186887	0.043926	0.0136527	0.0181705	0.015088	0.0144122	0.00838497	0.0150309	0.0134821	0.00575531	0.0138292	0.0156447	0.0111216	0.0180659	0.0127389	0.00978508	0.0130367	0.0192343	0.0162285	0.0118164	0.0154173	0.0113917	0.0091299	0.0152317	0.0189809	0.00609625	0.018028	0.0126176	0.0438447	0.024242	0.0148599	0.0426906	0.017364	0.0310934	0.0132986	0.0277239	0.0102213	0.0304858
435	0.0759034	0.0147511	0.0816728	0.0254359	0.0117312	0.00793402	0.0174435	0.00637111	0.0198091	0.0240162	0.0367514	0.0207271	0.0277731	0.0175042	0.0170221	0.0146784	0.0124154	0.00862732	0.0215172	0.0178841	0.00872365	0.0132208	0.0132826	0.0092094	0.0230421	0.00965598	0.0070116	0.0150802	0.0199966	0.016354	0.0113569	0.0178762	0.013472	0.0104849	0.00858479	0.00736654	0.00658854	0.0238811	0.0186973	0.0448354	0.0279661	0.0194737	0.0433164	0.0209457	0.0293423	0.0159832	0.0274274	0.0104689	0.0263869
436	0.0720949	0.00987984	0.0726542	0.0261556	0.0139529	0.00843477	0.0138079	0.00850983	0.0193217	0.0336081	0.0315725	0.0241376	0.0499407	0.0199303	0.0201634	0.0181163	0.0103014	0.0113042	0.0149865	0.0140494	0.0129534	0.0122451	0.0189587	0.00694966	0.0174942	0.00779982	0.00630164	0.0119922	0.0132142	0.029968	0.0138565	0.0185253	0.0125936	0.0110882	0.0164453	0.0175959	0.00483346	0.021493	0.0124154	0.0373922	0.0243999	0.0256772	0.0480316	0.0169217	0.0269466	0.0127035	0.0211552	0.00881302	0.0183138
437	0.0967972	0.0123788	0.0729521	0.0251767	0.0176324	0.00834332	0.0184839	0.00837199	0.0223705	0.0267241	0.0413182	0.018477	0.0336174	0.015725	0.0183151	0.0197251	0.0129449	0.00747397	0.0125923	0.0165703	0.00682949	0.00970813	0.0138227	0.00628839	0.0199814	0.00629294	0.00980684	0.0195304	0.0211033	0.0173161	0.011991	0.0109964	0.0159346	0.0103262	0.0119163	0.0126327	0.00752682	0.0243789	0.0155553	0.0429574	0.0245572	0.0198818	0.040946	0.0174846	0.0276867	0.0112591	0.0203651	0.0100724	0.0268614
438	0.0851804	0.0138957	0.0867079	0.0263381	0.0122371	0.00720621	0.0147554	0.00574174	0.0224492	0.0249384	0.0354886	0.0181694	0.044213	0.0190874	0.0164517	0.0163575	0.0101153	0.00846324	0.0168836	0.0144143	0.0107955	0.0113803	0.0180831	0.00895589	0.0201524	0.0109853	0.00667929	0.0118858	0.0155461	0.018274	0.0136904	0.015516	0.00833702	0.0135526	0.011535	0.016648	0.00492692	0.0211698	0.0156734	0.0437089	0.0191866	0.0146443	0.0528263	0.0194886	0.0253798	0.0157807	0.0215753	0.00927786	0.0252506
439	0.0795421	0.00998649	0.0713	0.0216905	0.0109338	0.00624518	0.0119788	0.00566372	0.0138337	0.016693	0.0318254	0.0176218	0.0587002	0.0147489	0.0236415	0.0180836	0.0121553	0.00781386	0.0139255	0.0134649	0.00752969	0.0130069	0.0143749	0.00721286	0.0194461	0.0126702	0.00733662	0.0120586	0.0149133	0.0183875	0.0137027	0.0209895	0.0101086	0.0136179	0.0117989	0.0112977	0.00332754	0.0266052	0.0168031	0.0505754	0.0240913	0.0148511	0.0471855	0.0290571	0.0275939	0.0198245	0.0369447	0.00813789	0.0267024
440	0.065743	0.0150726	0.0566144	0.0177224	0.016904	0.00850172	0.0161457	0.00524357	0.0159833	0.022381	0.0357277	0.0224362	0.0506318	0.0150659	0.0271988	0.0170552	0.0122392	0.00977268	0.0130968	0.0173554	0.00679621	0.011007	0.0139382	0.00608243	0.0236648	0.0102542	0.00785868	0.0140942	0.0172598	0.0172045	0.0167089	0.0193867	0.00908222	0.00926345	0.0126263	0.0085768	0.00485889	0.0237505	0.011339	0.0652444	0.0371503	0.0200923	0.0387052	0.0237784	0.0289671	0.0135274	0.0291263	0.0102426	0.0285222
441	0.0870838	0.0105148	0.0783966	0.0254355	0.0160338	0.00971552	0.021213	0.00701415	0.0220088	0.0226369	0.0309869	0.0190738	0.0297771	0.0178637	0.0130474	0.0162403	0.00996257	0.00789903	0.0157053	0.0153376	0.00893351	0.0108379	0.0158113	0.00933657	0.0159649	0.0119522	0.00662283	0.0158312	0.0153731	0.0254252	0.014809	0.0182675	0.0118034	0.0128747	0.0116427	0.0154306	0.00594431	0.027926	0.0136029	0.05839	0.0248509	0.0158379	0.0455849	0.019269	0.0186983	0.0143819	0.0226737	0.00904735	0.0269295
442	0.0863541	0.00914902	0.0752845	0.0238665	0.0175799	0.0110751	0.0161784	0.00424108	0.0159887	0.02858	0.041988	0.0147712	0.0535001	0.0137727	0.0130425	0.0141046	0.0120275	0.00917609	0.0155253	0.0158116	0.0075258	0.0103779	0.0166145	0.0105796	0.0191784	0.0159949	0.00837068	0.0205549	0.0135605	0.0256981	0.00940612	0.0175664	0.012555	0.0109173	0.0105984	0.0139839	0.00679987	0.0236783	0.0158332	0.0330655	0.0192758	0.026455	0.0421734	0.0247814	0.0255642	0.0113648	0.0209096	0.0111953	0.0234043
443	0.0897711	0.0108048	0.0883584	0.0219687	0.0128505	0.00616235	0.017119	0.00709106	0.0210481	0.0253301	0.0287692	0.0157339	0.0375918	0.0162812	0.019537	0.0212256	0.01397	0.0112945	0.0152493	0.0112008	0.00825932	0.00939884	0.0164865	0.0115474	0.0154393	0.0094656	0.00381671	0.0179056	0.0164828	0.027027	0.00994166	0.015423	0.0158844	0.0132648	0.0108505	0.0150103	0.00307511	0.0276698	0.0131878	0.0492644	0.0311867	0.0158366	0.0426828	0.017139	0.019317	0.0162126	0.0245592	0.00918949	0.0231186
444	0.0927483	0.0156596	0.0836026	0.0207492	0.0154499	0.00978154	0.0135966	0.00799383	0.017837	0.0245861	0.0332335	0.0217977	0.0292629	0.0167212	0.0217122	0.0187863	0.0158976	0.00982861	0.0111472	0.0185054	0.0112076	0.0150058	0.0173561	0.00752993	0.0171032	0.0118203	0.00798974	0.0137345	0.0234641	0.0205739	0.0161858	0.016113	0.0127952	0.0112229	0.0119662	0.017547	0.00639402	0.0233194	0.0136651	0.0435432	0.0222057	0.0121528	0.0289344	0.018248	0.0294868	0.021668	0.0166648	0.0103563	0.022849
445	0.0722118	0.014105	0.0677811	0.0205913	0.0116754	0.00571574	0.0133553	0.00468505	0.0166457	0.0263288	0.0393239	0.0164256	0.0420641	0.0174592	0.0213252	0.0206418	0.0111518	0.0134265	0.016243	0.0156177	0.0109458	0.0111071	0.0124388	0.0114194	0.0176474	0.0106013	0.00691287	0.0146882	0.0199733	0.0187419	0.0102221	0.0152355	0.0121676	0.00884227	0.00887714	0.0145096	0.00793722	0.0153105	0.0174733	0.0665891	0.0224762	0.0176714	0.0522961	0.0245713	0.0249429	0.019765	0.0238416	0.0108498	0.0251716
446	0.0833254	0.0115663	0.0830776	0.0261925	0.010832	0.00865712	0.0184818	0.00754017	0.0223257	0.0246332	0.0313985	0.0246718	0.0355003	0.0159487	0.0197098	0.0119599	0.0152089	0.00903149	0.0111536	0.0167264	0.00848197	0.0150967	0.0187148	0.0103728	0.0253656	0.00824669	0.0076932	0.0101379	0.0151885	0.0241784	0.0170441	0.0212617	0.0109793	0.0122254	0.0148219	0.00896589	0.00300248	0.0161482	0.0135878	0.0474055	0.0259439	0.0160223	0.0396546	0.020679	0.0235732	0.0233155	0.0188988	0.00806464	0.0269881
447	0.0840569	0.016509	0.0872218	0.0216313	0.0134166	0.00660902	0.0237671	0.00839949	0.0193441	0.0216528	0.0302701	0.0158244	0.040051	0.0132267	0.0185069	0.0179781	0.0178184	0.00664907	0.0176849	0.0128009	0.00928893	0.00877509	0.013774	0.00791873	0.0159527	0.0117726	0.00935228	0.0178111	0.0165682	0.0189758	0.010792	0.0190906	0.0111341	0.00915479	0.0105283	0.0184155	0.00669727	0.0216448	0.0118072	0.0355823	0.025149	0.0170996	0.0535513	0.0209013	0.02472	0.0140577	0.0246292	0.00990495	0.0315321
448	0.0824986	0.0120701	0.082665	0.0244702	0.0119601	0.00690594	0.0157796	0.00477236	0.0174996	0.0189475	0.0302494	0.0207386	0.0391662	0.012711	0.0154966	0.0190423	0.012727	0.0135933	0.0143451	0.0181605	0.00898252	0.0120886	0.0242202	0.00903906	0.0182797	0.00938737	0.00549109	0.0133217	0.0191328	0.0245659	0.0129626	0.0194947	0.0102911	0.00890823	0.013064	0.012632	0.00584774	0.0268243	0.0119597	0.0439352	0.028359	0.019967	0.0448886	0.0168215	0.0245229	0.0137834	0.0256756	0.0094406	0.0323139
449	0.0984243	0.0108207	0.0755599	0.0245215	0.0127696	0.00744143	0.0173397	0.0105199	0.0197185	0.0298578	0.0330026	0.015159	0.0343722	0.0126136	0.0172004	0.0145113	0.0098662	0.00999414	0.0176351	0.0135224	0.00830051	0.0102216	0.0150066	0.00729401	0.0156774	0.0102213	0.00461057	0.0106219	0.0210184	0.0204552	0.0169143	0.0190127	0.0127652	0.0141625	0.0125196	0.014211	0.00505892	0.0286109	0.0124629	0.0405744	0.0234077	0.0276147	0.0393865	0.0170182	0.0289975	0.0148396	0.029591	0.00934399	0.0252307
450	0.0944652	0.00880341	0.0798801	0.0216721	0.0142992	0.0103529	0.0146503	0.00700508	0.0138852	0.0294691	0.0352501	0.0169694	0.0366702	0.0179254	0.0110569	0.0167819	0.0114787	0.00997333	0.0102133	0.0155211	0.00998661	0.00853399	0.0195165	0.0121161	0.0182956	0.0125836	0.00665214	0.0150204	0.0148306	0.0165518	0.0133046	0.0163058	0.0115056	0.00802167	0.0107583	0.0139483	0.00614963	0.0225714	0.0124855	0.0662263	0.0186575	0.0239256	0.0422113	0.0186289	0.0286371	0.018907	0.0223605	0.0104951	0.0244898
451	0.0772025	0.0130519	0.069051	0.0212956	0.0132586	0.0106281	0.0175955	0.00460428	0.0220454	0.0279459	0.0356291	0.017997	0.0302812	0.0193968	0.016355	0.0174696	0.0120601	0.0109327	0.0131351	0.014034	0.00954125	0.0105261	0.0144602	0.00942694	0.0172062	0.00906721	0.005536	0.0114917	0.0174003	0.0161792	0.0152243	0.0125529	0.010236	0.0187979	0.0174779	0.00990698	0.00789622	0.0250137	0.00911441	0.0469504	0.0283978	0.0180792	0.0587041	0.0223777	0.0309299	0.0148201	0.0328022	0.0114811	0.0244324
452	0.0790756	0.0110869	0.0833609	0.0252469	0.0144418	0.0098253	0.0174248	0.00773028	0.0222446	0.0234466	0.0266585	0.0253391	0.0369272	0.0170282	0.0180047	0.0128805	0.0146569	0.0128636	0.0137371	0.019313	0.00781052	0.0130211	0.0142506	0.0091072	0.0180438	0.0126754	0.00657569	0.0135842	0.0150459	0.0251345	0.0159517	0.0188777	0.0133701	0.013507	0.0126183	0.0214682	0.00790949	0.0208986	0.0164168	0.0344249	0.0203683	0.0157871	0.0398724	0.0208048	0.0264339	0.017945	0.0231932	0.00842032	0.0251907
453	0.0805996	0.0145615	0.0758439	0.0240942	0.018398	0.00936078	0.0151271	0.00931428	0.0171678	0.0203157	0.0337398	0.0207253	0.0433353	0.0193482	0.0145074	0.0156883	0.0108833	0.0104809	0.0141891	0.0157056	0.00784397	0.0125324	0.0156144	0.00471388	0.0173432	0.00837595	0.00537856	0.0206169	0.0215943	0.0209104	0.0125205	0.0256596	0.01348	0.0124386	0.0131451	0.0107271	0.00618109	0.0225919	0.0104418	0.0403978	0.0217941	0.0253281	0.0378202	0.0193856	0.0284607	0.0213966	0.0207151	0.00776453	0.0314412
454	0.101105	0.0135856	0.0824304	0.0226764	0.0141682	0.00603428	0.0170746	0.00494276	0.0160934	0.0300796	0.0352836	0.0199808	0.0359117	0.0150632	0.0139205	0.0290482	0.00973629	0.00872192	0.0190277	0.0161412	0.00711841	0.0108385	0.0128444	0.00913212	0.017037	0.0110336	0.00672581	0.0172034	0.0177376	0.0214353	0.0100233	0.0162999	0.00817832	0.0103051	0.0110927	0.0206578	0.00859173	0.0216435	0.0123348	0.0525632	0.0196601	0.015295	0.0388901	0.0193146	0.0165431	0.0144115	0.0282323	0.0103404	0.0234914
455	0.086971	0.00883313	0.0843031	0.0204496	0.0126195	0.0100373	0.0167245	0.00729516	0.0161195	0.0226279	0.0305224	0.0212094	0.0404446	0.016459	0.0175112	0.0149846	0.0109555	0.0113401	0.009598	0.0191213	0.00701001	0.00952998	0.0137728	0.0104418	0.0205511	0.00613819	0.00630007	0.01575	0.0312093	0.018012	0.014998	0.0207236	0.0124752	0.0118468	0.0126626	0.0168528	0.00392968	0.022328	0.0113536	0.0406862	0.0294202	0.0191035	0.0392429	0.020232	0.0303252	0.0145894	0.025862	0.00943346	0.0270926
456	0.0776734	0.0106205	0.0661744	0.018669	0.0150827	0.0066148	0.0170418	0.00484641	0.0187002	0.0248534	0.0280289	0.0201978	0.0589511	0.0161693	0.0172234	0.0116851	0.0139277	0.00641456	0.0183379	0.0168993	0.0119284	0.0106355	0.0135548	0.007167	0.0153061	0.00884433	0.00496533	0.0102559	0.0137615	0.0203047	0.0092834	0.0197894	0.0120675	0.0100424	0.0103508	0.0142781	0.00416828	0.0315932	0.0121177	0.0520328	0.026607	0.0250728	0.0492131	0.0240512	0.027904	0.0202035	0.028824	0.0100659	0.0274996
457	0.092763	0.0136077	0.0788666	0.0266555	0.0148239	0.00752182	0.0195984	0.00707733	0.0204658	0.0361186	0.0395735	0.0147341	0.037473	0.0124795	0.0206522	0.0146794	0.0174044	0.0117384	0.0174061	0.0144135	0.0100769	0.0159769	0.0146865	0.00470271	0.0166385	0.00945726	0.00848396	0.0152531	0.0194415	0.0186359	0.010182	0.0205615	0.0131656	0.00955464	0.0119633	0.0118019	0.00462027	0.0177904	0.0226947	0.04463	0.0205349	0.0192794	0.0337882	0.0198288	0.0219775	0.0151633	0.0168112	0.009518	0.0247283
458	0.0808446	0.0110798	0.0759297	0.0266931	0.0156407	0.00929804	0.0146426	0.00480933	0.0175489	0.0157703	0.0277177	0.0184938	0.0317122	0.0150888	0.0127959	0.0279575	0.00981296	0.00966335	0.0155792	0.0148763	0.00747404	0.0081498	0.0161109	0.0101216	0.0219268	0.0114479	0.00734953	0.0222465	0.020212	0.0272573	0.0137831	0.020972	0.0124261	0.010054	0.0106585	0.0217909	0.00592858	0.0331151	0.0109747	0.0420065	0.0295168	0.018472	0.0462002	0.0187281	0.0240551	0.0170678	0.0258585	0.007807	0.0223334
459	0.0945007	0.0184619	0.0854165	0.0262863	0.0149886	0.00923325	0.0180789	0.00570627	0.0203556	0.0259467	0.0357333	0.0272031	0.0298256	0.0164502	0.0166867	0.0191133	0.0110308	0.0105959	0.0130219	0.0184374	0.00964726	0.00966974	0.0185265	0.00898142	0.0196736	0.0105603	0.00689419	0.0182051	0.015544	0.0205715	0.0119915	0.0113431	0.00909568	0.012263	0.0118413	0.0123565	0.007481	0.0208495	0.0130132	0.0400207	0.0212141	0.0180907	0.0383062	0.0196711	0.0291197	0.0132268	0.0187508	0.0110563	0.0249623
460	0.0736257	0.00843846	0.0734261	0.0238794	0.0133701	0.00945093	0.0173762	0.00714075	0.0188232	0.0233164	0.0347603	0.0254026	0.0294464	0.0129697	0.0145852	0.0145915	0.0151347	0.00639068	0.0165552	0.0171995	0.00878663	0.0129925	0.0202741	0.0109357	0.0199731	0.013584	0.0105973	0.0117296	0.0129485	0.0282737	0.013229	0.0156479	0.0140247	0.0149588	0.0109125	0.0159703	0.00431208	0.0277808	0.0149987	0.0435445	0.0187858	0.0243154	0.0500882	0.0212089	0.0189725	0.0257806	0.022833	0.00845591	0.028202
461	0.0765146	0.0139136	0.0757052	0.0213784	0.0152246	0.00838183	0.0175857	0.00418762	0.0168813	0.0196788	0.0345244	0.0215332	0.0421054	0.0182003	0.0210526	0.01801	0.0137237	0.00983937	0.0200198	0.0119803	0.00952076	0.0124925	0.0120546	0.00865152	0.024469	0.0103901	0.00548945	0.0122546	0.017883	0.0179215	0.0150161	0.0167927	0.0141443	0.00793822	0.0134704	0.014182	0.0080216	0.0227772	0.0135	0.0412545	0.0241962	0.0221296	0.0380324	0.026863	0.0362883	0.00923703	0.0254669	0.00819857	0.0309233
462	0.103741	0.0109871	0.0815431	0.0214385	0.0129419	0.00833114	0.0144487	0.00709523	0.0173124	0.0260886	0.0370159	0.0146967	0.0414552	0.0184583	0.0190186	0.0175371	0.0114362	0.0139686	0.014133	0.0117765	0.00828063	0.0120724	0.0118747	0.00787958	0.015749	0.0102434	0.0066488	0.0206028	0.0156132	0.0216682	0.00790701	0.0156883	0.00861249	0.0122138	0.0144323	0.0137363	0.00621368	0.0229456	0.013561	0.0525534	0.017872	0.0243272	0.0447556	0.0262073	0.0236666	0.0133755	0.0214652	0.00690094	0.0195095
463	0.0844279	0.0113346	0.0750344	0.0285333	0.0126624	0.00854756	0.0227695	0.00407451	0.0189096	0.0278373	0.0322064	0.0218885	0.0462675	0.0156105	0.0149031	0.0169673	0.0128349	0.00657272	0.014861	0.0117506	0.00982634	0.0113105	0.0167554	0.0102353	0.0203298	0.0113013	0.0058988	0.0185459	0.0202274	0.0185452	0.0126105	0.0141011	0.0148951	0.0127647	0.0136772	0.0154713	0.00541304	0.0213008	0.0126927	0.0520058	0.0187988	0.0196896	0.0393926	0.0174758	0.0216263	0.0137293	0.0191112	0.0146809	0.0295934
464	0.0883073	0.0121932	0.0735364	0.0260748	0.01413	0.00913635	0.0170142	0.00754472	0.0141741	0.0199533	0.0323678	0.0243827	0.0419931	0.017598	0.0151642	0.0199151	0.0142428	0.0109028	0.0204218	0.0140339	0.0131844	0.0104339	0.0168974	0.00535221	0.0215155	0.0120353	0.00417465	0.0144984	0.0158602	0.0193348	0.0119637	0.0190992	0.0159995	0.00907512	0.0148041	0.0119868	0.00540476	0.0309856	0.0101474	0.0476403	0.0237247	0.0106906	0.0390528	0.0208141	0.0217047	0.0148431	0.0233661	0.00954219	0.0327822
465	0.0782509	0.0125661	0.0712311	0.019034	0.0162128	0.0130476	0.0153958	0.00628926	0.013888	0.0204782	0.0297508	0.0162382	0.0404059	0.0130363	0.020226	0.0156746	0.0141799	0.0127203	0.0155447	0.0170392	0.00618675	0.0188838	0.0189284	0.00876807	0.0161398	0.0146618	0.00458046	0.0151773	0.0193171	0.0248153	0.0120608	0.0202383	0.01104	0.0111851	0.0157776	0.015503	0.00539314	0.0339686	0.0166801	0.0417588	0.0219566	0.0156602	0.037162	0.0224654	0.0306443	0.0185432	0.0227221	0.012208	0.0263643
466	0.0904931	0.0144429	0.0899496	0.0232745	0.0134987	0.0102073	0.0200104	0.00676611	0.0212767	0.0327424	0.0348339	0.0135521	0.0347631	0.0111388	0.0199648	0.0157287	0.0139781	0.00669385	0.00835003	0.0120344	0.00681324	0.0136988	0.0172561	0.00736856	0.0187685	0.00806742	0.00611788	0.0102721	0.0183742	0.0210587	0.0103623	0.0203705	0.00929397	0.0094544	0.0105912	0.0119497	0.00331847	0.0195661	0.0118222	0.0572553	0.0233118	0.0177237	0.0544448	0.0156564	0.024453	0.0173115	0.026806	0.00955847	0.025255
467	0.0846419	0.01097	0.0800985	0.0238644	0.0122153	0.00795253	0.0187214	0.00674362	0.0199962	0.0227341	0.0325225	0.0231518	0.0420747	0.0159965	0.0173628	0.0158269	0.0153269	0.00861384	0.0218516	0.0133548	0.00668182	0.00854092	0.0145741	0.0110822	0.0179082	0.0118329	0.00582185	0.0131338	0.0197882	0.0173792	0.015714	0.0183753	0.011883	0.0110596	0.0185408	0.014585	0.010714	0.0277618	0.0118364	0.0387605	0.0150043	0.0184863	0.0337735	0.018168	0.0333925	0.0142878	0.0310541	0.0109391	0.0249006
468	0.0972206	0.0123974	0.0830988	0.0297705	0.0175566	0.00810441	0.0137711	0.00745452	0.0169508	0.0283087	0.0322783	0.0246139	0.0390513	0.0176462	0.0183194	0.0227542	0.00911832	0.00965409	0.0173403	0.0106184	0.00989795	0.00588082	0.0164052	0.008886	0.0223379	0.0129988	0.00596231	0.0156001	0.0142968	0.0230048	0.010977	0.0143073	0.0228711	0.010443	0.0112936	0.0158394	0.00548659	0.0167936	0.0142319	0.0402077	0.0226319	0.0210504	0.0420485	0.0181312	0.0192707	0.0115199	0.021143	0.00856042	0.0218943
469	0.0739272	0.0160747	0.0664276	0.020801	0.00937576	0.00616152	0.0100844	0.00640304	0.0173482	0.0238157	0.0338471	0.0252347	0.0426571	0.0184583	0.0162644	0.0181753	0.00968565	0.014395	0.015218	0.0152983	0.00943507	0.0139095	0.0169905	0.00859359	0.0240732	0.00757097	0.00610554	0.0146113	0.0222457	0.0184861	0.0141189	0.0192406	0.0120584	0.0137164	0.0158656	0.019434	0.00466368	0.0239997	0.0151717	0.0441255	0.0236537	0.0219498	0.0445769	0.0195302	0.0304378	0.0216772	0.0185765	0.00958373	0.0259451
470	0.0777506	0.0114545	0.0954046	0.0267038	0.0155429	0.00643868	0.0172539	0.00676239	0.0191412	0.0248795	0.037097	0.020343	0.0413395	0.0134788	0.0199959	0.0144703	0.0105811	0.00681471	0.0126408	0.017613	0.0136017	0.0116439	0.01141	0.00986702	0.0156843	0.00626839	0.00488857	0.0158466	0.0133917	0.0226009	0.0128725	0.017574	0.0133036	0.0144389	0.0126146	0.0111484	0.00491188	0.0270337	0.013299	0.0584381	0.0204844	0.0234538	0.0279182	0.0176137	0.0292426	0.015932	0.0212256	0.0117367	0.0258493
471	0.094023	0.0161658	0.0695678	0.0203498	0.01488	0.00927172	0.0128486	0.00693627	0.022889	0.0269797	0.0326616	0.0233008	0.0384376	0.0196162	0.0255987	0.0143017	0.0134343	0.00749679	0.0165232	0.0183267	0.0101865	0.0124058	0.0148039	0.00944963	0.0187486	0.0130737	0.00507885	0.01442	0.0224409	0.0126113	0.012641	0.0131116	0.0132536	0.018839	0.0143961	0.0126073	0.0105666	0.0230321	0.0150471	0.0355791	0.0169774	0.0155737	0.0406453	0.0219015	0.028143	0.0132761	0.0255948	0.0121599	0.0198266
472	0.0731434	0.0122045	0.0654552	0.0187586	0.013163	0.00814803	0.0155012	0.00391175	0.0159171	0.0170209	0.0292066	0.020243	0.0488176	0.0182263	0.0169296	0.0175902	0.0104513	0.00863965	0.0139858	0.016437	0.00858821	0.0124156	0.0147621	0.0104752	0.021937	0.00951959	0.00622918	0.0128708	0.0183668	0.0312088	0.0129897	0.0190922	0.012459	0.00875585	0.0175116	0.0210638	0.00566436	0.0273776	0.014359	0.0492447	0.0310279	0.0170681	0.0443083	0.0189526	0.0339741	0.0145733	0.025619	0.00756951	0.0282654
473	0.0893361	0.0109671	0.0839384	0.0258792	0.0139629	0.00875443	0.0149719	0.00682474	0.017571	0.0173637	0.0322043	0.0235326	0.0443476	0.014371	0.0190304	0.0126969	0.0131676	0.0125175	0.0167672	0.0170903	0.00770892	0.0132945	0.0231007	0.00940305	0.0182552	0.00911411	0.00639792	0.0179494	0.0170371	0.0222358	0.0102358	0.0164711	0.0131593	0.0100882	0.0179691	0.00674028	0.00515459	0.0154372	0.00981367	0.0428249	0.0171429	0.0228423	0.0463905	0.0203903	0.0275457	0.0213204	0.0206362	0.00667183	0.029374
474	0.0938508	0.0119928	0.0784512	0.0312054	0.0140411	0.010732	0.0193515	0.00853838	0.0186696	0.0254479	0.0401015	0.0181815	0.0359995	0.0136758	0.0183152	0.0183309	0.0107707	0.0112225	0.0160165	0.0176999	0.00713029	0.010249	0.0156564	0.00716764	0.0154297	0.011344	0.00514518	0.0180784	0.0163809	0.017843	0.0131175	0.0191174	0.0122759	0.0111314	0.0118779	0.0100523	0.00562095	0.0214377	0.0164718	0.0362773	0.0181	0.0191145	0.049323	0.0165867	0.0225341	0.0175085	0.0206997	0.0136621	0.0280722
475	0.0773831	0.015419	0.078498	0.024537	0.0133877	0.00862856	0.017124	0.00459202	0.0188189	0.029468	0.0343496	0.0142076	0.0328015	0.0137238	0.0221374	0.0194704	0.00936856	0.0153741	0.0161241	0.0140146	0.00861492	0.0149945	0.0121279	0.00625223	0.0224119	0.00748945	0.00632762	0.0110494	0.0221568	0.022224	0.0119621	0.0140676	0.0131562	0.0128337	0.00906352	0.0242339	0.00575139	0.0210569	0.0097149	0.0497619	0.023827	0.0220734	0.0427609	0.0186625	0.0285194	0.0154115	0.0300348	0.00845987	0.0255719
476	0.0862567	0.00834586	0.0791342	0.0246709	0.0164434	0.00761681	0.0149949	0.00856193	0.0205069	0.0445838	0.0364133	0.0174854	0.036582	0.0142405	0.0175366	0.0157404	0.0116685	0.0140171	0.0149466	0.0135168	0.00939168	0.0122868	0.0195052	0.00673029	0.022372	0.010743	0.00877013	0.0145582	0.0156189	0.0208246	0.0130073	0.0134534	0.0126263	0.0110948	0.00983945	0.019742	0.00707723	0.028691	0.0123033	0.0319294	0.0217143	0.0207914	0.0464375	0.0133577	0.0247602	0.0135613	0.022228	0.00837621	0.024946
477	0.102408	0.0077209	0.0712559	0.0202353	0.00982339	0.0101907	0.0145702	0.00715386	0.0184692	0.0278917	0.0274537	0.0241138	0.0421164	0.0172536	0.0119805	0.016205	0.012391	0.0107362	0.0219607	0.0149532	0.0106754	0.0101299	0.0132265	0.00717741	0.0208436	0.0136379	0.0103789	0.0226068	0.0163655	0.031478	0.00967797	0.0173754	0.0139551	0.00858346	0.0108203	0.0172375	0.00731402	0.0180369	0.0155747	0.0450178	0.0223864	0.0185377	0.039388	0.0165851	0.0198651	0.0164967	0.0250208	0.00755822	0.0251659
478	0.0862241	0.0128788	0.0711319	0.0234139	0.015483	0.00547207	0.0180403	0.00495798	0.0154217	0.0207082	0.0280838	0.0267199	0.0429686	0.0173606	0.019957	0.0235852	0.00753005	0.0104836	0.0165405	0.0134853	0.00701978	0.0138053	0.0151336	0.00891692	0.0229076	0.0129661	0.00854194	0.0180846	0.0136625	0.016463	0.0134948	0.0136577	0.0118689	0.0104319	0.0146985	0.012053	0.00297205	0.0209533	0.0117795	0.0607515	0.026093	0.018908	0.0362666	0.027238	0.0301998	0.0152268	0.0182079	0.00919721	0.0280537
479	0.0860969	0.0142836	0.0944133	0.0263116	0.0157603	0.00795825	0.0184545	0.00506938	0.0165097	0.0238799	0.0386513	0.0180708	0.0383315	0.0130913	0.0174588	0.01725	0.014642	0.0120701	0.0134385	0.0158714	0.00662808	0.0105422	0.0142535	0.00964147	0.0166119	0.0079319	0.00826084	0.0147209	0.0136331	0.0208056	0.0120268	0.0232771	0.01119	0.0119422	0.0134443	0.0101309	0.00320592	0.0257713	0.0132333	0.0390121	0.016554	0.0166894	0.0446159	0.0233702	0.0277885	0.0201734	0.0255354	0.0107774	0.020619
480	0.0948382	0.0100373	0.0763008	0.0190454	0.0135591	0.00780816	0.0121374	0.00285584	0.0191282	0.0185849	0.0301861	0.0229106	0.054105	0.0207426	0.0164168	0.0173264	0.0129218	0.0107831	0.0125093	0.0161804	0.0103424	0.0132191	0.0137897	0.00953289	0.0198221	0.011436	0.00623744	0.0146763	0.0209526	0.019318	0.0100116	0.0217003	0.013574	0.0108561	0.0119832	0.0133943	0.00591506	0.0236999	0.0157197	0.0403954	0.031007	0.0214571	0.0371577	0.0216329	0.0260812	0.0189204	0.0189116	0.0104205	0.0194579
481	0.0807904	0.0149851	0.0787914	0.0267217	0.0139738	0.0132957	0.0173418	0.00770729	0.0153616	0.0291469	0.0346589	0.0261765	0.0355411	0.0134852	0.0179391	0.0132512	0.0117276	0.00879156	0.0243335	0.0167296	0.00831765	0.0125748	0.0140539	0.00830799	0.0140181	0.00910794	0.00832343	0.0145669	0.012479	0.0154332	0.0107014	0.0201597	0.013947	0.00804985	0.0108786	0.012537	0.00630062	0.0260363	0.016198	0.0475495	0.0276017	0.023631	0.0390336	0.0205233	0.0301244	0.0155559	0.0225871	0.0134288	0.0172232
482	0.0910963	0.00965217	0.0845195	0.0245541	0.0140072	0.00925633	0.0138663	0.00569572	0.0157139	0.024247	0.0315641	0.0232571	0.0360893	0.0154095	0.0129864	0.0167547	0.0137102	0.00970906	0.0166899	0.0172341	0.00353281	0.010082	0.0193636	0.00825989	0.0191498	0.0133037	0.00894519	0.0178862	0.0179465	0.0223442	0.0116238	0.022021	0.0134511	0.00719476	0.0166201	0.020108	0.00655619	0.0228384	0.0119006	0.041634	0.0189876	0.0165086	0.0498633	0.0204098	0.0233611	0.013921	0.0194881	0.00718773	0.0294981
483	0.0926459	0.0185072	0.0900877	0.0199369	0.011808	0.0102847	0.0196913	0.00873285	0.0202224	0.0237665	0.0326285	0.0220942	0.03829	0.0147547	0.0180986	0.0216824	0.0138069	0.00917671	0.0133906	0.0193113	0.00857585	0.00824688	0.0214079	0.0096209	0.0177766	0.0078867	0.00843035	0.0110566	0.0159836	0.0192785	0.0121535	0.0142221	0.0089575	0.00948343	0.0107862	0.00694689	0.00777432	0.0195251	0.0115189	0.0378781	0.0162406	0.0192223	0.0478789	0.0188577	0.0240093	0.020148	0.0342712	0.011311	0.0216338
484	0.0785627	0.0139149	0.0899985	0.0269442	0.0167708	0.00790051	0.0152256	0.00809725	0.0161182	0.0273467	0.030044	0.0179057	0.0455106	0.0129211	0.0169311	0.01503	0.00887204	0.009804	0.0187639	0.01664	0.00784725	0.00840736	0.0169216	0.00779678	0.0293724	0.00529391	0.00540805	0.0164314	0.0172157	0.0189309	0.0127716	0.0165234	0.0112621	0.0120854	0.0142998	0.0116828	0.00622545	0.0228123	0.0130866	0.0429026	0.0171644	0.0211423	0.0406648	0.0218312	0.0357557	0.017335	0.0185639	0.00771679	0.029247
485	0.0879235	0.0173058	0.0740534	0.0194195	0.0136407	0.00615449	0.0186181	0.00538543	0.0244666	0.025394	0.0370253	0.0193618	0.0307147	0.018097	0.0140431	0.0150191	0.0146556	0.00742262	0.0220079	0.01359	0.00838266	0.00931644	0.0157509	0.00556249	0.0207038	0.0144684	0.0110786	0.0132905	0.0191004	0.0291072	0.0102741	0.0157371	0.014795	0.012253	0.0160507	0.0150426	0.0056415	0.0221488	0.013099	0.0464836	0.017628	0.0251384	0.0393166	0.0164369	0.027835	0.0150702	0.0205731	0.0109763	0.0244401
486	0.086959	0.0128181	0.075556	0.0212972	0.0189165	0.00900944	0.0159011	0.00725824	0.0190633	0.0226149	0.0313956	0.0157193	0.0438911	0.019773	0.0157061	0.0155801	0.0119877	0.00825627	0.0108397	0.0245262	0.00714108	0.00864048	0.0138254	0.00770356	0.0220259	0.00871085	0.00508861	0.0160373	0.0177545	0.0153428	0.0158661	0.0158079	0.0157872	0.00852759	0.0104516	0.00982524	0.00613364	0.0246183	0.0134828	0.0452515	0.0293541	0.0237849	0.0512355	0.0162037	0.0221833	0.0197511	0.0298151	0.0108767	0.0217043
487	0.0927081	0.0110305	0.0708609	0.0213137	0.0152188	0.00759612	0.0151839	0.00670998	0.0183356	0.0157146	0.0347543	0.0191762	0.036541	0.0169878	0.0154504	0.0181993	0.00911904	0.00907424	0.0171124	0.0196409	0.0147009	0.0123155	0.0130426	0.00804416	0.0204115	0.0105899	0.00690111	0.0150358	0.0153144	0.0206705	0.0134981	0.0149266	0.0118386	0.00929456	0.0101349	0.0132134	0.00685026	0.0391234	0.01297	0.0590451	0.0250613	0.0212112	0.0397583	0.0177526	0.0269168	0.0108823	0.0248117	0.0101041	0.0248526
488	0.080091	0.0150302	0.0645438	0.0257683	0.0135967	0.00697739	0.0131604	0.00506488	0.0152283	0.0332545	0.0320713	0.0240216	0.0433963	0.0172996	0.0207661	0.0186758	0.0124381	0.0101947	0.0142673	0.0120326	0.0104639	0.0118847	0.0167372	0.00890843	0.0166206	0.00928894	0.00614444	0.0136353	0.0236592	0.0258465	0.00948232	0.0110406	0.0142638	0.0122741	0.0146588	0.0154198	0.00627405	0.0182911	0.0160039	0.0476955	0.0322104	0.0189396	0.0518425	0.0198705	0.0288711	0.0124156	0.018711	0.0071244	0.0235429
489	0.0834406	0.0112658	0.0878343	0.023062	0.0171565	0.0121173	0.0188252	0.00577697	0.0169576	0.0320222	0.0401163	0.0188163	0.0301512	0.0193324	0.0178365	0.0187467	0.0104277	0.0110803	0.0124761	0.0162322	0.00872416	0.0110397	0.0161291	0.0103613	0.0197334	0.00906022	0.00956866	0.0164314	0.0142738	0.014881	0.0151828	0.0179384	0.0121628	0.0098199	0.0105538	0.0161293	0.00826178	0.019948	0.0112188	0.0304171	0.0216598	0.0128283	0.0486069	0.0284072	0.0289641	0.01204	0.0229165	0.00936789	0.0296997
490	0.0894081	0.0123171	0.0813521	0.0206129	0.0162536	0.0113259	0.0173304	0.00528307	0.0136194	0.0213192	0.0325935	0.0275267	0.0379103	0.0206363	0.0211641	0.0166373	0.0110759	0.00997164	0.0114555	0.0164893	0.0103176	0.0107333	0.0115466	0.00926403	0.0175909	0.00975743	0.00764391	0.0125941	0.0138608	0.018534	0.0141412	0.0178928	0.0116088	0.00971628	0.00657818	0.0164799	0.00455468	0.0293783	0.0164085	0.0540731	0.0152048	0.016221	0.047689	0.0187481	0.0291639	0.0166716	0.0246122	0.00697155	0.0277612
491	0.0956988	0.00710842	0.0701557	0.0212564	0.0146154	0.0105235	0.0150669	0.00633065	0.0226137	0.021085	0.0359452	0.0189122	0.0381914	0.0141107	0.0162808	0.0130366	0.00962981	0.0112381	0.0125618	0.0146872	0.00939945	0.0106977	0.0144486	0.00513965	0.0220039	0.00889044	0.0062949	0.0166674	0.0188636	0.0191444	0.0126527	0.0203845	0.0134662	0.00821659	0.0114888	0.0110144	0.00983665	0.0197999	0.0151227	0.0440996	0.0358956	0.0213594	0.0474149	0.0207699	0.0287808	0.0160177	0.0272515	0.0093284	0.0265014
492	0.0763498	0.0133421	0.0743759	0.0258085	0.0102352	0.00848421	0.0187609	0.00706161	0.0144926	0.0264699	0.0340582	0.0224099	0.0422739	0.0167804	0.0135617	0.0180473	0.018725	0.0134674	0.018977	0.0152306	0.00952443	0.0124521	0.0117291	0.00870537	0.0154647	0.0143944	0.00959203	0.0143859	0.0144779	0.0210574	0.00915349	0.0236195	0.0110527	0.009376	0.0129742	0.0151936	0.00698718	0.0317675	0.0170841	0.0390857	0.0235473	0.0209894	0.0361254	0.023237	0.0205562	0.0188604	0.0242023	0.0108543	0.0246382
493	0.0826107	0.0138786	0.0890344	0.0172335	0.0147428	0.00647725	0.0140442	0.00436435	0.0220066	0.038873	0.0342623	0.0217764	0.0329399	0.0139839	0.0130435	0.0190498	0.0129725	0.0110888	0.0192413	0.0142773	0.0113683	0.011461	0.0177656	0.00870278	0.0164298	0.0075508	0.0104003	0.0150503	0.012415	0.0205652	0.0104966	0.0160912	0.018286	0.0105774	0.0101171	0.0155207	0.00624691	0.0223779	0.014253	0.0483881	0.020144	0.0182177	0.0363329	0.0223362	0.0289818	0.0134559	0.0175526	0.010886	0.0321276
494	0.0855063	0.0105302	0.0776954	0.0281699	0.0146291	0.00788633	0.0148929	0.00824945	0.0198677	0.0227482	0.0350247	0.0171474	0.0442417	0.0139662	0.0176554	0.0187499	0.00841066	0.01061	0.0177725	0.0138207	0.00773225	0.014782	0.0175668	0.00699405	0.0190185	0.00958	0.00691424	0.0175912	0.0204296	0.0233343	0.0133866	0.0179864	0.00988116	0.0101489	0.0133056	0.0220853	0.00766083	0.0217011	0.0109256	0.0408538	0.022871	0.0238934	0.0542071	0.0237934	0.025695	0.00999814	0.0143115	0.00921578	0.0165619
495	0.0859459	0.0103971	0.0700181	0.0206186	0.0164048	0.00697856	0.013936	0.00503843	0.0156183	0.0204631	0.0321346	0.0258724	0.054918	0.0128261	0.0130127	0.0212916	0.00917088	0.00656448	0.0155568	0.0152153	0.00725177	0.00750267	0.0156115	0.00789426	0.020274	0.0100846	0.00868086	0.0101339	0.0221353	0.0292125	0.0115834	0.0140967	0.0142603	0.0142995	0.0112681	0.0239811	0.00648091	0.0233032	0.0157079	0.0507792	0.016578	0.0214707	0.0453873	0.022167	0.0209539	0.0156092	0.0291385	0.0075966	0.0245756
496	0.0904793	0.0156935	0.0882376	0.0267866	0.0161011	0.00836446	0.0150801	0.00698701	0.0205164	0.0265776	0.0369001	0.0159173	0.0378872	0.012466	0.0172588	0.0191405	0.0152998	0.00807254	0.0126112	0.0135327	0.00731068	0.00981085	0.0143246	0.00797427	0.0190882	0.0107107	0.00784566	0.0134429	0.0134443	0.0215047	0.00927368	0.0160252	0.0113108	0.0108188	0.0112939	0.0134701	0.00427546	0.020669	0.0134237	0.0390694	0.0295803	0.0147853	0.0498242	0.0212502	0.0301424	0.0130503	0.0310712	0.00796432	0.023335
497	0.0823813	0.0113263	0.0857034	0.0189314	0.0123316	0.00815211	0.0225913	0.00574379	0.013711	0.0228756	0.0414537	0.0212224	0.0423144	0.013221	0.0147459	0.0162063	0.0132536	0.00972572	0.0174177	0.0168324	0.00693197	0.0129074	0.0160358	0.00765015	0.0155915	0.0118613	0.00628866	0.0170853	0.018121	0.0201371	0.0169912	0.0150931	0.0109199	0.012331	0.0141248	0.0140449	0.00653593	0.0176277	0.0120931	0.0436828	0.0239354	0.0228614	0.0327201	0.0215609	0.0281383	0.0195777	0.0262685	0.0116252	0.0271169
498	0.0950735	0.0125705	0.0750131	0.0252579	0.0152654	0.0110118	0.0164402	0.00699383	0.0210436	0.0229293	0.0408644	0.0196737	0.0241512	0.0160811	0.0175996	0.0188722	0.0103871	0.0125952	0.013027	0.0169246	0.00863626	0.012521	0.0168835	0.00937952	0.0176753	0.00811604	0.00718377	0.012679	0.0143865	0.0174516	0.0125752	0.0153652	0.0144161	0.0128216	0.0176655	0.0164086	0.00786279	0.0254088	0.018443	0.045168	0.0186744	0.0217874	0.0430133	0.0205607	0.0206451	0.0141757	0.0208224	0.0128852	0.0246131
499	0.0852987	0.0135755	0.0690648	0.0269663	0.0132248	0.00902569	0.0175482	0.00706146	0.0179625	0.0206534	0.0315007	0.0199677	0.039356	0.0159793	0.0147799	0.0141954	0.0136963	0.0147855	0.0135924	0.0166859	0.00960423	0.0127885	0.0145484	0.0050891	0.0227578	0.00727403	0.00652762	0.0190391	0.0200604	0.0190374	0.0123149	0.0202687	0.0144268	0.010352	0.0147414	0.0114019	0.00641184	0.0232376	0.0197067	0.0427314	0.025451	0.0208254	0.0399697	0.0225	0.0316562	0.0148645	0.0210769	0.0106995	0.0257168
500	0.0928474	0.016831	0.078514	0.0273196	0.0128466	0.00893926	0.0169048	0.00751092	0.0279392	0.0241086	0.0355596	0.0202087	0.0404931	0.0204188	0.0232416	0.013079	0.0102722	0.0123175	0.0135388	0.0170694	0.0099602	0.0100229	0.01704	0.00688732	0.0189955	0.00946339	0.00647642	0.0149719	0.0147172	0.0166473	0.0158373	0.0167012	0.0110925	0.0079892	0.0101527	0.013372	0.00643907	0.0218817	0.00916923	0.0409159	0.0288815	0.012767	0.0366807	0.0202072	0.0282162	0.0169208	0.0274857	0.0106328	0.0195152
501	0.0898809	0.0148414	0.0812231	0.0216291	0.0139921	0.00555549	0.0153069	0.00656464	0.0158576	0.0265075	0.0334556	0.015643	0.0361954	0.0153752	0.0136576	0.0164681	0.011949	0.00580173	0.0153933	0.0171991	0.00613965	0.0063702	0.0137804	0.00825522	0.0162859	0.011847	0.00826378	0.0143595	0.0165846	0.0281317	0.0124299	0.0146789	0.0102314	0.0130041	0.0123994	0.0213049	0.00631548	0.0331228	0.0167349	0.0444992	0.0266622	0.0171334	0.0436974	0.0238846	0.0317651	0.012704	0.022099	0.0114922	0.0233265
502	0.0693194	0.0139603	0.0721584	0.0220748	0.0176019	0.00903364	0.0152954	0.00381209	0.0174075	0.0384067	0.0352861	0.0219227	0.0453598	0.0156141	0.0150742	0.0155073	0.0115547	0.0069105	0.0169009	0.0146039	0.0114189	0.00969834	0.0150481	0.0111979	0.0245059	0.00800322	0.00596025	0.0109153	0.0200622	0.0245068	0.0136849	0.0157708	0.0117318	0.00858853	0.0122769	0.0111404	0.00700155	0.0240799	0.0167427	0.0616801	0.0210759	0.0196606	0.0357111	0.0204448	0.0232452	0.0147377	0.0359798	0.00843384	0.0188926
503	0.0798704	0.0144804	0.0737455	0.0230031	0.0143857	0.0101831	0.011993	0.0038383	0.0143301	0.0172118	0.0394813	0.0209228	0.0306205	0.0160404	0.0248668	0.0165919	0.0094592	0.0107077	0.0129263	0.0152023	0.00623146	0.0132193	0.0119	0.0084406	0.0191865	0.0139811	0.00641669	0.0161042	0.0247759	0.0282947	0.0123971	0.0199686	0.0173822	0.013264	0.0149077	0.0119395	0.0053499	0.0181524	0.0186591	0.0427612	0.026801	0.0261573	0.0372932	0.0161826	0.0330699	0.018298	0.0190336	0.0107255	0.0292459
504	0.0814449	0.00821311	0.0917173	0.0214542	0.0114039	0.00859512	0.0172695	0.00748594	0.0158837	0.0180366	0.0378179	0.0228048	0.0390257	0.0155773	0.0152906	0.0209946	0.0148477	0.0120473	0.0153524	0.0181947	0.00957074	0.00911088	0.020162	0.00582489	0.0200026	0.0095925	0.00457783	0.0135332	0.0100649	0.0202109	0.00962114	0.015544	0.00974087	0.0134891	0.0138952	0.0165713	0.00771443	0.0229079	0.0181634	0.0471136	0.0185175	0.0185531	0.0540587	0.0192464	0.0244699	0.0181298	0.0252287	0.00771583	0.0232113
505	0.0875121	0.0144752	0.0914228	0.0268722	0.0164852	0.00810395	0.0208713	0.00602497	0.0215554	0.0320491	0.0326188	0.0226932	0.025645	0.0141568	0.0176848	0.0146146	0.011166	0.0123015	0.0196353	0.00886597	0.0121829	0.0117574	0.0181257	0.00788297	0.0182839	0.00822559	0.00845041	0.0123656	0.0192841	0.0171141	0.0159931	0.0177527	0.0139446	0.0118591	0.0102364	0.013922	0.00704687	0.0263824	0.0134185	0.0409658	0.0196183	0.0208122	0.0395346	0.0196701	0.0247911	0.0136212	0.0214164	0.00646824	0.0241194
506	0.102276	0.00876958	0.0714256	0.0224774	0.0151697	0.00943221	0.0168578	0.00796656	0.0130293	0.0209157	0.0329192	0.0165273	0.0475714	0.0191962	0.0230939	0.0162922	0.00746099	0.00724651	0.0149388	0.0155279	0.00727196	0.0160436	0.014787	0.010971	0.0191577	0.0120597	0.00578888	0.0169647	0.013854	0.0224506	0.0143737	0.0184023	0.0130405	0.009402	0.00999178	0.0126762	0.0068415	0.0284576	0.0150656	0.0374666	0.0270086	0.0158334	0.0428509	0.0205943	0.0248825	0.0203163	0.0164887	0.00690584	0.0309583
507	0.0925374	0.0112993	0.0759109	0.0266852	0.0127066	0.00848813	0.0137865	0.00638387	0.0188735	0.018701	0.036691	0.0144062	0.0477565	0.0166008	0.01546	0.0112236	0.00972111	0.0118556	0.0134002	0.0150134	0.01087	0.00962519	0.0166617	0.00707508	0.0150268	0.0114044	0.00591288	0.0176871	0.019835	0.018605	0.0148627	0.0185264	0.00973133	0.011956	0.0121485	0.0153222	0.00714413	0.021602	0.0112688	0.0419832	0.0265656	0.022979	0.043818	0.0170482	0.0354359	0.0133816	0.0267695	0.0109331	0.02832
508	0.082939	0.0113316	0.0801052	0.021492	0.0099933	0.00788261	0.0158956	0.00339569	0.0224745	0.0226335	0.0427966	0.022902	0.0353886	0.0160149	0.0183725	0.0211014	0.0111814	0.0099179	0.0163317	0.013895	0.0128178	0.00706635	0.0155435	0.006085	0.0214618	0.010126	0.00808533	0.0121416	0.0181335	0.0218964	0.0109838	0.017628	0.0195472	0.0107864	0.0131483	0.0157658	0.00557253	0.0209906	0.0103173	0.0503162	0.0263253	0.0172158	0.0435444	0.0180985	0.0284894	0.0143398	0.0158039	0.00919154	0.0325329
509	0.0871799	0.0129494	0.0739741	0.0200001	0.0150349	0.00815897	0.0158131	0.0062847	0.0153691	0.0194686	0.0298819	0.0263797	0.0429313	0.015749	0.0185755	0.0150256	0.0136777	0.00733711	0.0201921	0.0195865	0.00719892	0.00698274	0.0140113	0.00936815	0.0163327	0.0124225	0.00362591	0.0134431	0.0153048	0.0175741	0.0126592	0.0223984	0.0106999	0.0111228	0.0115201	0.0140136	0.00531739	0.0190742	0.0123323	0.0563783	0.015249	0.0188183	0.0496536	0.0210217	0.0256396	0.0168754	0.0365611	0.0085964	0.0322354
510	0.0720205	0.0123683	0.0689421	0.0135583	0.0128076	0.00794882	0.0118386	0.00488556	0.0148817	0.0198657	0.0312638	0.0281957	0.0537118	0.0175006	0.0181799	0.0178445	0.0141558	0.00875867	0.0120149	0.0232081	0.00790526	0.00892257	0.0138428	0.00732854	0.0220732	0.0125911	0.00618579	0.0174862	0.022411	0.0270197	0.0132312	0.0166895	0.0157652	0.0105804	0.0127603	0.022477	0.00444413	0.0246169	0.0147618	0.0452407	0.0303569	0.018466	0.0405432	0.0222352	0.0253859	0.0159623	0.0191221	0.00976188	0.0278823
511	0.0762399	0.0137028	0.0735726	0.0264925	0.016116	0.01002	0.0152639	0.00567583	0.0200399	0.0265262	0.0343191	0.0171915	0.0337017	0.0152788	0.017561	0.0132069	0.0155827	0.0067279	0.0160046	0.0129915	0.00999563	0.0122553	0.0179645	0.0112792	0.0165679	0.0104051	0.00791171	0.0128754	0.0208227	0.0285828	0.0120348	0.0158156	0.00991516	0.0090649	0.0129651	0.0111754	0.00715222	0.023068	0.0193397	0.0601841	0.0280966	0.020615	0.0325552	0.022325	0.0216889	0.0158295	0.0214975	0.0103272	0.0314744
512	0.0911957	0.0104555	0.0804189	0.0275152	0.014402	0.00700933	0.017326	0.00540094	0.0216312	0.032341	0.0313306	0.0258445	0.0244318	0.0147288	0.0122093	0.0211091	0.0116135	0.00943276	0.0134714	0.0166324	0.0096427	0.0129157	0.017218	0.00987865	0.0226989	0.00824369	0.00781345	0.0162817	0.0183567	0.0203749	0.0130626	0.0146178	0.0165186	0.0111516	0.0124878	0.0116211	0.00541523	0.0256714	0.0156779	0.0505522	0.0263121	0.0186146	0.0302244	0.0180522	0.0267734	0.0159531	0.0231662	0.0103103	0.0218935
513	0.088045	0.00970157	0.0884788	0.0289844	0.0144496	0.00820727	0.0175683	0.00533438	0.0177712	0.0214704	0.0331053	0.0192163	0.0429902	0.0197619	0.0201674	0.013074	0.0149568	0.00803141	0.0159306	0.0168017	0.00860169	0.0129046	0.0165591	0.0101864	0.0157071	0.00809355	0.00995861	0.0176429	0.0127801	0.0230251	0.0136191	0.017754	0.014562	0.0108472	0.00863874	0.00864443	0.00572532	0.0242604	0.0139066	0.0427055	0.0171345	0.0165454	0.0502478	0.0195989	0.023457	0.0163463	0.0225991	0.0100528	0.0238491
514	0.0949448	0.0166983	0.0825603	0.0242758	0.0138486	0.00980384	0.0178034	0.00789669	0.0185268	0.0267774	0.0398238	0.0195755	0.0379111	0.0166211	0.0151549	0.0127756	0.0113425	0.0114543	0.0137188	0.0223453	0.00732626	0.0144769	0.0133817	0.00768731	0.0188058	0.00718313	0.00431411	0.0152361	0.0126429	0.017235	0.0122602	0.0157721	0.00925727	0.0153622	0.0122846	0.0132348	0.00440441	0.0228917	0.0089032	0.0454752	0.0199938	0.023639	0.0508947	0.0157753	0.0203641	0.0156215	0.021219	0.00810868	0.0323903
515	0.084454	0.0116006	0.0880061	0.0203292	0.0132161	0.0081413	0.0209106	0.00644507	0.0218896	0.0234149	0.0300123	0.0141126	0.0360415	0.0130705	0.0196979	0.019241	0.0139254	0.00545719	0.0113816	0.017018	0.0102082	0.0164572	0.021537	0.00925777	0.0148923	0.00956239	0.00835626	0.0167697	0.0231282	0.0205371	0.010389	0.0218299	0.0117284	0.00979105	0.0126341	0.0156043	0.00463992	0.016005	0.0181689	0.0355093	0.0164236	0.0258726	0.0473626	0.0198843	0.0243973	0.0158391	0.0247813	0.0140877	0.0259802
516	0.0751641	0.0115189	0.0687834	0.0269251	0.0159085	0.00842185	0.0128062	0.00411344	0.0134825	0.0320965	0.0281469	0.0155561	0.0499032	0.0165647	0.0168728	0.0169827	0.0139642	0.00870524	0.0121975	0.0181524	0.010135	0.0150759	0.0164334	0.0096247	0.0181229	0.0131963	0.00743612	0.0185149	0.021253	0.0181141	0.011161	0.0158043	0.010438	0.00933175	0.0114782	0.0115689	0.00493583	0.0256754	0.0157145	0.0390321	0.0275799	0.0180585	0.0438989	0.0209	0.0253907	0.0200937	0.0357039	0.0106312	0.0284307
517	0.094241	0.014045	0.0799241	0.0263412	0.0143349	0.00592167	0.0133465	0.0064541	0.0130748	0.016906	0.0344063	0.0189543	0.0340434	0.0161273	0.0195293	0.0177866	0.0125306	0.00914485	0.0137744	0.0152184	0.00690846	0.0113755	0.0142676	0.00594375	0.0177604	0.0132903	0.00365949	0.0160204	0.0115908	0.01907	0.0117478	0.0186309	0.0127769	0.0116608	0.011767	0.0163786	0.00413033	0.0297967	0.0152737	0.0462637	0.0250979	0.0163964	0.0609618	0.0224219	0.0212329	0.0157885	0.0322885	0.00632756	0.0250668
518	0.0721091	0.0125573	0.0790023	0.0221174	0.0107241	0.00901862	0.017341	0.00666406	0.0214566	0.028612	0.0370083	0.0201469	0.0460768	0.0198001	0.0227572	0.0169505	0.0206548	0.0118891	0.0111086	0.0132286	0.0100739	0.0111486	0.0194944	0.00778415	0.0230731	0.00793675	0.00476093	0.0133831	0.018811	0.0204928	0.0116028	0.0147115	0.0113324	0.0114136	0.0109399	0.0106123	0.00728537	0.028639	0.0186216	0.0424535	0.025003	0.0193689	0.0382932	0.0135431	0.0250543	0.0131204	0.0213355	0.011268	0.0292197
519	0.0926374	0.0173391	0.0846594	0.0199279	0.0116836	0.00656932	0.0185242	0.0083821	0.0238904	0.0357182	0.0351984	0.0238637	0.0382833	0.0205997	0.0136057	0.0159536	0.00908107	0.0129834	0.0168829	0.0158522	0.00770226	0.0112912	0.0118961	0.0103784	0.0156492	0.00768793	0.00536568	0.0140545	0.0134816	0.0204435	0.0139129	0.0191812	0.00956648	0.00820926	0.00798679	0.0225568	0.00428167	0.0276041	0.0104451	0.0586614	0.0175303	0.014323	0.0360096	0.0217871	0.0287833	0.0140491	0.0170437	0.00592618	0.0225561
520	0.069184	0.016656	0.0643947	0.0206035	0.0133553	0.006952	0.013968	0.00424759	0.0145464	0.0237334	0.0358681	0.0238043	0.0493996	0.0177938	0.0110355	0.0259236	0.0122345	0.0100158	0.0145023	0.0127811	0.00832345	0.0133014	0.0162647	0.00900915	0.0192447	0.00701599	0.00705415	0.0202294	0.0158468	0.0174278	0.00839748	0.0148949	0.008581	0.0130122	0.0144233	0.020736	0.00792629	0.0227498	0.0144968	0.0462524	0.0256896	0.0159973	0.0503793	0.0229575	0.0283879	0.0195496	0.0295085	0.00804904	0.033294
521	0.096461	0.0109095	0.0729036	0.0253082	0.0114295	0.00921331	0.0172521	0.00683947	0.0226683	0.024885	0.0350668	0.0188362	0.0417202	0.0186707	0.0152668	0.014715	0.0134094	0.00797101	0.0127167	0.0181869	0.00781731	0.0110514	0.0130191	0.00627068	0.0218888	0.00906593	0.00718492	0.0175883	0.0193667	0.0247853	0.0171721	0.0198049	0.010744	0.0103548	0.0147184	0.0101955	0.00655565	0.0216616	0.0180499	0.0463584	0.0312341	0.0142308	0.0307623	0.0197463	0.027872	0.0120405	0.0202069	0.0128962	0.0229275
522	0.0858837	0.0136623	0.0993034	0.0222509	0.0142107	0.0108596	0.0155468	0.00707235	0.0148442	0.0211663	0.0367712	0.0165675	0.0330455	0.0172965	0.0176528	0.0203672	0.00766331	0.00944999	0.0112858	0.0160151	0.00564251	0.0123618	0.0143132	0.00929489	0.0124972	0.0122168	0.00584104	0.0159382	0.0167632	0.0207908	0.0130184	0.0137066	0.0140192	0.0100256	0.00831029	0.0219032	0.00415499	0.0220438	0.0162767	0.040324	0.0157708	0.0224164	0.0531127	0.0181524	0.0246481	0.0208771	0.0238803	0.00930011	0.0314846
523	0.0943944	0.0122284	0.0885334	0.0259385	0.0140979	0.00717296	0.0165966	0.00754542	0.0147567	0.0226231	0.0314161	0.0160027	0.0372578	0.0159087	0.0143605	0.0159163	0.0102348	0.00852238	0.0179282	0.0186945	0.0123224	0.0120462	0.0156052	0.00994681	0.022984	0.0131285	0.00945218	0.0145635	0.0174672	0.0287235	0.0145905	0.017141	0.00963576	0.0114523	0.0141969	0.0118504	0.00516974	0.0213856	0.0131043	0.0374124	0.0231406	0.0130619	0.0406061	0.0198355	0.0280207	0.014524	0.026598	0.0104459	0.0214597
524	0.0761187	0.0150786	0.0756476	0.0218346	0.0154721	0.00821147	0.0141629	0.00691673	0.0188403	0.026478	0.0350885	0.0256348	0.0333012	0.0180324	0.0162267	0.0183011	0.014538	0.0100337	0.0115175	0.0207437	0.0103686	0.0156124	0.0200849	0.00829526	0.018114	0.00872448	0.00657968	0.0178397	0.0147979	0.025217	0.0105063	0.0173641	0.0132559	0.00992122	0.0145436	0.0142223	0.0102067	0.0242582	0.0130546	0.0466028	0.0216356	0.0204442	0.0440616	0.0171724	0.0260908	0.0102404	0.0206006	0.0090047	0.0290015
525	0.0952644	0.0182945	0.0844821	0.0280062	0.0140729	0.00755173	0.0146942	0.00483113	0.0177581	0.0266283	0.0428422	0.016669	0.0282723	0.0201848	0.0158666	0.0160937	0.0096826	0.0102832	0.0165995	0.0155104	0.0163844	0.0112341	0.0110322	0.00569635	0.0209318	0.00878956	0.00644182	0.0099891	0.0162156	0.0160695	0.0111538	0.0239198	0.0115605	0.0158955	0.0126656	0.0144999	0.00894031	0.0213736	0.0152469	0.0448064	0.0231944	0.0177801	0.0432705	0.0194146	0.0284872	0.0101243	0.0196957	0.00809701	0.0235015
526	0.0769823	0.0136995	0.0682338	0.0247976	0.0161591	0.00937579	0.0100498	0.0049631	0.0148549	0.0219326	0.0290707	0.0219738	0.0419821	0.0143117	0.033109	0.0191032	0.0127066	0.0116758	0.0100553	0.0138894	0.00840334	0.0147981	0.0154487	0.00774537	0.0204472	0.0100412	0.00640947	0.015157	0.0174705	0.015943	0.0119676	0.017429	0.0101978	0.0119773	0.0108378	0.0120348	0.00393234	0.0227127	0.0173391	0.0471625	0.0281676	0.0212254	0.0373884	0.0226779	0.0323189	0.0237809	0.0339147	0.00868772	0.0254575
527	0.0902983	0.0087105	0.0755957	0.0261203	0.0141215	0.0103277	0.017109	0.00790612	0.0185189	0.0195514	0.0344175	0.0186649	0.0303577	0.0139743	0.0175023	0.0137587	0.0107996	0.00801441	0.0199038	0.0147907	0.0107492	0.0119565	0.0183191	0.00738562	0.0150734	0.0154138	0.00776896	0.0114748	0.0215893	0.0192066	0.0138321	0.0154104	0.0161341	0.0119748	0.0132032	0.0129682	0.00776146	0.0219395	0.011643	0.0381256	0.027664	0.0214135	0.0473813	0.0238519	0.0296943	0.0208442	0.0163916	0.0115336	0.0288526
528	0.100086	0.0228483	0.0993265	0.0210417	0.0175545	0.00773884	0.0208274	0.00846029	0.0274628	0.0281554	0.0357678	0.0192888	0.0271411	0.0150013	0.0202909	0.0133945	0.0117281	0.00773089	0.016429	0.0208241	0.0101862	0.0127141	0.0130557	0.00642654	0.0174563	0.0110753	0.00867343	0.0157179	0.0140024	0.0169469	0.0105846	0.0153045	0.0102919	0.00926468	0.00696319	0.0106885	0.00606438	0.024141	0.0135957	0.0372825	0.0169491	0.0169372	0.0349938	0.0185949	0.0269224	0.0161214	0.0199625	0.00939173	0.0285936
529	0.0779443	0.00690376	0.0634984	0.0182613	0.0103655	0.00569714	0.0122787	0.0042546	0.0168163	0.0227108	0.0321317	0.0174317	0.0500309	0.0157783	0.0164939	0.0190959	0.0124576	0.00622303	0.0164611	0.0146081	0.00878824	0.0098826	0.0198607	0.00885855	0.0197356	0.013841	0.00971722	0.0149141	0.0181974	0.0308877	0.0105907	0.0160009	0.0110962	0.0133776	0.0125629	0.0119914	0.00473242	0.0248993	0.0197345	0.0611322	0.0160806	0.0240527	0.0396284	0.0265242	0.0270625	0.018173	0.0368011	0.00815386	0.0232795
530	0.0774885	0.0106685	0.0710936	0.0193094	0.00985098	0.00704152	0.019677	0.00379001	0.0168617	0.0190975	0.0306143	0.0271433	0.0388207	0.0221492	0.0202312	0.0137623	0.0147146	0.00697141	0.0157916	0.0157453	0.00769382	0.0110717	0.0151689	0.00719471	0.0211222	0.0108965	0.00775497	0.0193687	0.015204	0.0199414	0.0158391	0.0168847	0.0157943	0.0150384	0.0120405	0.0146552	0.00359722	0.0240091	0.0162068	0.0475092	0.0253771	0.0206464	0.0493602	0.0208753	0.0247438	0.0178008	0.0246897	0.0117861	0.0269065
531	0.0826336	0.0126644	0.0681195	0.0240119	0.0175919	0.00840625	0.0141834	0.00631169	0.0177885	0.0228548	0.0380362	0.0247149	0.0303104	0.0184732	0.0268637	0.0198783	0.0138791	0.00969866	0.011493	0.0176982	0.00764967	0.0105849	0.0115632	0.00534013	0.0191463	0.00761804	0.00804211	0.0162208	0.0195392	0.0260404	0.0153178	0.0267289	0.0118284	0.0090065	0.00891389	0.0136442	0.00519025	0.0119262	0.0188558	0.046364	0.0256709	0.0185813	0.0505188	0.0186849	0.0293561	0.0149364	0.0239038	0.0128893	0.0203263
532	0.082637	0.0146088	0.0803856	0.0245269	0.0139182	0.00915791	0.0127665	0.00696192	0.0176472	0.0236881	0.0388469	0.0183121	0.0275748	0.0161797	0.0161739	0.0127068	0.011825	0.0124716	0.0128019	0.0155034	0.00976773	0.0115945	0.0232851	0.0131086	0.0142696	0.011784	0.00521097	0.0218771	0.0161359	0.0195419	0.0103597	0.0210479	0.0102167	0.0140448	0.0192066	0.0146184	0.00733191	0.0236285	0.0111184	0.0431183	0.0261378	0.0189025	0.0411741	0.0216474	0.0277025	0.0168076	0.0214941	0.00885089	0.0273222
533	0.0948916	0.0180174	0.0780517	0.0292881	0.017091	0.00900826	0.0148578	0.00866699	0.0187381	0.0202694	0.0317014	0.0170493	0.0421223	0.0122701	0.0136314	0.0247389	0.0126626	0.00901037	0.0125336	0.0180353	0.00906537	0.00831183	0.0151389	0.00587744	0.0181552	0.0102002	0.00862651	0.0104281	0.0189875	0.020139	0.0174302	0.0153405	0.014476	0.00886589	0.0108565	0.0209853	0.00351553	0.0232859	0.015767	0.0340207	0.0248546	0.0242797	0.0366434	0.0163322	0.0296803	0.0121689	0.028094	0.0096757	0.0261621
534	0.0966033	0.00844205	0.0905406	0.0211573	0.0172103	0.00893	0.0187559	0.00514208	0.0181987	0.0224259	0.0401489	0.0177345	0.0383816	0.015554	0.0190199	0.0153669	0.0136239	0.0112411	0.0196494	0.0136072	0.00669044	0.0135887	0.0166928	0.00654982	0.0198965	0.0121089	0.00682483	0.00684106	0.0198936	0.0266112	0.0146375	0.017055	0.0149873	0.0103681	0.00717607	0.0158637	0.00493717	0.0329201	0.0135438	0.0397101	0.0268306	0.0160186	0.0410688	0.0169739	0.0209779	0.00982354	0.0165473	0.0103215	0.0228075
535	0.0854022	0.00846508	0.0757365	0.0235286	0.0161454	0.00693687	0.0147981	0.00466886	0.014729	0.0191382	0.0423837	0.0160145	0.0474865	0.0135615	0.020076	0.0158303	0.0108632	0.0102053	0.0147043	0.0189177	0.00949636	0.00938695	0.0121883	0.0102842	0.0144232	0.0117152	0.00723696	0.0170337	0.0158085	0.0235858	0.0138819	0.0179464	0.0112677	0.0109323	0.0149034	0.0173684	0.00750465	0.0203361	0.0125775	0.0390097	0.0300282	0.0196206	0.0474421	0.0177949	0.029348	0.0175403	0.0255289	0.00863335	0.0275847
536	0.0787951	0.0127062	0.0740212	0.0224305	0.0197198	0.00882436	0.0165243	0.00587752	0.0171996	0.0185557	0.0360554	0.0202027	0.0552503	0.0145087	0.0170303	0.0157242	0.00895732	0.0100872	0.012147	0.0157643	0.00713913	0.0106995	0.0146543	0.00823329	0.0232381	0.0110172	0.00319596	0.015939	0.0159873	0.0230261	0.010504	0.0228418	0.0105941	0.0139891	0.00582973	0.0160641	0.00579609	0.0260654	0.0139251	0.0385871	0.0215314	0.022428	0.0491035	0.0162027	0.0309203	0.0152369	0.0282098	0.0110501	0.0276091
537	0.08273	0.0165919	0.0714903	0.0219158	0.0150005	0.00914249	0.0154519	0.00709381	0.0261529	0.0378568	0.0364947	0.0167557	0.0252566	0.0207138	0.0187373	0.0194006	0.0124678	0.0105105	0.0128535	0.0166491	0.00837963	0.0121266	0.0105855	0.00690821	0.0194718	0.0100183	0.0100573	0.0116004	0.01595	0.0210169	0.0139941	0.0208848	0.0107648	0.0119058	0.0119255	0.0182403	0.00368761	0.0212078	0.0220304	0.034158	0.0193549	0.0212996	0.0457428	0.023246	0.0217158	0.0164404	0.0282885	0.0100533	0.0256792
538	0.0926225	0.0117267	0.0708424	0.0257559	0.0127786	0.00948313	0.0144098	0.00512147	0.0156633	0.0245254	0.0290182	0.0202843	0.0375651	0.0148446	0.021123	0.0145568	0.013813	0.00778761	0.0167801	0.0192493	0.00699964	0.0122379	0.016947	0.00796875	0.0168493	0.00703045	0.00477873	0.011692	0.0247883	0.0192909	0.0106589	0.025602	0.0169306	0.0119265	0.0103872	0.0123848	0.00661246	0.0290994	0.0100831	0.0449428	0.0299836	0.0228289	0.0382431	0.0217782	0.0224122	0.0172721	0.0263295	0.0100473	0.0259434
539	0.0920581	0.011902	0.0892539	0.0248647	0.0138762	0.00675314	0.0137928	0.00859779	0.0223306	0.0263858	0.03654	0.0167244	0.0292445	0.0161111	0.0174594	0.0205661	0.0113238	0.0098615	0.0161809	0.013184	0.00864737	0.00973309	0.0135788	0.0108329	0.0132686	0.00884891	0.00821232	0.019777	0.0184329	0.0244547	0.0114603	0.0165329	0.0114328	0.00742245	0.0141557	0.0189971	0.00515995	0.0208912	0.011732	0.046453	0.0135256	0.0223184	0.0461981	0.0180513	0.0255119	0.0195305	0.0188917	0.0113309	0.0276069
540	0.0881156	0.00991303	0.0699065	0.0200427	0.0159132	0.010844	0.0154496	0.00634828	0.0183095	0.0206861	0.0333567	0.0194156	0.0547933	0.014647	0.017194	0.0157302	0.0106672	0.0101838	0.0140313	0.0199989	0.00878206	0.00992062	0.0196741	0.00784364	0.0151858	0.0099522	0.00359682	0.0151407	0.0189973	0.019977	0.017293	0.0191917	0.0125533	0.0129396	0.015543	0.0152096	0.00539635	0.0210727	0.011351	0.0486565	0.0260748	0.0177187	0.0406826	0.0218986	0.0245692	0.016273	0.0252187	0.00857732	0.0251639
541	0.0827071	0.0145178	0.0811051	0.021223	0.0144301	0.00765353	0.0159854	0.00691679	0.0134063	0.0256451	0.0342606	0.0161739	0.033842	0.0168866	0.0121914	0.020591	0.00882916	0.00624021	0.0156161	0.0156633	0.00774252	0.0114618	0.0192745	0.0102332	0.0161447	0.0130746	0.00863281	0.0210409	0.0218961	0.0267749	0.014536	0.0188813	0.0131849	0.0123602	0.01243	0.0115026	0.00746489	0.0256386	0.010046	0.0436665	0.0295876	0.0226349	0.0391115	0.0210345	0.0242766	0.0193437	0.0254697	0.00718776	0.0214826
542	0.0913275	0.0107061	0.0800466	0.0285805	0.0163995	0.00691937	0.0205217	0.00678865	0.020286	0.0282238	0.0346827	0.0186443	0.0368905	0.0160032	0.0123379	0.0185319	0.00982943	0.00724805	0.0217191	0.0147394	0.00971489	0.0112518	0.0125611	0.0111222	0.0203986	0.0108459	0.00519087	0.0142687	0.0147694	0.0185084	0.0119064	0.02108	0.0110755	0.0100178	0.0102303	0.0173572	0.00511047	0.0197485	0.014254	0.0529234	0.0166692	0.014686	0.0395215	0.026278	0.0316921	0.0149267	0.025027	0.00734592	0.0210919
543	0.084294	0.0113187	0.0820595	0.0277805	0.0169747	0.00820249	0.0184336	0.0066548	0.0202206	0.0159007	0.0308217	0.0141612	0.0350178	0.0173373	0.0249798	0.0134573	0.00987683	0.0113734	0.0145733	0.0161027	0.00668154	0.0159687	0.0206942	0.0110428	0.0172892	0.00755005	0.00578716	0.0162196	0.0200086	0.0307736	0.0139416	0.016687	0.00910015	0.0127606	0.0130209	0.0138211	0.00430049	0.0194979	0.0141063	0.0452563	0.0298952	0.0253971	0.042257	0.0185623	0.0194056	0.0141387	0.020416	0.00928073	0.0265987
544	0.0774424	0.00994866	0.0748619	0.0221165	0.0108243	0.00832384	0.0146995	0.00478713	0.0206641	0.0354936	0.0323677	0.0143862	0.0308563	0.0155775	0.0188147	0.0196329	0.0167218	0.0130025	0.0106124	0.016061	0.0127791	0.00923971	0.0136066	0.0118348	0.021606	0.0132108	0.00645901	0.0136762	0.0174728	0.0168219	0.0130897	0.0143554	0.00967428	0.00774637	0.0110595	0.0103431	0.00627249	0.0461105	0.0126632	0.0450956	0.0213279	0.024658	0.0469985	0.027492	0.0216982	0.0163465	0.0239121	0.0114722	0.0257825
545	0.0817858	0.00887881	0.0839539	0.0232237	0.0140491	0.00852907	0.0192989	0.00501117	0.0216635	0.0295163	0.0314581	0.0186596	0.0328846	0.0150925	0.0132791	0.0176813	0.0101576	0.00893929	0.0151853	0.0164774	0.00705466	0.0124648	0.0155033	0.00702544	0.0127951	0.0107489	0.00512691	0.0183859	0.0238968	0.0230255	0.0240488	0.018344	0.0116013	0.00929206	0.0114964	0.0167886	0.00556616	0.017652	0.0106415	0.0402525	0.0218107	0.0220746	0.0479138	0.0244562	0.0268165	0.0179367	0.0270853	0.00981524	0.024655
546	0.0948761	0.0117143	0.077081	0.0256549	0.0136177	0.00855891	0.0158315	0.00820752	0.0175904	0.0204338	0.0366043	0.0276147	0.0379961	0.0172983	0.0252496	0.0162453	0.0125827	0.0119332	0.0117104	0.0146704	0.0111743	0.0133322	0.0138989	0.0083922	0.0266732	0.00941944	0.00595824	0.0187039	0.0189287	0.0165804	0.00969975	0.0200582	0.0132909	0.0102793	0.012869	0.0130657	0.0057532	0.0287584	0.0105859	0.0383247	0.0271461	0.0174399	0.0286208	0.0205495	0.0220851	0.0193801	0.0269629	0.00640327	0.0201948
547	0.0771163	0.0168953	0.0638069	0.0178535	0.0141695	0.00935712	0.0132619	0.0054982	0.0131807	0.0305134	0.0289039	0.027467	0.0432134	0.0161538	0.0127482	0.0155466	0.0143653	0.011674	0.0175632	0.0210199	0.00983679	0.00924013	0.0163306	0.00986991	0.0157419	0.008195	0.00620749	0.0118422	0.019308	0.0224038	0.0123307	0.0197232	0.0130031	0.0157715	0.0123601	0.0180069	0.00942886	0.0275768	0.0148958	0.0527628	0.0229677	0.0225436	0.0475257	0.0165852	0.0313375	0.0122627	0.0158749	0.00961372	0.0261452
548	0.0807445	0.0107385	0.0814555	0.0212317	0.0132406	0.0088104	0.0175883	0.00731548	0.0150807	0.0128486	0.0315565	0.0222514	0.0474627	0.0167747	0.0221417	0.0171101	0.0141148	0.0079102	0.01617	0.018379	0.0110373	0.00980029	0.0130108	0.00782811	0.0157229	0.00912088	0.00539768	0.0142846	0.0155438	0.0237938	0.00908153	0.0144518	0.0123141	0.0146658	0.0125524	0.0133238	0.00410144	0.0215725	0.013517	0.0564453	0.0299708	0.0155339	0.0422198	0.0239328	0.0300555	0.0139427	0.0244224	0.00652604	0.0329047
549	0.0896385	0.0120404	0.0842815	0.029169	0.0129527	0.00795014	0.0188942	0.00643017	0.0137179	0.0349547	0.0378154	0.0181533	0.0258581	0.0173779	0.0183297	0.0173254	0.013685	0.00924201	0.0128085	0.0173369	0.00600359	0.0102034	0.0142183	0.00798413	0.0219954	0.0101081	0.00874405	0.0142488	0.0171938	0.0185402	0.0125175	0.0205831	0.0103316	0.00887914	0.0131415	0.011587	0.00722691	0.0232156	0.0137671	0.0317441	0.0166122	0.0174946	0.0448813	0.0178714	0.0248557	0.0230594	0.0360285	0.0099862	0.0290163
550	0.0846314	0.0131623	0.0765486	0.0214437	0.0119773	0.00714296	0.0138864	0.00995889	0.0218647	0.0252704	0.0357035	0.017199	0.0347775	0.0197911	0.0164719	0.0189524	0.00757985	0.0118278	0.0178861	0.0197904	0.00777258	0.00878376	0.0171165	0.00663003	0.0188358	0.0111132	0.0068082	0.0140903	0.0184693	0.0199107	0.01212	0.0183879	0.0129569	0.0125028	0.0114743	0.0129612	0.00329242	0.0211441	0.0143222	0.0534377	0.0301986	0.0143164	0.0593709	0.0181205	0.0224028	0.0169105	0.0179567	0.0090456	0.023682
551	0.0786043	0.0131714	0.0794046	0.0208286	0.0150564	0.0113677	0.0192438	0.00533151	0.0206541	0.026335	0.0300769	0.0189628	0.0398979	0.0147328	0.0227714	0.0136851	0.0143888	0.00812185	0.0139738	0.0167919	0.012385	0.0116175	0.0139704	0.00814859	0.0186994	0.0110829	0.00615286	0.016939	0.0205073	0.021455	0.0119649	0.0133358	0.0162983	0.0102301	0.00740456	0.0160926	0.00585871	0.0218061	0.0141471	0.0514231	0.0155967	0.0180508	0.0532758	0.0214505	0.0332068	0.0118384	0.0145223	0.0111409	0.027998
552	0.0948525	0.0141069	0.0853664	0.0249324	0.0157138	0.0102183	0.0177155	0.00685147	0.0156982	0.0217168	0.0338157	0.0161199	0.0381629	0.0156759	0.0131205	0.0172047	0.0164984	0.00719239	0.0112256	0.0160484	0.00981916	0.0115034	0.0190601	0.00668196	0.0242196	0.0121761	0.00767812	0.0146128	0.01473	0.0206364	0.0140202	0.0131698	0.0127392	0.0123652	0.0144005	0.00835354	0.0092269	0.0204188	0.0155122	0.0390367	0.0174426	0.0201217	0.0475109	0.0204487	0.0260749	0.0172369	0.0228075	0.00789746	0.0278623
553	0.100734	0.0110517	0.0776903	0.0267792	0.0128152	0.00960388	0.0161492	0.00457153	0.019004	0.0265246	0.0311062	0.0189594	0.046285	0.015042	0.0181511	0.0191221	0.0141393	0.0128314	0.0153575	0.0138549	0.0080866	0.00964386	0.016199	0.00903813	0.0173595	0.00853123	0.00702474	0.0149224	0.0159585	0.0207672	0.0131108	0.013131	0.0104042	0.0100098	0.00702149	0.0154106	0.0070394	0.0259054	0.0159574	0.0365943	0.0240968	0.0177243	0.0404294	0.0183271	0.022294	0.0133906	0.0324553	0.010856	0.028538
554	0.0857165	0.0149902	0.0758024	0.021869	0.0101879	0.00787012	0.0137447	0.00538423	0.0214085	0.0232439	0.0289643	0.0241273	0.0551462	0.0141682	0.0153436	0.0171875	0.0117722	0.0123849	0.0165979	0.0142791	0.00557985	0.0098497	0.0135004	0.00699044	0.0147404	0.01237	0.00472541	0.0176452	0.0155982	0.021592	0.0145268	0.020237	0.0132792	0.0132895	0.0102894	0.0126387	0.00674594	0.0268315	0.0104341	0.0503538	0.0239933	0.0250626	0.0331452	0.0224016	0.0270393	0.0196566	0.0235353	0.00731958	0.0264404
555	0.0958772	0.0109519	0.0731488	0.0250076	0.0180515	0.00876413	0.0187237	0.00762141	0.0192606	0.0214191	0.0401156	0.017075	0.0224541	0.0110615	0.0134938	0.0182787	0.0120332	0.0104923	0.0198488	0.0173498	0.00605175	0.0121076	0.0218786	0.0142976	0.0182237	0.010045	0.0088969	0.00960921	0.0219151	0.0181921	0.0152532	0.0173743	0.0141412	0.0111497	0.0115549	0.0120491	0.00455379	0.0182938	0.0146518	0.0493686	0.0187407	0.0182389	0.0454862	0.0274931	0.0265272	0.0122981	0.0224379	0.0109613	0.0271798
556	0.0805964	0.010929	0.0821469	0.0224922	0.0122643	0.00884935	0.0115131	0.00731362	0.0134672	0.0206011	0.0284691	0.018033	0.0449396	0.016489	0.0140271	0.0188376	0.0121995	0.0106206	0.015681	0.0151611	0.00958197	0.0160592	0.0111535	0.00752445	0.0271731	0.0112306	0.0062742	0.0164908	0.0171825	0.0253638	0.0111918	0.0239391	0.00920067	0.00940685	0.0172074	0.0145573	0.00698044	0.0195249	0.0150057	0.0421301	0.0206555	0.019536	0.0434814	0.0243971	0.0347007	0.012241	0.0269779	0.00760492	0.0285968
557	0.0906761	0.0133118	0.0665159	0.0208346	0.0144274	0.00722536	0.0148167	0.00486715	0.0149771	0.0268362	0.0302645	0.0202348	0.0343068	0.0167474	0.0229562	0.0208543	0.0127385	0.00797287	0.0119795	0.0193023	0.00696178	0.00946433	0.0168843	0.00752087	0.01936	0.00860421	0.00798613	0.0115204	0.0128219	0.0202383	0.0112182	0.0178983	0.0100627	0.0101442	0.0141379	0.00934951	0.00571485	0.0231285	0.0134904	0.0480716	0.0269506	0.0203584	0.0626834	0.0178562	0.0287974	0.0214071	0.0290584	0.0111088	0.025356
558	0.0969286	0.0104301	0.0922096	0.0239484	0.0110758	0.00814253	0.0151272	0.00578144	0.0215656	0.0244488	0.0341654	0.0211889	0.0391007	0.0191584	0.0184386	0.014095	0.00915727	0.0103052	0.020737	0.0178109	0.0134987	0.0104783	0.0132597	0.00814893	0.0144077	0.010392	0.00870998	0.0139203	0.0149027	0.0233782	0.0144845	0.0150937	0.0150503	0.0106709	0.0145484	0.0231386	0.00923026	0.0197574	0.00766425	0.0446505	0.0211513	0.0123924	0.0303263	0.0170048	0.022195	0.0157933	0.0214966	0.0101208	0.030319
559	0.0873664	0.0106256	0.0837727	0.0217282	0.0162016	0.00781228	0.017945	0.00567862	0.0292165	0.031352	0.0369686	0.0213716	0.0417186	0.0122904	0.0144045	0.0151336	0.00863805	0.0110241	0.0136289	0.0165623	0.0114779	0.007603	0.0192153	0.0090896	0.0180961	0.00997069	0.00612337	0.0121491	0.0255324	0.0210032	0.0138817	0.0224061	0.00955578	0.00992524	0.00944979	0.00885281	0.00632962	0.021653	0.0180023	0.0370929	0.0178928	0.0179451	0.03576	0.0227378	0.0310913	0.0185769	0.0253114	0.00972484	0.0201101
560	0.0820898	0.00927955	0.0797182	0.0207029	0.0118035	0.00995514	0.0170136	0.00648393	0.0176492	0.0269903	0.0314481	0.0188426	0.0283663	0.0149949	0.017516	0.0172322	0.0147952	0.0136706	0.014599	0.0134606	0.010929	0.0122001	0.0170279	0.00845207	0.0258423	0.0109353	0.00643147	0.0161293	0.0121629	0.0209643	0.00947648	0.0160622	0.0110547	0.0143927	0.0142976	0.0139551	0.00578979	0.0351934	0.0142265	0.0491028	0.0228872	0.0201472	0.0489761	0.0155206	0.027431	0.0210705	0.0215081	0.00688283	0.0243393
561	0.0881273	0.0105237	0.0913709	0.0288282	0.014514	0.0111565	0.0163905	0.0052221	0.0206606	0.0419193	0.0403091	0.0133137	0.0347698	0.0133026	0.012801	0.0134831	0.0148546	0.0108391	0.017067	0.0171434	0.00539078	0.0107424	0.0121455	0.00861974	0.017528	0.00745132	0.00722755	0.0120753	0.0157016	0.0180576	0.0207923	0.0143624	0.0136616	0.0125849	0.0188443	0.0127682	0.00506736	0.0175027	0.0150398	0.0436975	0.020287	0.0220145	0.0437616	0.0173098	0.0260012	0.012783	0.0219927	0.00821609	0.0217768
562	0.0847226	0.01484	0.0747488	0.0279508	0.011437	0.00749729	0.0125983	0.00566679	0.0156911	0.03147	0.0356738	0.0221827	0.0435397	0.0163429	0.0229169	0.0172102	0.012544	0.00926415	0.0111028	0.017817	0.010376	0.0108114	0.0128437	0.0071891	0.0142204	0.00841562	0.00579522	0.0152698	0.0145805	0.0190192	0.0127777	0.0172156	0.0157192	0.0139011	0.013541	0.0067004	0.00863455	0.0286451	0.0131844	0.0340517	0.0312702	0.0146905	0.0521254	0.0245805	0.0256156	0.0120071	0.0266607	0.00981356	0.0251284
563	0.0780376	0.011613	0.0721945	0.018064	0.0148935	0.0070691	0.0136221	0.00609015	0.0261721	0.0219109	0.0312838	0.0200768	0.03815	0.0219381	0.0211991	0.0147189	0.0160111	0.00984935	0.0173245	0.0185206	0.0141981	0.0132415	0.0221741	0.00785476	0.0162291	0.00683049	0.00671139	0.01194	0.0200721	0.0227201	0.0143564	0.0143027	0.0141393	0.011228	0.0117061	0.0118592	0.00339216	0.0303575	0.0137629	0.0393285	0.0229154	0.0259447	0.0388627	0.0200495	0.0246949	0.0205189	0.0299892	0.00721411	0.024667
564	0.0956743	0.00906801	0.0819408	0.0216889	0.016572	0.00834321	0.0167107	0.00943398	0.0175899	0.0198771	0.0324965	0.0287725	0.0299077	0.0144744	0.0127434	0.017749	0.00810242	0.0120918	0.0119528	0.0131161	0.00761585	0.0135462	0.0179093	0.00604922	0.0132187	0.0128138	0.00753229	0.0166723	0.0155451	0.0192226	0.0125904	0.0143074	0.0126476	0.0103155	0.0143633	0.0165804	0.00691097	0.0204308	0.0158139	0.0460786	0.0181752	0.0190821	0.045151	0.0191183	0.0375562	0.00933399	0.029916	0.007584	0.035613
565	0.0651774	0.0120926	0.0737478	0.0202906	0.0128216	0.00695312	0.0130308	0.00588222	0.0198672	0.0252214	0.0315864	0.0231444	0.0429802	0.0150038	0.020933	0.019821	0.013855	0.0143276	0.0176117	0.0210865	0.00856853	0.015377	0.0162999	0.00886573	0.0206491	0.00980414	0.00396566	0.0160423	0.0182362	0.0115408	0.0157084	0.0165211	0.0121105	0.00672632	0.0100337	0.0110934	0.00908647	0.0343037	0.0158586	0.0507316	0.0291465	0.0251149	0.0398536	0.01928	0.0253748	0.0153283	0.024316	0.00717867	0.0274496
566	0.102417	0.0139071	0.0794866	0.0248203	0.0150369	0.0140002	0.0177495	0.00790555	0.0166547	0.0199236	0.0400307	0.0220361	0.0271686	0.0128445	0.0213477	0.0182382	0.00850913	0.00852748	0.0217627	0.0155354	0.00685676	0.0135104	0.0172958	0.00896951	0.0150269	0.0102371	0.00367442	0.0194103	0.0125262	0.0248121	0.012184	0.0161478	0.00849623	0.0175761	0.0138305	0.0289214	0.00904484	0.0161183	0.0102521	0.0338049	0.0162936	0.0132969	0.0501409	0.0178408	0.0285326	0.00966197	0.0241608	0.0121373	0.0213373
567	0.0900144	0.0134716	0.0767564	0.0265453	0.0135564	0.0104117	0.0174769	0.00512341	0.0157683	0.0204639	0.0367462	0.0146201	0.0370501	0.0167067	0.0185613	0.0189118	0.0110202	0.0118641	0.0203642	0.0153463	0.0116098	0.00854654	0.0119388	0.00843874	0.0215517	0.0122535	0.00934061	0.0155149	0.0125128	0.0237462	0.0128375	0.0143521	0.0140563	0.00824624	0.0107662	0.0133159	0.00530122	0.0194582	0.0181023	0.0455663	0.0226525	0.0200333	0.0424104	0.0219049	0.0303437	0.0145708	0.0257167	0.00630753	0.0278249
568	0.0827911	0.00657372	0.083006	0.0208549	0.0139988	0.00572682	0.0158392	0.0052124	0.0193588	0.0282229	0.0377634	0.021557	0.0388495	0.0144886	0.0153134	0.015904	0.0114343	0.00898604	0.0154865	0.0176201	0.00728754	0.0151386	0.0184836	0.00922099	0.0188447	0.0105551	0.00775892	0.0155036	0.0165837	0.0309277	0.0119049	0.0194091	0.0124067	0.013468	0.0133083	0.0110251	0.00457595	0.0244589	0.0151035	0.0426576	0.0185174	0.0229386	0.0391432	0.0230898	0.0245191	0.0135562	0.0252926	0.014364	0.020969
569	0.0833624	0.00972481	0.0693028	0.0230701	0.0106487	0.00818188	0.0173194	0.00807284	0.0175034	0.0179009	0.0347451	0.0229615	0.0403435	0.016218	0.0207506	0.0168719	0.0153175	0.00870672	0.0189668	0.0129196	0.00753332	0.0106933	0.0152167	0.00809769	0.0146524	0.0070191	0.0102365	0.0173279	0.0136372	0.023807	0.0121491	0.0173786	0.0138742	0.0137128	0.0118353	0.0140428	0.00643882	0.031235	0.0147706	0.049129	0.0251995	0.0173325	0.0459461	0.0181302	0.0241413	0.0160926	0.027261	0.00794233	0.0322787
570	0.0861472	0.00751616	0.0715823	0.0236715	0.00887394	0.0104358	0.0159577	0.00863481	0.0182018	0.0205427	0.0277284	0.0151114	0.0470896	0.0114713	0.0196991	0.0186074	0.0112325	0.0106891	0.0168603	0.0176217	0.00882095	0.00745521	0.0117985	0.00732156	0.0177465	0.0121338	0.00770792	0.00837877	0.0107489	0.0158486	0.0156201	0.015556	0.0118815	0.0102014	0.0106338	0.0138165	0.00710128	0.031959	0.023334	0.0508857	0.0369852	0.0234739	0.060851	0.0229479	0.0223304	0.0123321	0.0212786	0.00991008	0.0232662
571	0.0862423	0.00880628	0.0754565	0.0228175	0.0109801	0.00917451	0.0163367	0.00437795	0.017909	0.0331092	0.0351952	0.0173264	0.0383212	0.0188777	0.0159671	0.0203292	0.0102664	0.0124627	0.0189056	0.0177701	0.0082821	0.0128036	0.0179153	0.00673898	0.0163556	0.00885855	0.0075409	0.0147779	0.0162656	0.0169155	0.0162658	0.0186426	0.0187224	0.0111103	0.0123718	0.0106602	0.00544503	0.0221395	0.0132784	0.0397092	0.0254326	0.0215372	0.0407866	0.0193321	0.0298636	0.0124445	0.0244385	0.0107358	0.0299983
572	0.0863942	0.0147278	0.0762282	0.0210766	0.0197897	0.00813422	0.0161723	0.00672303	0.0224602	0.037233	0.0397368	0.0193812	0.0355393	0.0206125	0.0255714	0.0111375	0.0161605	0.00915685	0.0149132	0.0170738	0.0048134	0.00993768	0.00887819	0.00748042	0.0175105	0.0100551	0.00685373	0.0117207	0.012519	0.020987	0.0123994	0.0175011	0.0111675	0.00980559	0.00999021	0.0228869	0.00587979	0.0234428	0.0143758	0.0515528	0.0206176	0.0161466	0.0340128	0.019291	0.0215679	0.0173629	0.0280886	0.00776178	0.0271708
573	0.0796641	0.0143394	0.0857478	0.0271594	0.0159219	0.00694511	0.0158941	0.0066234	0.0165516	0.0219044	0.0372282	0.0189213	0.0411551	0.0169733	0.0168286	0.025616	0.00887479	0.0133448	0.0132044	0.0127383	0.0137313	0.0141875	0.0194487	0.00307933	0.016036	0.01387	0.00859353	0.011863	0.0186097	0.0209465	0.0122197	0.0177288	0.0155371	0.010936	0.0116846	0.0124614	0.00639569	0.0303044	0.0114663	0.0498508	0.0167693	0.021399	0.0352697	0.0264241	0.0198205	0.0154324	0.0182486	0.0107017	0.0213484
574	0.0987537	0.0108314	0.0912822	0.0217945	0.0123943	0.00989781	0.0157168	0.00983166	0.0125256	0.0181878	0.0352352	0.0195031	0.0310271	0.0162406	0.0158747	0.019344	0.00836383	0.0083212	0.0144023	0.0142954	0.00909028	0.0128373	0.0137878	0.00892132	0.0174905	0.0114298	0.00531211	0.0159921	0.0245351	0.0291161	0.0136131	0.0197409	0.0147372	0.013378	0.00859976	0.0179343	0.00574457	0.0134384	0.0111271	0.0372922	0.0239973	0.0234416	0.0508921	0.0189442	0.0226251	0.0142552	0.0205512	0.0124699	0.0248823
575	0.0828624	0.0125915	0.0758772	0.0180913	0.0145006	0.00741037	0.0164324	0.00381129	0.0188196	0.0166073	0.0330711	0.0172284	0.039347	0.0190607	0.0189169	0.0182407	0.00933953	0.0110864	0.0220266	0.0134953	0.0070192	0.00997201	0.01605	0.00952137	0.0150695	0.00864915	0.0061024	0.0175045	0.0245014	0.0217856	0.0159243	0.0145789	0.013845	0.010704	0.0116154	0.0158976	0.00771558	0.0189414	0.0142855	0.0503159	0.0293574	0.0206572	0.0522934	0.0226843	0.0256886	0.0133222	0.0206681	0.00933985	0.0271737
576	0.0858003	0.0121702	0.0813401	0.0256891	0.0152408	0.00999899	0.0167992	0.00837921	0.0209374	0.0287401	0.0332851	0.0212428	0.0327754	0.0130938	0.0197926	0.0150886	0.0150375	0.00821316	0.0164376	0.0159989	0.00849674	0.00972874	0.0175409	0.00799111	0.0178286	0.0111691	0.0067516	0.0174236	0.0159243	0.0199616	0.0158594	0.016593	0.0120012	0.0115365	0.0134076	0.0184202	0.00579743	0.0270287	0.0139871	0.0441673	0.0228977	0.0159121	0.0505674	0.0185604	0.0265651	0.0140503	0.0176617	0.00461313	0.0214968
577	0.0888884	0.0107389	0.0738045	0.0241461	0.0135616	0.0101638	0.0160186	0.00573862	0.0140832	0.0236673	0.0298663	0.0202165	0.0593745	0.0185208	0.0205344	0.0199001	0.0150624	0.00922803	0.0134319	0.0138368	0.011676	0.00969462	0.0203535	0.00726727	0.0139529	0.0111931	0.00447854	0.0148924	0.0156215	0.0225547	0.0157678	0.0136341	0.00934464	0.00730188	0.01449	0.0145736	0.00547746	0.020961	0.0101992	0.0421426	0.0134478	0.0199639	0.0421128	0.024508	0.0251028	0.0187409	0.02271	0.0134915	0.033563
578	0.0857925	0.00984853	0.0749606	0.0237314	0.0166429	0.0089543	0.0152618	0.00752924	0.0234808	0.0235416	0.0361836	0.01921	0.0362705	0.015524	0.018605	0.0157354	0.0170951	0.00715043	0.0159916	0.0152274	0.0116284	0.012009	0.0131098	0.00664854	0.0234971	0.0112044	0.0057937	0.014488	0.0186475	0.0188074	0.013209	0.0234129	0.0105571	0.0146464	0.0118929	0.0180973	0.00676021	0.0159448	0.0170986	0.0354973	0.021611	0.0215433	0.0453404	0.0254703	0.0248625	0.017421	0.0181992	0.0100014	0.0258637
579	0.0853387	0.0160311	0.0738956	0.0213418	0.0107656	0.00973646	0.0166723	0.00404887	0.0177859	0.0233931	0.0316843	0.017406	0.0342291	0.0151016	0.0123816	0.0185276	0.0199692	0.00655866	0.0113859	0.0140768	0.0114883	0.0152448	0.0126779	0.00906199	0.0222379	0.0152872	0.00468351	0.0168718	0.0250295	0.0223188	0.0142895	0.0198807	0.0158182	0.0106549	0.00926179	0.0106868	0.00435888	0.0333953	0.0170196	0.0460242	0.0295189	0.0187464	0.0305953	0.0196321	0.0231924	0.014295	0.03015	0.00734461	0.0299035
580	0.082297	0.0122227	0.0842038	0.0270951	0.0152508	0.00728556	0.0168901	0.00634163	0.0144998	0.0198622	0.030542	0.0158591	0.0417228	0.0163934	0.0139536	0.0172467	0.01263	0.0127816	0.013061	0.0145998	0.00759276	0.0114009	0.0218761	0.00864826	0.0191093	0.0081752	0.0068675	0.0163298	0.02441	0.0218456	0.0141965	0.0133892	0.0104715	0.0132592	0.0114413	0.0212751	0.00683005	0.0216145	0.0122078	0.0481785	0.030178	0.0281507	0.0311615	0.0176736	0.0207808	0.0137787	0.0312056	0.00945701	0.0237561
581	0.0861791	0.0101042	0.0748626	0.022806	0.0111675	0.00600396	0.0134758	0.00430377	0.0187339	0.0247644	0.0317729	0.0213232	0.0352142	0.0169826	0.0196532	0.018924	0.0131316	0.0095772	0.0168727	0.0133373	0.0101336	0.00978326	0.0143993	0.0117436	0.0203466	0.0104205	0.00610188	0.0155704	0.0146888	0.0226329	0.0149158	0.013796	0.0118989	0.0107263	0.0180384	0.0100089	0.00808631	0.0230893	0.0172874	0.0470044	0.0271657	0.021883	0.0550479	0.0175658	0.0335355	0.012523	0.0196883	0.0100777	0.0226502
582	0.09125	0.0126731	0.0778579	0.0203185	0.0141564	0.0144224	0.0141436	0.00696684	0.0298424	0.0258318	0.03107	0.0220905	0.0351681	0.020543	0.0183657	0.0186286	0.0149984	0.00809132	0.0189299	0.0194628	0.00694346	0.00988546	0.012045	0.0088564	0.0167313	0.0104754	0.00529694	0.0138179	0.0137595	0.0170257	0.011829	0.0201403	0.0146037	0.00879209	0.0148635	0.0167203	0.00545887	0.0303605	0.0104545	0.0424588	0.0202521	0.0154326	0.0408944	0.0183348	0.022578	0.0171226	0.0228945	0.00999093	0.0271699
583	0.0909551	0.011509	0.0749281	0.0257888	0.0121571	0.0090371	0.0168423	0.00755107	0.015743	0.0258756	0.0293873	0.0215135	0.0427559	0.0159244	0.0230633	0.0141983	0.0101494	0.0126657	0.0246959	0.0170497	0.00635998	0.00858187	0.0152164	0.00643471	0.0163291	0.00840304	0.00539536	0.0169681	0.0142387	0.0228573	0.00993603	0.013911	0.011788	0.00754286	0.00738038	0.0180335	0.00326939	0.0213471	0.0134456	0.044786	0.0243254	0.0277991	0.0491305	0.0237294	0.0315897	0.010977	0.0196595	0.00770532	0.0310689
584	0.0977721	0.0131218	0.079011	0.0186358	0.0126204	0.00750633	0.0212932	0.00916549	0.0213121	0.026494	0.0340554	0.0221844	0.0343269	0.0164049	0.0177719	0.0159164	0.0188289	0.00956006	0.0159546	0.0146439	0.00859729	0.0123057	0.0121237	0.0106625	0.0174967	0.0121547	0.00534825	0.0140606	0.0185385	0.0190627	0.0110799	0.0253191	0.0138987	0.00853828	0.0154846	0.0145164	0.00611776	0.0224369	0.01712	0.0440036	0.0197962	0.0221743	0.0365836	0.0205368	0.0161898	0.016488	0.0228298	0.00831777	0.0216382
585	0.0912146	0.0149974	0.086262	0.029721	0.0131234	0.00869285	0.020621	0.00906792	0.0208097	0.0235892	0.0368166	0.020001	0.0202255	0.016165	0.0132352	0.0182823	0.0131294	0.00901205	0.0140662	0.0139542	0.0085672	0.0130809	0.0161407	0.00712682	0.0156973	0.00745939	0.00546183	0.0141335	0.0224513	0.0207451	0.0104612	0.0155021	0.0143649	0.0100794	0.0112664	0.0155609	0.00687431	0.0279875	0.0200391	0.0421429	0.0248983	0.0194534	0.0386386	0.0264004	0.0238756	0.0120289	0.0187737	0.0121405	0.0256614
586	0.0894913	0.0170048	0.0706177	0.0201841	0.0121865	0.00688918	0.014626	0.00605379	0.0200262	0.0186465	0.0283755	0.0159061	0.0501463	0.0141137	0.020025	0.0266581	0.0141089	0.0101163	0.0159742	0.0128436	0.0104494	0.00944057	0.0167843	0.00803548	0.0139281	0.00884731	0.00882943	0.0164878	0.0151052	0.0239156	0.0101417	0.0179616	0.0131809	0.0120185	0.0176757	0.0163329	0.00628639	0.0212622	0.018722	0.0466518	0.0179182	0.0253504	0.0383064	0.0234586	0.0257781	0.012053	0.0246118	0.00741412	0.029059
587	0.0828348	0.00934738	0.0801421	0.0281856	0.0166036	0.00848087	0.0180361	0.00716327	0.0140013	0.0195132	0.0325843	0.0175839	0.0419682	0.0174148	0.0157878	0.0184538	0.0123161	0.0117754	0.0151812	0.0157936	0.00600342	0.0112305	0.018264	0.00818617	0.0187226	0.0114489	0.00779102	0.0114975	0.0164562	0.0230432	0.01187	0.0154999	0.0151496	0.0097461	0.0105698	0.0126108	0.00513582	0.0266757	0.0153988	0.0486557	0.0193262	0.0209067	0.0549453	0.0202916	0.0262805	0.0151605	0.0216887	0.0110661	0.0232114
588	0.076816	0.00870559	0.0774936	0.0229071	0.0172899	0.00823456	0.0137026	0.0046514	0.0148213	0.0276904	0.0389628	0.0208848	0.0435802	0.0212942	0.0233578	0.0165184	0.0103286	0.0108201	0.0130002	0.0156921	0.00810635	0.0112091	0.0171824	0.00730508	0.0205872	0.0106057	0.0050115	0.0151782	0.0142771	0.017968	0.00886766	0.0234217	0.0147052	0.0135027	0.0142969	0.0115279	0.00553171	0.0178517	0.0127103	0.0415931	0.0250007	0.023507	0.0474762	0.0213063	0.0276179	0.0196075	0.024317	0.00965783	0.0233183
589	0.0772815	0.0132643	0.0698592	0.0246485	0.0121962	0.00709678	0.0178107	0.00390293	0.0232022	0.0312961	0.0364832	0.0185614	0.0455153	0.0157379	0.0164898	0.021784	0.012999	0.0101633	0.0183535	0.0151544	0.00531395	0.00909652	0.0144816	0.00820199	0.0190816	0.0103509	0.00508299	0.0130301	0.0146292	0.0176822	0.0114045	0.0161594	0.018024	0.0123344	0.00905935	0.0158717	0.00623466	0.0197464	0.0122617	0.0477458	0.0237881	0.0156795	0.0456904	0.0232042	0.0274723	0.0223868	0.0306495	0.0117738	0.0217624
590	0.0879752	0.0121071	0.0823177	0.0299596	0.0141595	0.00938214	0.0175389	0.0061674	0.019535	0.02695	0.0381899	0.0158493	0.0339179	0.0175073	0.0133632	0.0176757	0.00834018	0.0107215	0.017981	0.0156288	0.00753603	0.00976285	0.0151145	0.0086824	0.0166984	0.0122254	0.00911938	0.0159166	0.0143908	0.0282997	0.0124008	0.0198634	0.0127012	0.0101938	0.0106663	0.0151459	0.00592956	0.0166249	0.00988984	0.05167	0.023104	0.0184957	0.0432402	0.0182496	0.0291612	0.0104375	0.0202359	0.0094634	0.0295134
591	0.077301	0.00798183	0.0758765	0.0234608	0.0180535	0.00880875	0.0154586	0.00511773	0.0187464	0.0209187	0.0299567	0.02286	0.0355955	0.0169081	0.0214064	0.0219261	0.0159297	0.00837087	0.0129046	0.0159706	0.011714	0.0129013	0.0183501	0.00611371	0.0230712	0.0103476	0.00509343	0.0187135	0.0126717	0.0195655	0.0145242	0.0209502	0.0124326	0.0121344	0.0143263	0.013685	0.0057084	0.0265561	0.0136643	0.0494506	0.0229322	0.0202461	0.0353507	0.0234401	0.0276735	0.0109037	0.0258997	0.0109277	0.0270997
592	0.0730728	0.0105242	0.0720155	0.0219127	0.0145851	0.00608488	0.0150916	0.0066185	0.0160621	0.0219649	0.0259936	0.0234182	0.054596	0.0162979	0.0253571	0.0129847	0.0200332	0.00960495	0.0134431	0.01384	0.0113457	0.00789209	0.0217442	0.00889199	0.0181021	0.00756281	0.00610877	0.015979	0.0244689	0.0242894	0.0198238	0.014455	0.0168907	0.00944245	0.0117013	0.0138564	0.00797344	0.0249623	0.0204901	0.032181	0.0229396	0.0188898	0.0349064	0.0287874	0.0294386	0.0155221	0.0191904	0.00966377	0.0289997
593	0.0907966	0.0108692	0.0780873	0.0277254	0.0130167	0.00742555	0.0180914	0.0110878	0.0149355	0.0218195	0.0260966	0.0281952	0.0448243	0.0128292	0.0178724	0.0196544	0.00741241	0.0113817	0.0107054	0.0133309	0.00667279	0.00841526	0.0159772	0.00778615	0.0196954	0.0104593	0.00533207	0.0174029	0.0153696	0.02096	0.00942307	0.0190957	0.0148266	0.014925	0.0113491	0.0137924	0.00449696	0.0383196	0.0109799	0.0504925	0.0251604	0.0204457	0.0418856	0.0195007	0.0204573	0.0111433	0.0249403	0.00981099	0.0247267
594	0.100165	0.0194548	0.0638764	0.017678	0.0116699	0.00717446	0.0178549	0.00756287	0.0200146	0.0280232	0.0346053	0.0172939	0.0405126	0.01161	0.0144724	0.0226026	0.0113743	0.00838298	0.0162882	0.0129384	0.00659782	0.0104565	0.0123159	0.00755851	0.0163355	0.00951637	0.00689917	0.012005	0.0214252	0.0223351	0.0116579	0.0189785	0.0141816	0.012943	0.00879485	0.0286385	0.00532551	0.0267499	0.0144165	0.0470737	0.0160054	0.0181719	0.0531081	0.0179447	0.0198305	0.015897	0.0347981	0.00821157	0.0182732
595	0.0937848	0.0136656	0.0811966	0.0244752	0.0148393	0.00719889	0.0167865	0.00478745	0.0202826	0.0208501	0.0359893	0.0215065	0.0340705	0.0144123	0.0159033	0.0190557	0.0125271	0.00915859	0.0130019	0.017798	0.00887508	0.0137014	0.0134287	0.00691742	0.0238356	0.00832137	0.00823345	0.0201495	0.0192924	0.026409	0.014795	0.0106921	0.0178189	0.0108654	0.019182	0.0127421	0.00639736	0.0290839	0.0130874	0.0387192	0.0180473	0.025194	0.039563	0.0183671	0.0191752	0.019134	0.0147156	0.00728196	0.0246842
596	0.0778504	0.0101618	0.0686172	0.0209367	0.0136317	0.00898248	0.0177055	0.00809919	0.0215698	0.0169653	0.0295937	0.0186308	0.0467165	0.0197388	0.020651	0.0132271	0.0131762	0.0110313	0.0119595	0.0144406	0.00587132	0.0101306	0.0185558	0.00841349	0.0215207	0.00855215	0.00655512	0.0130969	0.0183872	0.0134195	0.0179012	0.0173114	0.011904	0.0121587	0.0108801	0.0123431	0.00817706	0.023652	0.0143456	0.0508702	0.0257924	0.0214258	0.0355182	0.0204116	0.0323033	0.0188902	0.0299162	0.0192582	0.0287523
597	0.0898348	0.00995815	0.0770705	0.0292052	0.0144316	0.0103268	0.0166655	0.00631548	0.0155976	0.0287949	0.0305733	0.0216771	0.0424943	0.0180739	0.015409	0.0162068	0.0129184	0.010435	0.0164967	0.0119856	0.00773543	0.0128972	0.0162487	0.0119834	0.0148967	0.0107632	0.00908891	0.0153568	0.0204646	0.0245377	0.0120267	0.0191444	0.0124685	0.0100083	0.0123081	0.0064744	0.00303715	0.0239166	0.0123653	0.0525572	0.0262672	0.0170117	0.0454594	0.015357	0.0186569	0.0147835	0.0297319	0.00932895	0.0206536
598	0.0929141	0.0111029	0.08389	0.0200831	0.0159937	0.0118686	0.0168446	0.00764966	0.0149515	0.0240193	0.0351127	0.0173812	0.0284984	0.0132411	0.0165104	0.0234215	0.00744222	0.00775482	0.0204358	0.0151463	0.00993235	0.0101803	0.0103305	0.0102618	0.0241761	0.00678487	0.00505274	0.0142402	0.0152553	0.0253183	0.0120445	0.0156085	0.010365	0.0145252	0.0132441	0.0202478	0.00494955	0.0262579	0.0134709	0.0457196	0.0245716	0.0235583	0.0431677	0.0155271	0.0189368	0.0128231	0.0203856	0.0147177	0.0340846
599	0.0793001	0.0141323	0.0734767	0.0230678	0.0129261	0.0083192	0.0133823	0.00444391	0.0148716	0.030939	0.0362428	0.0191886	0.0368954	0.0187982	0.0203678	0.0225564	0.012877	0.00746176	0.0159264	0.0164485	0.00825115	0.00996672	0.017749	0.0109198	0.0190817	0.00990054	0.00961748	0.0162238	0.0175843	0.0235755	0.0150618	0.0194872	0.0100715	0.00942178	0.012046	0.0191668	0.00902459	0.016131	0.0136772	0.0449829	0.0217534	0.0142761	0.0482078	0.0184796	0.0301744	0.0148298	0.0227014	0.0100199	0.0259949
600	0.0947683	0.0153824	0.0838021	0.0243497	0.0141925	0.00737867	0.0170663	0.00826391	0.0189691	0.0172221	0.0336488	0.0180826	0.0374019	0.0155722	0.015089	0.0217438	0.0104298	0.00984566	0.0217346	0.014878	0.00870456	0.00928635	0.0235353	0.0108362	0.0182528	0.0107701	0.00514014	0.0155665	0.0194142	0.0356571	0.0108735	0.0180664	0.0121588	0.00995108	0.0112434	0.0147857	0.00554849	0.0226516	0.0115794	0.0436061	0.0161771	0.0180569	0.0469225	0.0182604	0.0195451	0.0164023	0.0200431	0.0105057	0.0166375
601	0.0840543	0.00991568	0.0852108	0.0210582	0.0130087	0.00673805	0.0107655	0.00776688	0.020821	0.025002	0.0280259	0.015787	0.0388999	0.020563	0.0174942	0.0143076	0.0127508	0.00825399	0.0135185	0.0150337	0.00677128	0.0110942	0.0166756	0.0110632	0.0197544	0.0121934	0.00600426	0.0168907	0.0162839	0.0199161	0.0114314	0.0172674	0.0114837	0.0109082	0.0103305	0.0190598	0.00878885	0.0235771	0.0182901	0.0507944	0.0269119	0.0190211	0.0467123	0.021852	0.019914	0.0152217	0.028872	0.0078446	0.0260961
602	0.0707411	0.0113285	0.0788788	0.0237798	0.0142395	0.00911173	0.0148642	0.00614301	0.0164914	0.0212757	0.0306104	0.0166993	0.0421686	0.0185724	0.0192291	0.0176668	0.0132341	0.0105529	0.0161314	0.0162113	0.00492123	0.0104381	0.0156812	0.00954182	0.0167757	0.013691	0.00555213	0.0160897	0.0152866	0.0190759	0.0118064	0.0199199	0.00916926	0.00921825	0.0137021	0.0191701	0.00725292	0.0240277	0.0136467	0.0485837	0.0274864	0.0247205	0.0498051	0.02311	0.0274004	0.0164176	0.0202984	0.00727052	0.0320105
603	0.0828669	0.0115378	0.0805419	0.0238645	0.0138233	0.0146265	0.0233732	0.00511651	0.0214584	0.0405419	0.0394811	0.0200734	0.0425305	0.0168806	0.0184012	0.0183633	0.0111837	0.0118646	0.017235	0.0166305	0.00912364	0.0118384	0.0124082	0.00984667	0.0166863	0.0110144	0.00679023	0.010497	0.0145325	0.0193349	0.0114465	0.0125333	0.0130292	0.0099309	0.0108915	0.0107761	0.00481757	0.0208311	0.0143248	0.0370154	0.0196678	0.0209045	0.0472721	0.0205489	0.0288083	0.014784	0.0163496	0.0112942	0.022307
604	0.0795504	0.0102439	0.0763158	0.0240497	0.014506	0.00709213	0.0149277	0.0056567	0.0130918	0.0279334	0.0374784	0.0202419	0.0302335	0.019035	0.0143753	0.0167605	0.0126875	0.0091304	0.0136612	0.0163793	0.0148411	0.011788	0.0244315	0.00728541	0.019188	0.010127	0.00778551	0.0169006	0.0192111	0.0228965	0.0164913	0.0154469	0.0167356	0.0107238	0.015391	0.00824492	0.00425909	0.0300411	0.0122737	0.0585555	0.017657	0.0246699	0.0320518	0.0220102	0.0204396	0.0158622	0.0202761	0.00861018	0.0324548
605	0.0972964	0.0134269	0.0821074	0.0277162	0.0175923	0.0110613	0.0175737	0.00676188	0.0156267	0.0194721	0.0372647	0.0163636	0.033493	0.0107587	0.0196483	0.0225706	0.0108079	0.0136998	0.0150613	0.0181359	0.00968216	0.00977871	0.0182623	0.00576944	0.0184592	0.0135445	0.0056388	0.0202159	0.0170648	0.0246557	0.00800403	0.0195656	0.0168128	0.0103732	0.0106107	0.0119239	0.00607852	0.0258951	0.0165611	0.0382337	0.019136	0.0221361	0.0435468	0.0192698	0.0216833	0.0138368	0.0192964	0.00886314	0.018663
606	0.0837219	0.0126762	0.0772803	0.0266428	0.0160538	0.00984144	0.0139841	0.00651285	0.0205409	0.0221238	0.0304142	0.0193895	0.0408214	0.0170721	0.016912	0.0159107	0.0128139	0.0121231	0.0209209	0.0189047	0.0122596	0.0101347	0.0169505	0.00791932	0.0108264	0.00571859	0.00799347	0.0124093	0.0168637	0.0312486	0.0120096	0.0178542	0.0120148	0.0132082	0.00968785	0.0133261	0.00670496	0.0191448	0.0131078	0.0526318	0.0261227	0.0136138	0.036371	0.0214613	0.0311352	0.0170691	0.0186704	0.00918582	0.0296956
607	0.0809975	0.0124858	0.0790559	0.0221188	0.0104374	0.00731168	0.0122282	0.00468248	0.0143724	0.0182616	0.0304308	0.0207722	0.0397521	0.0145074	0.0165557	0.014322	0.0130678	0.010501	0.0118089	0.0146926	0.00721554	0.0111863	0.0149798	0.00903727	0.0181775	0.00796357	0.00729704	0.0179431	0.014534	0.0268671	0.0138033	0.0166347	0.00705373	0.0164497	0.0122711	0.0200707	0.00618359	0.0220722	0.0155219	0.0588251	0.0208425	0.020797	0.0580051	0.0215834	0.0251732	0.014604	0.0264607	0.00639303	0.0336914
608	0.0785018	0.00916948	0.0815903	0.0215059	0.0141802	0.00793621	0.0189416	0.00623548	0.0212757	0.0228625	0.0302656	0.0206472	0.0422545	0.0173849	0.0177142	0.0202945	0.0103976	0.0100617	0.0126753	0.0144462	0.00989967	0.0098445	0.017265	0.00621184	0.0249046	0.0126071	0.0104097	0.0222625	0.0232431	0.0197468	0.0113964	0.0228218	0.00988943	0.010795	0.0153237	0.0117645	0.00782398	0.0278784	0.0131219	0.035624	0.0237906	0.0226076	0.0379053	0.01689	0.0242992	0.0173018	0.0222682	0.00924666	0.024516
609	0.0911116	0.0155998	0.0760305	0.0234815	0.00924123	0.00847113	0.0174927	0.00694506	0.0180121	0.0375828	0.0355324	0.0192379	0.0371269	0.0158505	0.00982009	0.0173544	0.0106866	0.00893441	0.0151529	0.0150616	0.00548036	0.0115718	0.0128283	0.00782347	0.0219843	0.00853538	0.00521483	0.0145623	0.0178597	0.0213032	0.012151	0.0140584	0.0137397	0.00927354	0.0103785	0.023149	0.00698968	0.0157382	0.0138813	0.0516935	0.0207466	0.0153387	0.0381366	0.0258497	0.0390679	0.0140002	0.0258129	0.0103113	0.0237936
610	0.0887546	0.0111297	0.0755906	0.0255931	0.0120058	0.00922035	0.0149052	0.00521836	0.0167384	0.0226301	0.0315789	0.024181	0.034766	0.0172921	0.018839	0.0200027	0.00854001	0.0101802	0.0201177	0.0180411	0.00756992	0.00880474	0.0142763	0.0140518	0.0224154	0.009331	0.00622625	0.0119122	0.0185323	0.0228423	0.0158222	0.0191013	0.0100797	0.0163775	0.014045	0.0200375	0.00399454	0.0302975	0.0142035	0.0371394	0.0221966	0.0201227	0.0306641	0.0159218	0.0332211	0.0170129	0.0197301	0.00972688	0.0290185
611	0.0916085	0.0151872	0.0865548	0.023146	0.0154519	0.00704308	0.0195668	0.0070146	0.014977	0.022824	0.0367168	0.0202144	0.0528403	0.0160904	0.0188962	0.0182612	0.0125948	0.0110071	0.0136594	0.0134633	0.00939497	0.00938093	0.0140901	0.00808419	0.0155905	0.0101195	0.00458292	0.0136396	0.0146755	0.0173088	0.0123115	0.0156532	0.0114282	0.0101452	0.0115176	0.0113868	0.00733622	0.0280719	0.0112104	0.0446161	0.0249686	0.0199133	0.0540602	0.0189634	0.0232816	0.0121511	0.0219255	0.00779775	0.0192767
612	0.0881692	0.0105724	0.0793755	0.0248605	0.0145139	0.00754654	0.0155978	0.00450173	0.0242432	0.0192579	0.0304545	0.0252451	0.0360579	0.0172144	0.016336	0.0126618	0.0163473	0.00844566	0.0145595	0.0191595	0.0104069	0.0138455	0.0122217	0.00658643	0.016342	0.0126747	0.00853299	0.0117211	0.0192347	0.0262305	0.0121401	0.0217086	0.010373	0.0111906	0.0114729	0.00596763	0.00513384	0.028335	0.0128609	0.0482923	0.0189083	0.0261605	0.0347901	0.0256834	0.0232017	0.0198126	0.0282869	0.00738824	0.0253767
613	0.068872	0.00997921	0.0843534	0.0188333	0.0114255	0.00622777	0.0134953	0.00641257	0.0151016	0.0242738	0.0303853	0.0232469	0.0366961	0.0162602	0.0200824	0.0119696	0.0116402	0.0121632	0.0193779	0.014268	0.00893215	0.0129531	0.0188249	0.0103224	0.0147319	0.00799215	0.00541414	0.0137412	0.0133591	0.0193721	0.0108058	0.0177983	0.0114312	0.0144164	0.0146817	0.0159042	0.00371754	0.027927	0.0191898	0.0643793	0.0235882	0.0184697	0.0494481	0.0252103	0.0278657	0.0155861	0.0217612	0.0118549	0.0252571
614	0.0883548	0.012073	0.0826142	0.0213416	0.018879	0.0113263	0.0214553	0.00673112	0.0215009	0.0331167	0.0359567	0.0176053	0.0309142	0.0142666	0.01436	0.0153669	0.00969168	0.0110389	0.0111631	0.0203239	0.00894751	0.0116386	0.017774	0.00952049	0.0211448	0.0135668	0.00646141	0.0161151	0.0190943	0.0257065	0.0115266	0.0167434	0.0105974	0.0103196	0.0127532	0.0153608	0.00660899	0.0181725	0.0150825	0.0420329	0.0178724	0.0197451	0.0484945	0.0138941	0.0228702	0.0159598	0.0188978	0.008596	0.0264227
615	0.0852903	0.00953231	0.0795691	0.023697	0.0157451	0.0074614	0.0170387	0.00552893	0.0238709	0.0218816	0.0290899	0.018498	0.0435977	0.0144059	0.018943	0.0152591	0.00940705	0.00889342	0.0144565	0.0128841	0.0078807	0.0112625	0.0185147	0.00754636	0.0135521	0.0100676	0.00743017	0.0175862	0.020075	0.0236533	0.00922193	0.0138324	0.010893	0.00891512	0.0171616	0.019741	0.00531712	0.0171867	0.0171088	0.0455089	0.0239683	0.019826	0.0536272	0.0162469	0.0280782	0.0140806	0.0287478	0.0114444	0.0264755
616	0.0828471	0.0157877	0.0810478	0.0249826	0.0135501	0.00759844	0.0147081	0.00523151	0.0164729	0.0279252	0.0295427	0.0199595	0.0446394	0.0139967	0.0208717	0.0145958	0.0129586	0.0119867	0.0203894	0.0150165	0.00930623	0.0113241	0.0171683	0.0066149	0.0198624	0.0130063	0.00769004	0.0146928	0.0136286	0.0149467	0.0124503	0.0184292	0.0176585	0.0116946	0.00953378	0.0158008	0.00925049	0.0203065	0.00863208	0.0369958	0.0222987	0.0239278	0.035989	0.017312	0.0297181	0.0162103	0.0266118	0.00861048	0.0362211
617	0.0804179	0.012649	0.0794971	0.0181552	0.00866176	0.00926107	0.0133006	0.00385433	0.0169204	0.0290162	0.0353106	0.0262548	0.0482878	0.0188072	0.0177216	0.0189656	0.0110056	0.012002	0.0165037	0.0176995	0.0164301	0.0137818	0.0175704	0.0143593	0.0148169	0.0065491	0.0075037	0.0148434	0.0188872	0.013779	0.0167406	0.0188099	0.0107248	0.0126708	0.0107558	0.0109976	0.00941363	0.0254281	0.0155614	0.0432411	0.0229586	0.020421	0.0371183	0.0187015	0.0250364	0.0121621	0.0163821	0.0100677	0.0299958
618	0.0813166	0.00765694	0.079872	0.0261246	0.0139803	0.0079162	0.0170514	0.00650949	0.0121897	0.0239789	0.0331345	0.0190131	0.0263484	0.0145635	0.0297354	0.0126736	0.0115315	0.0107573	0.0172844	0.0217482	0.00749234	0.0133135	0.0136753	0.00889495	0.021177	0.00749202	0.00515207	0.0120291	0.0162839	0.0279201	0.00874358	0.0161191	0.0124387	0.0125259	0.00926131	0.0136973	0.0071616	0.0242386	0.0148136	0.0593455	0.0219526	0.0175262	0.0447032	0.0261785	0.0298316	0.0140164	0.0223168	0.00972351	0.0285897
619	0.102459	0.0130466	0.0948117	0.0205602	0.015957	0.00844843	0.0174818	0.00710772	0.0182604	0.0198784	0.035181	0.018074	0.0328392	0.0123124	0.0120465	0.0213045	0.0154434	0.00713183	0.0147689	0.014557	0.00610059	0.00950626	0.0137415	0.00933664	0.0142669	0.0101977	0.00637199	0.0171866	0.0209939	0.0244171	0.0114371	0.0116322	0.0137946	0.00997609	0.0111234	0.0111429	0.00742979	0.0246431	0.0162642	0.0356475	0.020504	0.0218253	0.051371	0.0206803	0.0211882	0.0181525	0.0275021	0.0128459	0.0190504
620	0.0697502	0.0106099	0.0721132	0.0229616	0.01468	0.00967727	0.0157363	0.00482936	0.0184568	0.0127698	0.03138	0.0208314	0.04328	0.0198107	0.0182834	0.0129753	0.0110933	0.0134949	0.0108425	0.0130043	0.00891214	0.0112606	0.016508	0.00970985	0.0247466	0.0136637	0.00655686	0.0181501	0.0219588	0.025636	0.0125691	0.0244213	0.0106259	0.0113867	0.0143778	0.0136939	0.00589243	0.0295606	0.00982867	0.0400474	0.0255458	0.02001	0.0418253	0.0253392	0.0298299	0.0169181	0.0258039	0.00940912	0.0292317
621	0.0890925	0.0129642	0.0778508	0.0238744	0.0159383	0.00931949	0.0195762	0.00656685	0.0201286	0.0255793	0.0368068	0.027038	0.0276247	0.0152758	0.0168996	0.0142444	0.0119778	0.0149927	0.0132359	0.0129245	0.00975263	0.0136409	0.0188247	0.00924145	0.0191781	0.0100759	0.00441859	0.0173684	0.016601	0.0215553	0.012139	0.0164459	0.0109905	0.00984155	0.0154707	0.0161798	0.00462521	0.0223739	0.0109206	0.0405048	0.0258821	0.0204552	0.0367831	0.0194732	0.0225756	0.0143018	0.0330895	0.00971481	0.0256649
622	0.0908094	0.0119848	0.0812162	0.0218842	0.0145982	0.00795909	0.0169975	0.00530157	0.0227552	0.0369283	0.0323307	0.020842	0.0452405	0.0225835	0.0255331	0.0154249	0.0132018	0.00772306	0.00993528	0.0170035	0.00916144	0.00996269	0.0127867	0.00831169	0.0132753	0.0133149	0.00698274	0.0180248	0.0200143	0.0215958	0.0153806	0.0124876	0.0130323	0.0117464	0.0107432	0.0126562	0.00617188	0.0200267	0.0164858	0.0381669	0.0190029	0.0227569	0.0360586	0.0177158	0.0245747	0.0180227	0.0189836	0.00937133	0.0229325
623	0.101394	0.0121625	0.0649145	0.0234995	0.0119128	0.00648009	0.0204708	0.00551886	0.0204315	0.020409	0.039556	0.0222455	0.0271907	0.0143924	0.0175366	0.0173361	0.0132476	0.0118735	0.0144408	0.0155879	0.0102537	0.00983344	0.016245	0.0128985	0.0192085	0.00940176	0.00917616	0.00826072	0.0150397	0.0232103	0.0134631	0.0172902	0.0144609	0.0111719	0.0130443	0.0222849	0.00722301	0.0290078	0.0168821	0.0480481	0.0225197	0.0174439	0.0352402	0.0198153	0.0221246	0.0142469	0.0285327	0.00781716	0.0252549
624	0.0884024	0.0105353	0.0768052	0.0258433	0.0143548	0.0086927	0.0172226	0.00681693	0.018353	0.0317673	0.0323166	0.021138	0.0454498	0.0122675	0.0145612	0.018639	0.0129243	0.0120226	0.0223844	0.0181215	0.00599475	0.0138626	0.0108841	0.00786893	0.0159698	0.00994622	0.00691483	0.0140113	0.0145935	0.0256813	0.0146061	0.015584	0.0106462	0.0118513	0.010323	0.0148088	0.00411506	0.0229654	0.0137913	0.0584807	0.020445	0.0233677	0.0380153	0.0175879	0.0261269	0.0154531	0.0132319	0.00913752	0.0251171
625	0.0961433	0.0124215	0.079368	0.0233752	0.0166011	0.0136359	0.016312	0.00607436	0.0156143	0.0261391	0.0350721	0.0214051	0.0340306	0.0138148	0.0109943	0.0213329	0.0108008	0.00884322	0.0172469	0.0151697	0.00923245	0.0137027	0.019396	0.00681404	0.0221868	0.00898922	0.00517188	0.0216317	0.0200844	0.0195381	0.0126442	0.0161722	0.0107409	0.0109447	0.0182048	0.00884036	0.00436238	0.0289037	0.0163748	0.0378034	0.0205722	0.0213463	0.0386123	0.0228286	0.0231574	0.00969352	0.0294421	0.00981736	0.0183962
626	0.0752146	0.0112688	0.0797047	0.0216875	0.0129229	0.00760272	0.0181854	0.0064591	0.0263601	0.023127	0.0321495	0.0165447	0.0514793	0.0155457	0.0222701	0.0141145	0.0106413	0.009334	0.015988	0.0132991	0.0132046	0.00848761	0.018265	0.00565756	0.018184	0.00928671	0.00405272	0.0182074	0.018661	0.020709	0.0132491	0.0185487	0.0112847	0.0145108	0.0142525	0.0110864	0.00589002	0.025303	0.0135883	0.0409178	0.0298583	0.0233428	0.0464414	0.0180483	0.0205389	0.0202669	0.0193295	0.00552576	0.0294022
627	0.0831488	0.0117741	0.0764816	0.0247266	0.0133098	0.00450789	0.0150646	0.00942039	0.015684	0.0236175	0.032303	0.0239257	0.031887	0.0168194	0.0189817	0.0220189	0.0120229	0.0164054	0.015349	0.0198308	0.00840875	0.0129644	0.0176712	0.00828816	0.0224256	0.0110747	0.00885641	0.0159882	0.0176697	0.0201172	0.0136816	0.0157202	0.0099824	0.00786702	0.0111954	0.0144277	0.00620839	0.0215562	0.0155933	0.0428117	0.0284811	0.0186261	0.0389637	0.020365	0.0258222	0.0215374	0.018859	0.0102432	0.0273148
628	0.0796265	0.0101014	0.0679839	0.0304529	0.0118904	0.0045582	0.0152799	0.00414441	0.0132598	0.0299602	0.0323661	0.0190089	0.0352221	0.0164739	0.0182297	0.0179439	0.0113806	0.0109248	0.0173793	0.0112063	0.0122369	0.00940736	0.0134084	0.00778237	0.0174851	0.0102051	0.00627264	0.0139897	0.0198347	0.0255072	0.0218507	0.0166989	0.0115054	0.012612	0.00878661	0.0121095	0.00416158	0.0211198	0.0134549	0.0451217	0.0301443	0.017053	0.0542971	0.0192291	0.0315563	0.0144402	0.0291905	0.0107161	0.0324295
629	0.10024	0.0137	0.0835014	0.0250265	0.0158973	0.00998644	0.0143891	0.00724091	0.0189376	0.021644	0.0324191	0.0212549	0.0355151	0.0100826	0.0235498	0.0192239	0.00763566	0.0132473	0.0117155	0.00916136	0.0100172	0.0103713	0.0139264	0.00947146	0.0184188	0.00757815	0.00711505	0.0180477	0.0126838	0.0239484	0.0107098	0.0156345	0.011978	0.0107316	0.0164824	0.0188173	0.00624734	0.0193943	0.0161298	0.0565422	0.0179165	0.0168388	0.0282161	0.0193129	0.0240961	0.018673	0.0171723	0.01245	0.0367105
630	0.0866633	0.0107739	0.0821401	0.0238034	0.0126868	0.00767362	0.0170547	0.00676692	0.0160536	0.0225057	0.0325804	0.0168301	0.0260756	0.0137061	0.0170657	0.0246973	0.0108416	0.0092232	0.02012	0.0145847	0.0118509	0.00991379	0.0138532	0.00877079	0.0144555	0.0123036	0.00812767	0.0208812	0.0206318	0.0300571	0.0131384	0.0179081	0.011618	0.0106348	0.0131883	0.0182306	0.00524264	0.0225987	0.0148894	0.0363669	0.024267	0.0197066	0.0488495	0.0181403	0.0253017	0.017975	0.0223617	0.00933443	0.0275559
631	0.0897321	0.0152441	0.0760387	0.0249183	0.0109746	0.00862031	0.0151698	0.00529991	0.0217018	0.025766	0.037721	0.0224809	0.0294462	0.015662	0.016323	0.0111866	0.0122683	0.0105613	0.0118082	0.0138036	0.00827088	0.0157703	0.0172873	0.0101163	0.0202174	0.0136185	0.00659063	0.0156757	0.0201287	0.0238238	0.0139207	0.0155835	0.010752	0.0111371	0.00807424	0.021283	0.00541231	0.0257012	0.0115456	0.0562624	0.0230359	0.0179615	0.0415786	0.0214114	0.0230109	0.0116263	0.0201245	0.00878088	0.0265717
632	0.082347	0.0101716	0.0822065	0.0231638	0.0157702	0.00822779	0.0156861	0.00536711	0.0131816	0.0311383	0.0392871	0.0159799	0.0369471	0.0184655	0.0150593	0.0172431	0.0101958	0.010077	0.0170152	0.0187277	0.012587	0.0168318	0.0133572	0.0065016	0.0168611	0.01113	0.00938678	0.0179962	0.0145942	0.02061	0.0141728	0.0191605	0.010938	0.00993706	0.0108175	0.0201337	0.00510804	0.0267278	0.0123659	0.0415823	0.0212483	0.01879	0.0439081	0.0232938	0.024747	0.0155471	0.0269194	0.00886158	0.0196274
633	0.0854914	0.0128118	0.0764184	0.0237211	0.0119847	0.00881063	0.0137667	0.0060657	0.017091	0.0165882	0.0269124	0.0146023	0.0449098	0.0227806	0.0237781	0.0157769	0.013381	0.00990132	0.0193362	0.018008	0.00743333	0.00929378	0.01603	0.0078917	0.0203514	0.00810752	0.00429055	0.0142857	0.0185685	0.0193329	0.0154587	0.0172072	0.0149443	0.0161986	0.0138283	0.00920613	0.00405505	0.02323	0.0203587	0.0534098	0.0271004	0.0175982	0.0453682	0.0167189	0.0220283	0.0174558	0.0245124	0.00689016	0.0267094
634	0.0823186	0.0112868	0.0736968	0.020742	0.0138067	0.00923317	0.0194762	0.00738315	0.0203251	0.0272676	0.0405654	0.0266162	0.0487332	0.0168381	0.0116703	0.0165997	0.0133333	0.00984999	0.0111052	0.0160696	0.0103363	0.00932968	0.0224187	0.0104635	0.0195527	0.00679475	0.00683386	0.0135075	0.0138839	0.0195181	0.0114557	0.0189834	0.0128234	0.0110157	0.0198012	0.0127123	0.00585462	0.0216318	0.0138854	0.0427745	0.0183461	0.017774	0.050912	0.0201866	0.0300497	0.0130545	0.0181067	0.00967337	0.0214032
635	0.0740169	0.0125952	0.072448	0.0234452	0.0118495	0.00727341	0.0165576	0.00606044	0.0155516	0.0239673	0.0291167	0.0192256	0.0455512	0.0194238	0.0166143	0.0170343	0.0119158	0.0128557	0.0126574	0.0141069	0.0115271	0.0111772	0.0148918	0.00633344	0.0184219	0.0118977	0.00812852	0.015242	0.0179163	0.0216145	0.0150518	0.0176504	0.0146486	0.00711459	0.0127069	0.0167522	0.0108478	0.0274151	0.0148612	0.0488119	0.0297901	0.0141834	0.0388888	0.0268093	0.0280047	0.0155881	0.0225151	0.0101422	0.0288005
636	0.0985735	0.0124097	0.0898667	0.02522	0.0133239	0.00980545	0.0175164	0.00655661	0.0163528	0.021491	0.0328864	0.0162962	0.0298852	0.0178932	0.0136837	0.0169102	0.0165928	0.00983571	0.01471	0.0220998	0.00619534	0.00824991	0.0182038	0.0093116	0.0162632	0.0103748	0.00753713	0.0166602	0.0186864	0.0267485	0.0138969	0.0159707	0.0149115	0.0120827	0.011944	0.0120321	0.0074182	0.0215765	0.0109917	0.044332	0.0170004	0.0226217	0.0408798	0.0175716	0.0196625	0.0191492	0.0172319	0.0100388	0.0305475
637	0.0855712	0.00933536	0.0761641	0.0223494	0.0153477	0.00942462	0.0170928	0.006866	0.0215578	0.0254712	0.0394658	0.0209631	0.034612	0.0130708	0.0315313	0.0162665	0.00978866	0.00805713	0.0203819	0.0194783	0.00473172	0.0127262	0.0165083	0.00511659	0.0166678	0.00758742	0.00569448	0.0147563	0.0193913	0.0202513	0.014598	0.0176306	0.0126675	0.0108822	0.00957657	0.0190718	0.0069547	0.0210479	0.0166661	0.0388309	0.0256217	0.021358	0.0520551	0.0178156	0.0284953	0.0114394	0.0213746	0.00831436	0.0193729
638	0.0895677	0.00975821	0.0768099	0.0190802	0.0101468	0.00637819	0.0165349	0.004876	0.0130512	0.0289366	0.0257882	0.0205351	0.0456768	0.0200306	0.0171883	0.0162648	0.0112235	0.0117444	0.012914	0.0186119	0.0110911	0.0120199	0.0206677	0.00600432	0.0182983	0.0125099	0.00313684	0.014098	0.0242837	0.0164407	0.0110575	0.0203591	0.0148266	0.0123405	0.0168982	0.0154678	0.00391146	0.0210167	0.0122321	0.0558021	0.022208	0.0266666	0.0494456	0.013725	0.0232812	0.0172916	0.0175749	0.0108691	0.0213583
639	0.0965511	0.0125947	0.0741856	0.0237358	0.0150047	0.00952938	0.0174506	0.0092715	0.0219534	0.0224843	0.0321172	0.0143509	0.0283409	0.0192026	0.0225593	0.015643	0.0106167	0.00971207	0.0155648	0.0159253	0.00743754	0.0105024	0.0192224	0.0126209	0.0166768	0.00753367	0.00814293	0.0213237	0.017681	0.0219263	0.0122978	0.0158479	0.0105163	0.00896505	0.0102351	0.010075	0.00732629	0.0322015	0.0104426	0.0479577	0.0236219	0.0138128	0.0453723	0.0178203	0.0210809	0.0189431	0.0252734	0.00981095	0.0285377
640	0.0835802	0.0156941	0.0686876	0.024788	0.0136681	0.00968242	0.0157688	0.00584948	0.0194554	0.0253898	0.0301447	0.0181613	0.0396285	0.0155022	0.0231213	0.0153598	0.0136709	0.00849403	0.0192031	0.0114122	0.00907068	0.00972077	0.0119677	0.0106133	0.0163672	0.0115797	0.0084424	0.0193211	0.0113287	0.0261794	0.0148963	0.0175966	0.00944624	0.0100535	0.0116976	0.0114218	0.00493628	0.024186	0.0201061	0.052629	0.0190111	0.0128167	0.0414583	0.0233569	0.0240449	0.0195491	0.0307492	0.00992099	0.0302706
641	0.103641	0.00987312	0.0650157	0.0191414	0.0144956	0.00783184	0.0197235	0.0084554	0.0156105	0.0201781	0.0280334	0.022897	0.0491465	0.0165508	0.0194593	0.0218967	0.0145181	0.00892778	0.0112534	0.0160601	0.00819087	0.0132632	0.0210765	0.0106637	0.0187015	0.0113568	0.00667429	0.0162578	0.0115482	0.0143711	0.0167751	0.0139443	0.0109207	0.0149394	0.0134091	0.0135868	0.00725098	0.0208514	0.0100674	0.044608	0.026075	0.0182886	0.042107	0.0176472	0.023858	0.018828	0.0256648	0.00698934	0.029375
642	0.0835014	0.0143788	0.0863015	0.0244932	0.0118737	0.0084304	0.0198572	0.00441367	0.0228089	0.0188243	0.0298104	0.0184401	0.0367562	0.0164359	0.0187772	0.0242072	0.00960392	0.0104293	0.0202192	0.0171905	0.00965902	0.0124429	0.0116342	0.00963604	0.013179	0.0139425	0.00370151	0.0184548	0.0173485	0.0145676	0.0115597	0.0217018	0.00990387	0.0112026	0.0116973	0.0208976	0.00670313	0.0192471	0.0107212	0.0408552	0.0246261	0.0218047	0.0467237	0.0262945	0.0239033	0.0120591	0.0237281	0.0101721	0.0248802
643	0.0945526	0.00791016	0.0773238	0.0217855	0.0130386	0.00992102	0.0158577	0.00504334	0.0167887	0.0274147	0.0322863	0.0140861	0.0460354	0.0177709	0.0163588	0.0145937	0.0107803	0.00705471	0.0177758	0.0149059	0.00771672	0.013827	0.0128473	0.00811747	0.0210789	0.00934935	0.00462883	0.0151603	0.020811	0.0344891	0.0159704	0.0148369	0.0113021	0.0112476	0.010751	0.0213106	0.00404584	0.0215801	0.0136295	0.0393454	0.0210844	0.0214988	0.040918	0.0199271	0.0277521	0.0111957	0.0248036	0.00870958	0.0307817
644	0.0830096	0.0151845	0.0943996	0.027536	0.0133392	0.00838142	0.0122462	0.00872772	0.0188908	0.0266099	0.0400132	0.0124835	0.0357222	0.0198654	0.015766	0.017753	0.0162007	0.00901437	0.012845	0.011465	0.0093617	0.00931163	0.0197577	0.00991134	0.0177373	0.0103537	0.00552691	0.0160272	0.0203506	0.0272698	0.0138292	0.0186031	0.0164475	0.0093863	0.0127194	0.0101587	0.00345423	0.0235578	0.0232555	0.0361571	0.0211649	0.0133984	0.0416058	0.0187772	0.0231602	0.0166498	0.0224602	0.00894658	0.0212069
645	0.0763887	0.0150539	0.0729339	0.0291794	0.0145342	0.00823964	0.017465	0.00498851	0.0168546	0.0149298	0.029966	0.0181012	0.0499409	0.0164987	0.0179676	0.0181157	0.0134364	0.00865051	0.0223971	0.0161692	0.0057381	0.0117604	0.0155465	0.00684935	0.0227257	0.0116963	0.00840744	0.0157722	0.0197554	0.018949	0.0106364	0.0168113	0.0147384	0.0114979	0.010726	0.0136908	0.00566635	0.0285209	0.0154539	0.040958	0.0189081	0.0130267	0.0491503	0.0240993	0.0265634	0.019483	0.0219621	0.0116708	0.027425
646	0.0979576	0.0117732	0.0856169	0.0302945	0.0130171	0.0108022	0.0199571	0.00614299	0.0187208	0.0163784	0.0369385	0.0207779	0.0290617	0.0209415	0.0147217	0.0186724	0.0117792	0.0114453	0.0164514	0.0195317	0.00599646	0.0154434	0.0142678	0.00860452	0.0218857	0.0118334	0.00523104	0.0161954	0.018029	0.0218807	0.0116532	0.0219331	0.0138085	0.0144936	0.0100897	0.0197859	0.0050875	0.0204058	0.0155752	0.0389814	0.0177787	0.0197414	0.0337737	0.0184933	0.01855	0.0173455	0.0191469	0.00878107	0.0242264
647	0.0892192	0.0110767	0.0808679	0.020215	0.0192538	0.00612642	0.0168744	0.00469868	0.0219363	0.033512	0.0334683	0.0171054	0.0280408	0.0149394	0.0161911	0.0172574	0.0113304	0.0114679	0.0176639	0.0134113	0.00997524	0.0164103	0.0187655	0.00998385	0.0198734	0.00788799	0.00719017	0.0148066	0.0170915	0.0187161	0.0121686	0.016099	0.018107	0.0133784	0.0145694	0.0173657	0.00764156	0.0256332	0.0126106	0.0413908	0.020549	0.021879	0.0420181	0.0163406	0.024789	0.011671	0.02198	0.0111621	0.02529
648	0.0801545	0.0161299	0.0750203	0.0209569	0.0150809	0.00646856	0.015928	0.00999854	0.0204638	0.0213404	0.0306906	0.0179542	0.0441943	0.0144428	0.0213492	0.0181185	0.0100488	0.00977998	0.0180214	0.0155584	0.00807035	0.0123238	0.0112155	0.00882121	0.0143153	0.0110688	0.00605462	0.0124301	0.0249744	0.0260874	0.0139413	0.0163683	0.0154144	0.0101251	0.012059	0.0178928	0.00552725	0.0215861	0.0140715	0.0532168	0.0231402	0.0268272	0.0385545	0.0156124	0.0216218	0.0157126	0.022472	0.00724419	0.0315511
649	0.082846	0.0118398	0.0743227	0.0237094	0.0133545	0.00679805	0.0127757	0.00703727	0.0152107	0.0298161	0.0330612	0.0200944	0.0476115	0.021766	0.011479	0.0102981	0.0108589	0.00768421	0.017031	0.0142699	0.00865443	0.0105706	0.0131626	0.00847647	0.0181633	0.00844157	0.00339626	0.0143386	0.0172719	0.0223111	0.0218358	0.01315	0.0116194	0.0122096	0.0116944	0.0117035	0.00398203	0.0256241	0.01565	0.0540338	0.0242667	0.02076	0.0420345	0.0216882	0.0270471	0.0143261	0.027761	0.00953209	0.0344309
650	0.0828804	0.0131152	0.0759122	0.0217141	0.0139328	0.00977382	0.0139289	0.00743685	0.0184704	0.0228723	0.0363076	0.0190423	0.0505746	0.0133223	0.0181646	0.0184998	0.0107481	0.00661383	0.0155753	0.0134445	0.0104224	0.00841699	0.0122836	0.00878364	0.0168726	0.0111353	0.00846802	0.0143397	0.0150232	0.0196194	0.0132794	0.015495	0.010881	0.00868033	0.00910572	0.016234	0.00604159	0.0249116	0.0166137	0.0449286	0.0211404	0.0245384	0.0469757	0.0279318	0.0228053	0.0161048	0.0276679	0.0119888	0.0269814
651	0.10627	0.0224478	0.09178	0.0242555	0.0165947	0.00737734	0.0172246	0.00538231	0.0177992	0.025465	0.0352325	0.0180402	0.0282138	0.0160525	0.0117625	0.0161443	0.00868725	0.00894683	0.0216143	0.0126476	0.00594587	0.0126678	0.0205715	0.00601553	0.0199916	0.00958926	0.00356918	0.0133474	0.017461	0.0242343	0.0118231	0.0128152	0.0106801	0.00736972	0.0140709	0.0239741	0.00613108	0.0253785	0.0159068	0.0400674	0.0145148	0.0125176	0.0497908	0.0173315	0.026073	0.0120989	0.0184866	0.0104538	0.0251849
652	0.0791743	0.0128684	0.0687991	0.0236149	0.0112203	0.00618153	0.0158966	0.0047903	0.0163573	0.028901	0.0322722	0.0233418	0.0338709	0.0116634	0.0163384	0.0164225	0.0124959	0.00770253	0.0145969	0.0219192	0.00936996	0.0116267	0.0263146	0.00915073	0.0239334	0.00833123	0.00750995	0.0155093	0.0133395	0.019941	0.0127725	0.0135537	0.0152932	0.0118761	0.0165088	0.01213	0.00764625	0.0240369	0.0139026	0.0393838	0.0237804	0.0208938	0.0497176	0.0235603	0.0276963	0.0191784	0.0269395	0.0106157	0.0270606
653	0.0849664	0.0105389	0.0809391	0.0236118	0.0146466	0.0105621	0.0172713	0.00741527	0.0178704	0.0163113	0.0371055	0.0174838	0.0400673	0.0141659	0.0172355	0.014171	0.0140863	0.0112079	0.0149554	0.0202136	0.0094737	0.0145075	0.0128808	0.00866099	0.0226698	0.0104867	0.00603539	0.0227364	0.0195544	0.0234873	0.0142889	0.0172911	0.0135961	0.0131504	0.0108476	0.0192462	0.00693114	0.018525	0.0146966	0.0428948	0.0223906	0.0198177	0.032832	0.0165326	0.0280111	0.0174888	0.0200357	0.0074232	0.028682
654	0.0891672	0.0139194	0.074675	0.0270214	0.0129084	0.00927663	0.0183504	0.00773165	0.0234321	0.0256735	0.030146	0.0180098	0.0392145	0.016041	0.0174306	0.0142068	0.0172693	0.00758261	0.0155119	0.0196759	0.00631849	0.0130837	0.0157118	0.00861447	0.019976	0.00823683	0.00730658	0.0132304	0.0139617	0.0228245	0.0157471	0.0176393	0.00815378	0.0083936	0.0117821	0.0110293	0.00630805	0.0248167	0.0123061	0.050732	0.0203901	0.0183612	0.0446743	0.0181977	0.0274807	0.0167197	0.0241332	0.00929077	0.0273358
655	0.0834613	0.0121395	0.0739518	0.0205567	0.0162467	0.00709894	0.0177976	0.00610656	0.0195369	0.02313	0.0406543	0.0231149	0.0426826	0.0148013	0.0180833	0.0136034	0.0100186	0.00805821	0.012138	0.0158485	0.0144753	0.0109908	0.0178143	0.00705347	0.0214676	0.00976657	0.00519955	0.0150842	0.0141117	0.0172573	0.0138212	0.0234083	0.00903823	0.0117258	0.0121037	0.0120496	0.0081818	0.0180927	0.012171	0.0387019	0.0243615	0.0242411	0.0499168	0.0247582	0.0321828	0.0107698	0.026451	0.00994187	0.0258328
656	0.0852864	0.0112149	0.0793941	0.0197093	0.0135492	0.0101401	0.0139532	0.00710957	0.0140497	0.0213532	0.034976	0.0141904	0.0471627	0.0180177	0.0154796	0.016616	0.0103167	0.00718994	0.0122891	0.0167218	0.00971407	0.0128752	0.0215942	0.0073818	0.0191789	0.00904656	0.00688035	0.0217422	0.0172473	0.0283687	0.0133741	0.0198723	0.00928493	0.0114927	0.0121203	0.0165929	0.00660917	0.0189815	0.0102933	0.0486642	0.0250485	0.0279517	0.0486029	0.019967	0.0215875	0.0144549	0.0196249	0.011815	0.0209132
657	0.0958098	0.0134245	0.0830842	0.0304043	0.016619	0.00797231	0.0142466	0.00692087	0.0176391	0.0199528	0.0381913	0.0202096	0.0315922	0.0127564	0.0165832	0.0213783	0.0113943	0.0134782	0.0137451	0.0121696	0.0115221	0.0134442	0.0169916	0.00554705	0.024807	0.00960577	0.0063792	0.0159468	0.010987	0.0179094	0.00873338	0.0153206	0.0127064	0.0115437	0.0105583	0.0101761	0.00785266	0.03261	0.0118244	0.0428892	0.0266487	0.0184147	0.0307095	0.0182784	0.0277349	0.0174288	0.0262118	0.00756024	0.0320865
658	0.0916935	0.0156927	0.0788379	0.0268686	0.0171242	0.0101982	0.0212581	0.00825901	0.0169724	0.0164747	0.0337696	0.0219623	0.0311163	0.0116188	0.0145719	0.0205988	0.0131444	0.0108291	0.0135733	0.0144982	0.008341	0.0129575	0.0171587	0.00731307	0.0222537	0.0102957	0.00828712	0.0180212	0.01683	0.0193768	0.00802585	0.0113122	0.0102213	0.0100894	0.0145835	0.0136623	0.00453765	0.0255692	0.0169532	0.0522356	0.024581	0.0219565	0.0449064	0.0180228	0.0262155	0.00969528	0.0231577	0.012049	0.0223287
659	0.0819879	0.0119136	0.0681156	0.0186913	0.0131926	0.00955594	0.0148418	0.00430143	0.0208977	0.0374561	0.0311652	0.0221797	0.0400807	0.0135905	0.0154402	0.0150817	0.00838438	0.00878043	0.0182174	0.0230867	0.0051926	0.0124432	0.0163535	0.0077672	0.0182253	0.0125082	0.00604439	0.0101084	0.021181	0.021101	0.0173476	0.0212261	0.00815969	0.00880213	0.0114768	0.0185974	0.00585107	0.0254025	0.0146892	0.0459741	0.0262814	0.0150083	0.0443128	0.0173464	0.0323534	0.0161772	0.0305742	0.00486615	0.0276677
660	0.0814012	0.0111501	0.0739611	0.0202718	0.0157495	0.00660798	0.0140742	0.00703284	0.0225521	0.0198748	0.035522	0.0230268	0.0492952	0.0185322	0.0212226	0.0205341	0.00972657	0.0111746	0.0154422	0.0162361	0.00722035	0.0105573	0.0106661	0.0064142	0.0146804	0.0138098	0.00648424	0.0132279	0.0185466	0.02065	0.0131204	0.0157978	0.0122518	0.0131778	0.00987701	0.0138144	0.00703831	0.0280363	0.0132872	0.0432825	0.0226899	0.0254014	0.0440408	0.0246684	0.0280277	0.0134698	0.0189228	0.0103513	0.0270999
661	0.0868536	0.0152595	0.0771469	0.0220825	0.0130858	0.00839305	0.0134429	0.0082431	0.0211843	0.0192852	0.0362944	0.0147319	0.0292596	0.0189786	0.0124735	0.0145474	0.0135905	0.00758882	0.0157297	0.0137175	0.00863259	0.0102379	0.0201571	0.00857889	0.0191613	0.00836252	0.00325474	0.0141117	0.0201942	0.0212378	0.0126207	0.0139948	0.0147096	0.00912314	0.0135355	0.0162622	0.00696233	0.0272156	0.0161385	0.0455497	0.0241895	0.0145782	0.0516767	0.023309	0.0299964	0.0146423	0.0318897	0.011271	0.0265175
662	0.0792392	0.0107913	0.0729481	0.0314115	0.014102	0.008113	0.0157249	0.00501761	0.0202634	0.0283075	0.0262861	0.0242495	0.0451709	0.0158954	0.0198359	0.0159778	0.0100446	0.0107411	0.0113994	0.018419	0.0149138	0.0150574	0.021643	0.00816218	0.0179993	0.011408	0.00623745	0.01431	0.0176769	0.0207646	0.023913	0.017093	0.00986119	0.0115022	0.0118437	0.0091959	0.00741045	0.0185086	0.0104332	0.0529222	0.0173966	0.0161605	0.0419234	0.0240002	0.0289538	0.0155942	0.0237001	0.00835337	0.0191235
663	0.0992822	0.0141295	0.0847385	0.0198654	0.0158669	0.0101429	0.0144528	0.0073148	0.0186758	0.031377	0.0264923	0.0207012	0.0270682	0.0154164	0.0202253	0.0127085	0.0119336	0.0113475	0.0171252	0.0188915	0.0111884	0.0157751	0.0115741	0.0104314	0.0190513	0.012038	0.00646384	0.015115	0.0201814	0.0194971	0.0157959	0.0227804	0.0135805	0.00953384	0.013734	0.0177811	0.00828237	0.0163421	0.0103861	0.0355703	0.0195595	0.0194752	0.038613	0.0226586	0.0249738	0.0169931	0.0220361	0.0113857	0.0214477
664	0.088837	0.00934678	0.0717796	0.0230817	0.0135611	0.00801035	0.0174607	0.00473401	0.0138671	0.0239108	0.0371183	0.0177999	0.0448825	0.0167233	0.0122214	0.0168899	0.0102264	0.00792269	0.0210926	0.0204857	0.00949814	0.0109848	0.0114392	0.00677648	0.0201018	0.0104518	0.00957644	0.0155571	0.0231472	0.026565	0.012086	0.014239	0.0109335	0.00751802	0.0139911	0.0164237	0.00669539	0.0261268	0.0129434	0.0402765	0.0265751	0.0214394	0.0371638	0.0187499	0.0333571	0.0124179	0.0240723	0.00780117	0.0331403
665	0.0820662	0.0140505	0.0680995	0.0239538	0.0157303	0.0126903	0.0146068	0.00639198	0.0200363	0.0154579	0.0303498	0.0128532	0.0372268	0.0171162	0.0205676	0.0181161	0.0187057	0.0100719	0.0212546	0.0139836	0.0062215	0.00949625	0.0121684	0.00983846	0.027611	0.010394	0.00599819	0.0148325	0.0178443	0.0229051	0.0128008	0.018943	0.0103364	0.011158	0.0118826	0.0163125	0.00734667	0.0201026	0.0117535	0.0544494	0.0185791	0.019474	0.0523764	0.0176078	0.0296594	0.0163533	0.0277332	0.00625689	0.0262356
666	0.069386	0.00747439	0.0654875	0.0262171	0.0139426	0.0112296	0.0147402	0.00543218	0.0195308	0.0246148	0.0341706	0.0299823	0.0363902	0.0157101	0.0121593	0.0104488	0.0134213	0.00882055	0.0157108	0.0180315	0.0101223	0.0109995	0.0189972	0.00972097	0.0174347	0.00825375	0.00622549	0.0145089	0.0202296	0.0265836	0.0145621	0.0154907	0.0101119	0.00996237	0.0154926	0.0204433	0.00717707	0.0275933	0.0145181	0.0433434	0.0272554	0.0268743	0.0443295	0.023155	0.0228611	0.0162771	0.0232443	0.00826913	0.0330629
667	0.0867267	0.0198273	0.0885291	0.0246757	0.0134587	0.00869425	0.0176833	0.00413512	0.0175689	0.0357444	0.03545	0.0184206	0.0438454	0.015946	0.0202843	0.0114506	0.0092654	0.00879588	0.0148924	0.0146222	0.00870732	0.0100019	0.0176206	0.00864199	0.0168603	0.00811847	0.00825163	0.011967	0.0179225	0.0159356	0.0176879	0.0234262	0.0141217	0.0124891	0.0124011	0.0103118	0.00791272	0.0213655	0.0150683	0.0384182	0.0225905	0.0183893	0.0390047	0.0208907	0.0181307	0.0184195	0.0219759	0.0125372	0.0208154
668	0.0863555	0.0104477	0.0859249	0.0195274	0.0125401	0.00869544	0.0174209	0.00968659	0.0156386	0.0265294	0.0323146	0.0186499	0.0422573	0.0121972	0.0162908	0.0217096	0.0096321	0.00976216	0.0207912	0.0151453	0.00934028	0.01192	0.0136745	0.00822016	0.0178678	0.00847427	0.00509255	0.0136568	0.0167772	0.0218961	0.0110432	0.0208332	0.0108433	0.0106177	0.0132797	0.0134346	0.00599711	0.0274921	0.0127466	0.0435512	0.0222284	0.012774	0.0518494	0.0185021	0.0297001	0.0163468	0.0201841	0.0103042	0.0298357
669	0.0906034	0.0136806	0.0793504	0.0237567	0.0122537	0.00938277	0.0141169	0.00666789	0.01901	0.0202697	0.0367006	0.0191423	0.0307799	0.012577	0.0202025	0.0149767	0.0144685	0.0114007	0.0130483	0.0106341	0.0116619	0.0130552	0.0193362	0.00601062	0.0247879	0.0106859	0.00641254	0.0151992	0.0153319	0.0221929	0.0118955	0.0162452	0.015349	0.0123895	0.0125081	0.00878341	0.00354034	0.0257928	0.0113846	0.0539721	0.0218162	0.0245752	0.0408679	0.0183321	0.026383	0.0150417	0.0280942	0.00934509	0.025987
670	0.0887097	0.010023	0.0810677	0.0273302	0.0135739	0.00804579	0.0226838	0.00672458	0.0164173	0.027799	0.0334745	0.0217892	0.0409413	0.0136771	0.0187397	0.011682	0.00957884	0.0116116	0.0160496	0.0162197	0.00621616	0.0103372	0.0213306	0.00858021	0.0174265	0.0117812	0.00669325	0.0211223	0.0155071	0.0223713	0.00888605	0.0183389	0.0139249	0.0119392	0.0125971	0.00975137	0.00645813	0.023734	0.0144189	0.0372473	0.023873	0.0246028	0.0421976	0.0226226	0.0281862	0.011967	0.0164864	0.00747215	0.0277921
671	0.0866959	0.0120463	0.0798083	0.0253179	0.011263	0.00849069	0.0154015	0.00737703	0.0185932	0.0259316	0.0336716	0.0215627	0.034525	0.015013	0.0157623	0.0186623	0.0113947	0.00703303	0.014461	0.0170673	0.00677275	0.0130236	0.014479	0.00982084	0.0232443	0.0108657	0.00898561	0.0151832	0.0159	0.0247607	0.016388	0.0159357	0.0136222	0.0114627	0.0124277	0.0130941	0.00469412	0.0220438	0.0128716	0.0444838	0.0184935	0.021975	0.0467721	0.0206945	0.0201386	0.0186653	0.0262797	0.0111879	0.0256556
672	0.0795953	0.00966356	0.0663489	0.0213544	0.0132585	0.00733345	0.0126927	0.00457542	0.0124172	0.0172474	0.0293985	0.0290546	0.0534379	0.0149069	0.0216121	0.0165606	0.00899792	0.0123676	0.0161709	0.0183693	0.00868215	0.014257	0.0137982	0.00774459	0.0261433	0.0079777	0.00701543	0.0170783	0.021577	0.0214782	0.0150043	0.0192211	0.00920532	0.0159564	0.0127638	0.0127095	0.00692184	0.0224815	0.0172043	0.0527149	0.0230712	0.0160682	0.0382948	0.0201166	0.0329314	0.0110267	0.0164633	0.0123926	0.034337
673	0.0755858	0.0122813	0.0767327	0.0212116	0.0163345	0.00937015	0.0129799	0.00608187	0.0232239	0.0213189	0.0289128	0.0195301	0.0330541	0.0149527	0.0210551	0.0232609	0.0127938	0.0103072	0.0156455	0.0166213	0.00825246	0.0103769	0.0172616	0.0100671	0.0236491	0.0085071	0.00647982	0.0173199	0.0250846	0.0179151	0.0116067	0.0139894	0.0136386	0.0136809	0.0117328	0.0160745	0.00346631	0.0162053	0.0125614	0.053224	0.0272986	0.0188114	0.0569325	0.0216923	0.0248203	0.0153481	0.019526	0.00957295	0.0236499
674	0.0804104	0.0172118	0.0864118	0.0290965	0.0169602	0.00897771	0.0184161	0.00641773	0.0193284	0.029236	0.0407592	0.0151744	0.0315216	0.0127573	0.0130768	0.0159863	0.0127302	0.00802106	0.0171831	0.0169393	0.0122852	0.0122352	0.0174599	0.00834487	0.0173474	0.0109921	0.0053174	0.0141706	0.0187975	0.0225495	0.0114922	0.0189768	0.0134429	0.0113042	0.0109258	0.0150018	0.00517191	0.0189681	0.0162315	0.030712	0.0190233	0.0176595	0.046105	0.0239878	0.0291049	0.0189929	0.0255602	0.00836148	0.0228621
675	0.0899621	0.0109694	0.0680449	0.0225574	0.0152884	0.00602615	0.0141374	0.00428197	0.0181889	0.0156431	0.0306415	0.0235166	0.0392636	0.0173498	0.0156034	0.0110334	0.0154265	0.00581328	0.0165941	0.0182432	0.00626094	0.0134208	0.0221036	0.00813251	0.0164599	0.00887973	0.00669177	0.0122028	0.0171384	0.0246831	0.0137428	0.0169722	0.0146897	0.0125156	0.0103626	0.0086019	0.00497113	0.0228466	0.01704	0.0536136	0.0237305	0.0380651	0.0481893	0.016503	0.0281022	0.0162923	0.0227534	0.00917696	0.0272725
676	0.0911527	0.0113914	0.0862945	0.0238007	0.0152685	0.00937362	0.0137004	0.0068419	0.0209368	0.02369	0.0402228	0.0208219	0.0278926	0.0141604	0.0141804	0.01681	0.0162919	0.00933316	0.0142223	0.014827	0.0089594	0.0131375	0.0203582	0.0117338	0.0176829	0.00972031	0.0105766	0.0125932	0.02125	0.0248055	0.0134404	0.0200996	0.010617	0.0123596	0.0121286	0.0173983	0.00654752	0.019073	0.0168178	0.0326673	0.0164728	0.0219352	0.0425407	0.0270675	0.0247642	0.0140421	0.0198604	0.0100836	0.0200541
677	0.0822235	0.00865401	0.0783763	0.0229701	0.0110637	0.00816627	0.0145798	0.00496854	0.0152619	0.0231644	0.0250246	0.0257976	0.0418318	0.0192363	0.0170446	0.0171496	0.0106989	0.0120848	0.0103842	0.0190331	0.0100439	0.0138238	0.0166493	0.00580807	0.0234903	0.0114317	0.00666492	0.0199224	0.0217642	0.0213504	0.0173568	0.0168055	0.0144704	0.0154856	0.0130182	0.00976202	0.00650564	0.0239623	0.0104591	0.0435897	0.027004	0.0173805	0.042585	0.0190184	0.0301223	0.0179492	0.0204334	0.00811374	0.027315
678	0.083544	0.0185628	0.0895403	0.0229783	0.0128533	0.00786006	0.0173152	0.00580565	0.0123705	0.030098	0.0373505	0.0215731	0.0404624	0.0210721	0.0160069	0.0194262	0.0114668	0.00767708	0.0156931	0.0199637	0.014749	0.0104926	0.0150348	0.00999701	0.0186482	0.00522765	0.00431791	0.0176935	0.0127342	0.0278111	0.0108916	0.0100762	0.0111174	0.00873796	0.0106358	0.0109503	0.00506221	0.0253792	0.0117128	0.0452909	0.0259206	0.0180999	0.0368668	0.0195477	0.0289801	0.0121986	0.0227154	0.0122676	0.0252231
679	0.0817866	0.01346	0.0786917	0.0246957	0.0129265	0.00935591	0.0160796	0.00861328	0.0236287	0.0304781	0.0410949	0.0181506	0.036574	0.0156522	0.0180474	0.0150724	0.0105933	0.00845951	0.0124149	0.0172927	0.0088168	0.0102448	0.0196436	0.00717628	0.0191412	0.014132	0.00487686	0.0134552	0.0149257	0.0168521	0.0171524	0.016408	0.00895593	0.0121894	0.0130059	0.0104076	0.00953304	0.0221645	0.0103738	0.0478097	0.0288612	0.0157962	0.0478717	0.0190508	0.0277829	0.0139772	0.0195121	0.0107978	0.0260175
680	0.0901018	0.011604	0.0741596	0.0247643	0.010416	0.0086942	0.015257	0.00650664	0.0184029	0.0353578	0.0256641	0.023685	0.0330294	0.0148793	0.0200117	0.0160792	0.0118103	0.013022	0.0157511	0.0118506	0.0100164	0.0126145	0.0171481	0.00795505	0.0211204	0.0113048	0.00515549	0.0152849	0.0183988	0.0245329	0.0088605	0.0166835	0.0111263	0.0140279	0.0116542	0.0123681	0.00592231	0.0269179	0.0110509	0.0528471	0.0272576	0.0228387	0.0491789	0.014379	0.0234906	0.0174097	0.0187405	0.00810019	0.0225675
681	0.0772794	0.0105697	0.080087	0.0241005	0.0175958	0.00803002	0.0176168	0.00518761	0.0145042	0.0192981	0.0338175	0.0250375	0.0563967	0.0219844	0.0194123	0.015198	0.0123825	0.00813773	0.0137791	0.0193007	0.00809431	0.0109762	0.012564	0.00529857	0.0229005	0.00855016	0.00588971	0.0154831	0.0165777	0.0185408	0.0121416	0.0205056	0.0104689	0.0111348	0.0138207	0.0191895	0.00995021	0.0146363	0.0154327	0.0414667	0.0205693	0.0187669	0.0530577	0.0235342	0.02636	0.0137652	0.0209432	0.00603425	0.0236318
682	0.0909624	0.0126171	0.0818617	0.0241691	0.0127882	0.00767476	0.0187415	0.00475878	0.0207462	0.0220688	0.0395525	0.0131431	0.0313961	0.01383	0.0171117	0.0140262	0.0115208	0.0108747	0.0169074	0.023127	0.0118931	0.0123642	0.0124828	0.00589063	0.0202532	0.0106765	0.00653611	0.0110894	0.018293	0.020317	0.00866013	0.015979	0.0139831	0.0131694	0.0101494	0.020247	0.00619583	0.0268463	0.0137097	0.0326544	0.025078	0.0234032	0.0392968	0.0212713	0.0298886	0.0125859	0.0299522	0.00858432	0.0306713
683	0.0893233	0.010385	0.0559304	0.0210082	0.0169287	0.0124584	0.0162238	0.00760822	0.0251225	0.0203361	0.0303698	0.0290036	0.0366389	0.0177614	0.0131916	0.0157202	0.0173822	0.00788856	0.0133921	0.0156612	0.0120402	0.0132638	0.0180346	0.00641479	0.0180423	0.0129287	0.00805628	0.0105292	0.0274749	0.0204474	0.0141724	0.0199578	0.0120432	0.0110112	0.0140118	0.0133255	0.00397587	0.0230191	0.0172914	0.0466887	0.0239415	0.0215363	0.0400003	0.0181333	0.0174268	0.0169165	0.0329565	0.0106195	0.023406
684	0.0946897	0.0166212	0.0798554	0.0236876	0.0119449	0.00999632	0.0154291	0.0053019	0.0146679	0.0172055	0.0327305	0.0143285	0.0486827	0.0171077	0.0152444	0.0191973	0.01015	0.00991757	0.0198584	0.0183625	0.00870938	0.00883121	0.012933	0.00938007	0.0165619	0.0101175	0.00966705	0.0133242	0.0144628	0.0214921	0.0148298	0.0187876	0.0110974	0.0111497	0.0145243	0.0140743	0.00545466	0.0221414	0.0120856	0.0501468	0.0269811	0.0135011	0.0432012	0.0206927	0.0257509	0.0176213	0.0179121	0.0093111	0.0302785
685	0.079073	0.0123443	0.074919	0.0249367	0.0155444	0.0088494	0.0167384	0.00772344	0.0139926	0.0244611	0.0331857	0.0235603	0.0428508	0.0107724	0.0180496	0.0186166	0.0120206	0.00929797	0.0147675	0.0146504	0.00669123	0.00957337	0.0134166	0.0110353	0.0170487	0.0133773	0.00589827	0.0164987	0.0162545	0.0248883	0.00953837	0.0162661	0.0196487	0.0119293	0.0114694	0.0164134	0.00465554	0.024951	0.0152694	0.0452723	0.0187234	0.0198236	0.0404302	0.0256487	0.0227041	0.0125634	0.0354317	0.00877421	0.0294509
686	0.0735688	0.0133446	0.0686423	0.0248176	0.0132666	0.0100486	0.0172691	0.00554398	0.0182635	0.0285001	0.0393067	0.0146394	0.0369363	0.0144064	0.0170686	0.0131919	0.0130658	0.010025	0.0155965	0.016451	0.00579608	0.0145875	0.0166597	0.0079559	0.0192021	0.0121444	0.00535377	0.0142157	0.0132776	0.0177162	0.0157779	0.0185022	0.0108479	0.0101592	0.0127904	0.0182673	0.00371414	0.0194861	0.0129397	0.0382936	0.0192802	0.0218188	0.0484244	0.0200462	0.0325135	0.0263072	0.0325524	0.00781863	0.0395983
687	0.0734815	0.00893036	0.0782309	0.017874	0.0107983	0.00749903	0.016947	0.00693127	0.0246975	0.0251503	0.0367109	0.0201481	0.0491948	0.0188915	0.0232415	0.0162947	0.0117069	0.00840005	0.0132615	0.0139029	0.00830119	0.00951329	0.0103551	0.00942791	0.0155305	0.00990538	0.00558614	0.0191358	0.0146971	0.0182135	0.00986541	0.0210868	0.0107841	0.0144665	0.00868825	0.0144003	0.00772559	0.0280169	0.0125431	0.0428543	0.0285784	0.0181266	0.0441987	0.0224931	0.0240489	0.017451	0.0249835	0.0141513	0.0325784
688	0.108623	0.0160779	0.08928	0.0267932	0.0149734	0.0107245	0.0174192	0.00533733	0.0230825	0.0222935	0.0320044	0.0168308	0.0244136	0.0166264	0.0169561	0.0158092	0.0138614	0.0115937	0.0177736	0.0153602	0.0105672	0.0125216	0.0139363	0.00710166	0.0195553	0.0108661	0.00826263	0.00898182	0.0257289	0.0215285	0.00967837	0.0173248	0.00975665	0.00683482	0.0171118	0.0120852	0.00614777	0.0208871	0.0100604	0.0445255	0.0174688	0.0213055	0.046209	0.0139126	0.020202	0.0163605	0.0225189	0.0124624	0.0202639
689	0.0822566	0.0104197	0.0717927	0.0219537	0.0112054	0.00825184	0.0170622	0.00480195	0.0134548	0.01738	0.0276125	0.0228321	0.0409976	0.0170062	0.0214849	0.0226735	0.0120785	0.00786702	0.0179016	0.0217743	0.0113212	0.0112616	0.0185229	0.01015	0.0229126	0.0111879	0.00709754	0.0161612	0.0139028	0.0165623	0.0136925	0.021739	0.0112469	0.00966181	0.0125188	0.0203314	0.00528846	0.021018	0.0142306	0.0466684	0.0287702	0.0178742	0.0432076	0.0201745	0.0354946	0.013905	0.0170379	0.00950941	0.0277434
690	0.0972436	0.0080085	0.0706418	0.0228452	0.0165924	0.00729363	0.0159122	0.00978671	0.0218821	0.0218842	0.0356216	0.0211953	0.0325375	0.0167292	0.0166047	0.0193994	0.00933861	0.00861286	0.0162572	0.0161585	0.0090511	0.00821335	0.0183823	0.0100397	0.0178011	0.00961201	0.00700631	0.0217998	0.0167966	0.0231011	0.0145778	0.0193778	0.0141352	0.0113275	0.0120699	0.00868396	0.00767593	0.0246109	0.0157024	0.0387044	0.0200621	0.0191685	0.0404966	0.0230911	0.0276222	0.0145408	0.0280368	0.0100811	0.0236863
691	0.0845281	0.0195993	0.0888625	0.027714	0.0108376	0.00805175	0.0150254	0.00587965	0.0191417	0.0270595	0.0353903	0.0158544	0.0484624	0.0110497	0.0180078	0.0215403	0.0143095	0.0097347	0.0189628	0.0126727	0.0106531	0.0136028	0.012544	0.00939686	0.0183413	0.00947659	0.0066525	0.0183912	0.0160255	0.0273944	0.0104079	0.0175537	0.0113072	0.0111596	0.0115004	0.0213278	0.00479875	0.0156615	0.00886234	0.0329299	0.0214349	0.0192436	0.0453488	0.0188332	0.0309118	0.0101775	0.0256851	0.00515076	0.0225433
692	0.0889632	0.0132649	0.0841188	0.0213601	0.0153244	0.00918195	0.0153645	0.00501128	0.0229427	0.0320063	0.0325842	0.0216791	0.0308972	0.0146336	0.0213089	0.0151866	0.00888046	0.0098608	0.0146406	0.0139362	0.00842373	0.0157944	0.023721	0.00818167	0.013355	0.00854793	0.00942969	0.0130341	0.0174185	0.0231424	0.0125245	0.0177181	0.0131335	0.010768	0.0167586	0.0112313	0.00830805	0.0279696	0.0120388	0.046082	0.0171707	0.0289161	0.0337983	0.0176184	0.0265149	0.010245	0.0224044	0.00681491	0.0277909
693	0.0765309	0.0118233	0.0830388	0.0203997	0.0136785	0.00933881	0.0157	0.00508199	0.0211013	0.0218447	0.0319599	0.0180866	0.0314805	0.0173332	0.0209144	0.0196286	0.01316	0.014416	0.0166702	0.0154987	0.0108141	0.0132021	0.0171717	0.00628155	0.0161529	0.0138884	0.012498	0.0148821	0.0168921	0.0231385	0.0188978	0.0167641	0.0230912	0.0101362	0.00967874	0.0128146	0.00583628	0.0194438	0.0136899	0.0412812	0.020397	0.0176832	0.0435943	0.0245606	0.0245557	0.0231562	0.0229829	0.00762246	0.0212062
694	0.087941	0.01117	0.0737567	0.0262667	0.0160803	0.00751931	0.015566	0.00404594	0.0177434	0.025861	0.0350239	0.018536	0.0475327	0.0170123	0.0139362	0.0153338	0.0142768	0.0103266	0.0085779	0.0175728	0.00918659	0.0094426	0.013319	0.0156944	0.0160833	0.00783985	0.00707569	0.0144233	0.0182535	0.0199047	0.0111328	0.0215551	0.0117585	0.00644468	0.0157468	0.0182987	0.0064454	0.0173666	0.013991	0.0425732	0.025734	0.0164457	0.052768	0.0200521	0.0289996	0.0175657	0.0171863	0.00953752	0.0310962
695	0.075473	0.0151982	0.0914605	0.0218971	0.0121617	0.00885175	0.0165369	0.00609758	0.0174311	0.0228365	0.0306702	0.0263486	0.0361287	0.0177706	0.016808	0.0160179	0.0100401	0.00796042	0.0152089	0.0188919	0.00641954	0.0113833	0.0194168	0.0113595	0.0157297	0.00918625	0.00374734	0.0180853	0.0177886	0.0339003	0.00974011	0.0167027	0.0137453	0.0123673	0.0152762	0.0241974	0.00488996	0.0210588	0.0114257	0.0376391	0.0212392	0.0127698	0.0397538	0.0301972	0.0253196	0.0095312	0.0260173	0.0114417	0.0258814
696	0.0838949	0.0105507	0.0766055	0.0203659	0.0111049	0.00985153	0.0158717	0.00462257	0.0162469	0.0164562	0.0264119	0.0210908	0.0527774	0.01758	0.0208931	0.0137782	0.0137727	0.0079293	0.0165463	0.0170874	0.0119234	0.00785434	0.020606	0.0103907	0.0184602	0.010336	0.00546626	0.0154804	0.0212119	0.0225931	0.0129325	0.020204	0.0104795	0.0143105	0.0145073	0.0114565	0.00640092	0.0267335	0.0169507	0.0419529	0.0247835	0.0227197	0.0410021	0.0280957	0.0269839	0.0120017	0.0208748	0.00881849	0.0210317
697	0.0920331	0.0144277	0.0830005	0.0260209	0.015447	0.0113612	0.0140622	0.00747029	0.0227435	0.0285957	0.0377261	0.0177532	0.0276476	0.0151622	0.0169616	0.0125601	0.0141682	0.00842905	0.0162368	0.0167969	0.0147302	0.00689747	0.0126792	0.00666989	0.0167762	0.00921675	0.00788372	0.0183722	0.0149792	0.0200048	0.0117144	0.0186724	0.0129107	0.0153663	0.0128016	0.012349	0.00697737	0.0229763	0.0100382	0.0480608	0.0237026	0.0202228	0.0363337	0.0203752	0.0196808	0.0191643	0.0253691	0.0103307	0.0261401
698	0.0829073	0.0104509	0.0815066	0.0230769	0.0154666	0.00901349	0.0195921	0.00641447	0.0140734	0.028397	0.0373863	0.0172274	0.0387829	0.0187808	0.0125308	0.0197955	0.0117431	0.0108008	0.0143475	0.0132028	0.00554925	0.0115618	0.0129675	0.00685835	0.0217095	0.0130383	0.00429185	0.0187677	0.0202957	0.0207044	0.0164737	0.0208934	0.0164885	0.0161439	0.0116465	0.017482	0.00372682	0.0185258	0.0121881	0.0365455	0.0210907	0.0201178	0.0441978	0.0204786	0.0337632	0.0163298	0.0196419	0.00873507	0.0242896
699	0.0836979	0.0131766	0.0853227	0.0226491	0.0122664	0.00697575	0.0173441	0.00790317	0.0205876	0.0420848	0.031257	0.0175069	0.0276856	0.0155173	0.0189218	0.0151698	0.0175738	0.00870129	0.0127107	0.0161557	0.00617907	0.0101246	0.0150022	0.014674	0.0170172	0.006762	0.00807378	0.0125399	0.0165138	0.01418	0.0165874	0.0211571	0.0126163	0.00519697	0.0109745	0.00993667	0.00729896	0.0361879	0.0185377	0.0521617	0.020248	0.0212236	0.0408773	0.017371	0.0177294	0.0175889	0.0202794	0.0103154	0.0294374
700	0.0679846	0.0144362	0.0650743	0.0173479	0.0137296	0.00633597	0.0145546	0.00467997	0.0140985	0.0198541	0.0254575	0.016644	0.046949	0.0184503	0.0222284	0.0176032	0.0104843	0.0118736	0.011737	0.0187799	0.0106749	0.0122602	0.0177084	0.00920439	0.0234439	0.010863	0.0066694	0.0153678	0.0134828	0.0209452	0.0139812	0.0166237	0.0102888	0.0110823	0.0142897	0.00916606	0.00548168	0.0323679	0.0160163	0.0535968	0.0395156	0.023498	0.0522592	0.0265785	0.0285609	0.0132117	0.0269699	0.00551338	0.0220753
701	0.0933463	0.0133851	0.0862077	0.0269003	0.01493	0.00919048	0.0152548	0.00573837	0.0182926	0.0181973	0.0306957	0.0168921	0.044615	0.0150138	0.0173846	0.0104341	0.0147166	0.0108069	0.0138478	0.0183352	0.0106559	0.0170169	0.0172644	0.00850496	0.0187968	0.0121474	0.0055772	0.0161448	0.0218187	0.0229047	0.0116407	0.0200807	0.0120404	0.010158	0.0147049	0.0186125	0.00413006	0.0162602	0.0141485	0.0403345	0.0195803	0.019199	0.0377294	0.0248058	0.0195317	0.0139871	0.0227702	0.008526	0.0267431
702	0.0854938	0.00964199	0.0902361	0.0266509	0.0183495	0.0110619	0.0165849	0.0064181	0.0161465	0.0313987	0.0372432	0.0179297	0.0439385	0.0143157	0.0192234	0.0178464	0.00928347	0.0119116	0.019308	0.0152175	0.0111212	0.0100151	0.0131984	0.0112082	0.0181864	0.0100683	0.00384017	0.0161898	0.0175877	0.0253799	0.0144137	0.01481	0.010318	0.00860429	0.0111731	0.0144315	0.00474088	0.0244623	0.0115448	0.0356863	0.0239146	0.0162134	0.0383225	0.0177893	0.0187456	0.0180146	0.0239334	0.0112888	0.0265978
703	0.0953328	0.0135292	0.0801216	0.0271187	0.013794	0.0102025	0.0165462	0.00598634	0.0245444	0.0327371	0.0325038	0.0167155	0.0414812	0.0148294	0.0166142	0.0167757	0.0157102	0.0178634	0.0197809	0.0112002	0.00513011	0.014801	0.0185792	0.00931496	0.0180731	0.0119535	0.0054915	0.0164892	0.0139406	0.0159063	0.0123063	0.0165429	0.0119114	0.00671046	0.0131617	0.0114062	0.00619154	0.0232876	0.0122745	0.0327773	0.0191729	0.0229617	0.0399934	0.0169474	0.0232794	0.0171251	0.0224454	0.0107926	0.0276454
704	0.0733556	0.014324	0.0698416	0.0184733	0.0143253	0.00663168	0.0121955	0.00651178	0.0193386	0.0227087	0.0345938	0.0216763	0.0459369	0.0153609	0.0136617	0.0192621	0.0111317	0.0121364	0.0142207	0.015906	0.010039	0.0148819	0.0160421	0.00648349	0.0187722	0.0102155	0.00576952	0.0141846	0.0215382	0.024804	0.0131459	0.0155676	0.0158553	0.0114646	0.012519	0.0134726	0.00701999	0.0180635	0.0147488	0.0506886	0.0278851	0.0155118	0.053556	0.0161785	0.0293517	0.0170312	0.0263336	0.00810621	0.0291768
705	0.0814787	0.0142184	0.0752229	0.021581	0.0142719	0.00672961	0.017074	0.00370421	0.0164816	0.0228354	0.0381386	0.0195844	0.0404652	0.0114998	0.0172664	0.0113189	0.0110779	0.0123279	0.0169648	0.0185956	0.00930746	0.0092944	0.0136009	0.00619146	0.0162876	0.00690305	0.00573881	0.0201164	0.0158801	0.0202386	0.0141911	0.0225617	0.0114082	0.0102408	0.0100458	0.0193781	0.00507677	0.0308826	0.0106065	0.0527148	0.0244757	0.0207471	0.0513486	0.0198319	0.0260054	0.0122174	0.0169907	0.00835493	0.0385255
706	0.0791779	0.0119569	0.0806312	0.0248834	0.0180398	0.0151564	0.020952	0.0100049	0.0236539	0.0309396	0.0387442	0.0132608	0.0328168	0.0195298	0.0146254	0.0142276	0.0132305	0.00997657	0.00965409	0.0129686	0.0106712	0.0142214	0.0217494	0.00990426	0.0162534	0.013073	0.00912362	0.0140012	0.025511	0.0217832	0.0113187	0.0155121	0.0172334	0.0138569	0.0116146	0.00838253	0.00640475	0.022832	0.0209492	0.0350435	0.0191986	0.0253185	0.0333262	0.0205894	0.022826	0.0171923	0.0183571	0.0114836	0.0178384
707	0.0846657	0.00953603	0.0772643	0.0245036	0.0108896	0.00973523	0.016795	0.00606945	0.0187237	0.0320429	0.0301495	0.0154497	0.0376201	0.0167372	0.0146393	0.0155027	0.0142686	0.00988388	0.0145513	0.0165406	0.0124865	0.0113081	0.0154614	0.0116924	0.018469	0.0108274	0.00715012	0.0102503	0.020659	0.0220242	0.0120987	0.0187927	0.0149757	0.0107558	0.00965951	0.0164969	0.0054648	0.022034	0.0164156	0.0485327	0.0183537	0.0154444	0.0481353	0.0235351	0.0204881	0.0198618	0.0284341	0.00874831	0.0258758
708	0.0944071	0.011349	0.075552	0.0212281	0.0169581	0.00977995	0.0187305	0.00490512	0.0186748	0.0211366	0.0395875	0.0190543	0.0359554	0.0116483	0.0151566	0.0264614	0.0126369	0.00626448	0.0191987	0.0172917	0.00650517	0.0130807	0.0140121	0.0109665	0.014217	0.0112181	0.00709776	0.0155315	0.017624	0.0170873	0.00984128	0.0134307	0.0109672	0.0120204	0.0153765	0.0174972	0.00799018	0.0281292	0.0157988	0.0517756	0.0158803	0.020565	0.0400739	0.0197243	0.0208211	0.017987	0.022667	0.00761689	0.0285208
709	0.0858387	0.014909	0.0646108	0.0262726	0.0121496	0.00754741	0.012449	0.00595948	0.0177155	0.0213959	0.0332712	0.0146609	0.0436863	0.0151628	0.0207906	0.0125415	0.0119008	0.00927191	0.0194008	0.0143187	0.00941012	0.00745509	0.0133436	0.0107073	0.0267349	0.0136573	0.00446832	0.014941	0.0187731	0.0187215	0.0166442	0.025198	0.0142574	0.0116807	0.0116736	0.0153475	0.00682204	0.0205349	0.0151233	0.0426523	0.0302725	0.0165045	0.0427884	0.0209279	0.0294826	0.0174468	0.0261519	0.010724	0.0237017
710	0.0831974	0.0117373	0.0776868	0.0151868	0.017951	0.00692396	0.0161517	0.00541753	0.021453	0.0234794	0.031189	0.023754	0.0467116	0.0149955	0.021984	0.01612	0.0126798	0.0114344	0.0116656	0.0219098	0.00738463	0.00676512	0.0145134	0.00629939	0.0213156	0.00881065	0.00696286	0.0125748	0.0179039	0.0207335	0.0141015	0.0185445	0.0102013	0.0100479	0.01296	0.0166388	0.00691109	0.0252969	0.0170677	0.051678	0.0191896	0.0191615	0.0379207	0.022199	0.031278	0.0149797	0.0200469	0.00913085	0.0277535
711	0.0885087	0.021442	0.0683242	0.0221061	0.0102622	0.00793853	0.0169447	0.0038442	0.014372	0.0246225	0.0301234	0.0202465	0.0331389	0.0169531	0.0240924	0.0141068	0.0168717	0.00928256	0.0194994	0.0133293	0.014139	0.0138719	0.0146053	0.0129514	0.0191521	0.0124732	0.00326291	0.0144552	0.0180066	0.0165023	0.0131675	0.0184662	0.0151572	0.0107362	0.0109532	0.0145574	0.00685638	0.0210538	0.0154178	0.05513	0.0231726	0.0150382	0.0460697	0.0220408	0.0207391	0.0114324	0.023537	0.0107308	0.0303143
712	0.0866776	0.0105883	0.0747274	0.0216268	0.0106943	0.0111893	0.0145746	0.00577271	0.0114376	0.0213051	0.0313333	0.0193842	0.042014	0.0190131	0.016396	0.0124465	0.00977888	0.0103144	0.0186472	0.0162092	0.00750468	0.0100949	0.0152836	0.00459179	0.0182984	0.0110211	0.00636913	0.0201789	0.0138228	0.0280684	0.0149245	0.0151109	0.0137737	0.0148921	0.017162	0.0168074	0.0060609	0.0336405	0.00968672	0.0642001	0.0183899	0.0190586	0.0449574	0.0147896	0.0319457	0.00988035	0.0243346	0.00855522	0.0224658
713	0.0964901	0.0120555	0.080087	0.024547	0.0172758	0.00930234	0.0155765	0.00902113	0.0189174	0.0209562	0.0312075	0.0171154	0.0335628	0.0131602	0.0130036	0.0192378	0.0138093	0.00757274	0.012745	0.0150887	0.00651656	0.00873396	0.0192492	0.00669766	0.0144964	0.0106791	0.00709208	0.0206945	0.016586	0.0239871	0.0133882	0.0165699	0.00967483	0.00762316	0.015068	0.0170681	0.00386412	0.0205556	0.0168681	0.0383755	0.0254342	0.0242231	0.0472339	0.0195602	0.0251227	0.0253118	0.0297051	0.00973392	0.0191552
714	0.0751782	0.0158091	0.0957225	0.0266636	0.0213231	0.0109728	0.0157956	0.00956581	0.0183751	0.0268193	0.0433802	0.0189036	0.0335053	0.0113096	0.0141624	0.0134563	0.0122925	0.00917834	0.0136487	0.0175458	0.00867715	0.0113492	0.0138452	0.00873119	0.0191279	0.00905558	0.00928577	0.0175683	0.0199052	0.0188607	0.0160118	0.0131321	0.0110887	0.00882143	0.0106731	0.0174143	0.00584873	0.0225691	0.0161201	0.0308355	0.0155339	0.0220584	0.0473076	0.023729	0.0280041	0.015905	0.0221637	0.0139266	0.018843
715	0.0716704	0.01328	0.0702434	0.016698	0.0142489	0.00777471	0.0145021	0.00721098	0.0161397	0.0162047	0.0291758	0.0207451	0.0518484	0.017814	0.0169833	0.0143759	0.0122908	0.0076303	0.018701	0.0133656	0.00984923	0.0119275	0.0134723	0.00605947	0.0166599	0.0105739	0.0076228	0.0122034	0.0197773	0.0175717	0.0147898	0.0184017	0.0125474	0.0123434	0.0182109	0.0165138	0.00534921	0.02864	0.0148391	0.0543998	0.0294381	0.0167078	0.0596013	0.0276917	0.0287936	0.0105438	0.0202978	0.00711891	0.0271514
716	0.0776344	0.0143048	0.0584597	0.0237573	0.0110829	0.00948569	0.020579	0.0057239	0.0177402	0.0188774	0.0271049	0.0310992	0.0343427	0.0165012	0.0157351	0.0170373	0.0109165	0.00800124	0.015735	0.0178474	0.0142396	0.00588623	0.0187911	0.00762892	0.0200224	0.00829651	0.00724572	0.00911736	0.0170198	0.0266514	0.0113978	0.014172	0.0112319	0.00928048	0.0125178	0.0111612	0.00852185	0.0309082	0.0102225	0.071444	0.0325723	0.0197873	0.0392486	0.0265463	0.0276366	0.0140425	0.0232042	0.00687885	0.0323607
717	0.0961857	0.00952599	0.0828351	0.0270742	0.0122609	0.0127806	0.0167849	0.00795486	0.0222228	0.020878	0.0374175	0.0207144	0.0312373	0.0162988	0.0137401	0.0151661	0.0112942	0.0105693	0.0158335	0.0183251	0.00851445	0.00902052	0.0150457	0.0104233	0.0184173	0.0130189	0.00720806	0.0135979	0.0179073	0.0220336	0.0104656	0.0184001	0.0115943	0.0124889	0.011176	0.0164813	0.00519007	0.0199018	0.0138715	0.0437175	0.0194623	0.0283587	0.0380967	0.0202066	0.0213289	0.0205022	0.0257019	0.00762654	0.0211426
718	0.098221	0.0143822	0.0888205	0.0226795	0.0140593	0.00767165	0.0172303	0.00791806	0.0227055	0.028114	0.036341	0.0166843	0.035553	0.014159	0.0169386	0.0245753	0.00890664	0.00717852	0.0114952	0.0158205	0.00848048	0.0122624	0.0139328	0.00745026	0.0221181	0.00892848	0.0060556	0.0161954	0.0161204	0.0165875	0.0139097	0.0161129	0.0131349	0.0121566	0.010653	0.0172379	0.00526025	0.0216782	0.0125136	0.0368437	0.0181723	0.020616	0.0496089	0.0165767	0.0201792	0.0108378	0.0281076	0.0111925	0.0276228
719	0.0766764	0.0140211	0.0845008	0.020488	0.0137284	0.00737346	0.0161716	0.00549808	0.011615	0.0396564	0.0345634	0.0141129	0.0436594	0.0151175	0.0157807	0.018904	0.0115323	0.00739285	0.019953	0.0161308	0.012555	0.00779499	0.0174427	0.00780393	0.013756	0.00777121	0.00525539	0.0173371	0.0164067	0.0328678	0.0180252	0.0139535	0.0142407	0.0123409	0.0120456	0.0171234	0.00830606	0.0275436	0.0150117	0.0385	0.0181676	0.0175034	0.0384579	0.0214161	0.0298803	0.0126326	0.0183726	0.0128313	0.0277806
720	0.0922944	0.0110959	0.0927197	0.0242613	0.0129907	0.00997364	0.0160479	0.00537312	0.0179713	0.0219696	0.0306193	0.0249712	0.0242325	0.0197608	0.0184122	0.0157	0.00936829	0.0120087	0.0137102	0.0146443	0.0124085	0.0104897	0.0187441	0.00897851	0.0168013	0.0110193	0.00645287	0.0158131	0.0178815	0.0150553	0.0176429	0.0229491	0.00961659	0.00666432	0.0114477	0.0136847	0.00449876	0.0294717	0.0170442	0.0453918	0.0267292	0.0165104	0.0489109	0.0190445	0.0247738	0.0157067	0.0200292	0.00726177	0.0208526
721	0.0822995	0.0127958	0.0846894	0.0213146	0.0163678	0.00804611	0.016453	0.00472366	0.015951	0.0204378	0.0326582	0.0208393	0.0458326	0.0120409	0.020972	0.0187302	0.0114552	0.0107094	0.0140935	0.0162959	0.00617019	0.00970251	0.0122538	0.00701635	0.0234768	0.0118973	0.00662381	0.0173705	0.0125372	0.023751	0.0163144	0.0121713	0.012325	0.0125855	0.00904244	0.0137951	0.0047119	0.0304108	0.0156096	0.0359438	0.0174632	0.017474	0.0490291	0.0236327	0.0357734	0.0170312	0.0236032	0.00805326	0.0275248
722	0.0934107	0.0123996	0.0719891	0.0226209	0.013287	0.0116134	0.0184565	0.00635552	0.0183755	0.0216608	0.0283902	0.0200417	0.0436264	0.0142752	0.018399	0.0160399	0.0105594	0.00906627	0.0174506	0.022076	0.00657126	0.0111665	0.0103852	0.00918813	0.024941	0.00882062	0.00576078	0.0154945	0.0224914	0.0206907	0.0143366	0.0144004	0.0114595	0.011173	0.0107378	0.0154673	0.00790964	0.0253006	0.0118958	0.042916	0.0189603	0.0221902	0.0416566	0.0165891	0.0382502	0.0180297	0.0175015	0.00885229	0.0267697
723	0.088464	0.021674	0.0817097	0.0225838	0.0168943	0.00860926	0.018833	0.00645455	0.0227226	0.0241993	0.0381051	0.0213342	0.0307508	0.0162719	0.0133604	0.0131514	0.0167097	0.00863705	0.0190821	0.0142639	0.0102437	0.00858307	0.0151296	0.00502454	0.0203405	0.00682072	0.00735276	0.015539	0.0123587	0.016243	0.0147679	0.018148	0.00997476	0.0111183	0.0089646	0.00961099	0.00541118	0.0179929	0.0175814	0.0340026	0.0220754	0.0221345	0.0629683	0.0219027	0.0237445	0.0118549	0.0266255	0.00873963	0.0309352
724	0.077985	0.00831379	0.0724124	0.0227287	0.0119549	0.00920742	0.0149305	0.00583185	0.0188993	0.0275269	0.0361018	0.022103	0.0303186	0.0188389	0.0238639	0.020072	0.0166507	0.00888769	0.0125294	0.0127405	0.0155735	0.0114915	0.0154856	0.0115102	0.0207578	0.0107092	0.00562538	0.0192262	0.0134893	0.0317673	0.0119063	0.0164873	0.0145361	0.013795	0.0134661	0.0198823	0.00417297	0.0227415	0.00786221	0.0528185	0.0186669	0.0240235	0.0387966	0.0155682	0.021887	0.0180847	0.0217115	0.0108151	0.025245
725	0.0831479	0.0127618	0.0773093	0.0261912	0.0112532	0.00700579	0.0149949	0.00927636	0.0180189	0.0300052	0.0341807	0.0177512	0.0394125	0.0154522	0.0138279	0.0155517	0.0153249	0.0088473	0.0199743	0.0145065	0.0112333	0.00876303	0.0189894	0.00971602	0.0220018	0.00871942	0.00720804	0.017379	0.0222834	0.0171142	0.0123584	0.0149296	0.0107602	0.0093434	0.01495	0.015971	0.0083706	0.022052	0.0145898	0.0400399	0.0201696	0.0197928	0.0530798	0.0216009	0.0223854	0.0159831	0.0163961	0.00986717	0.029159
726	0.0738796	0.00838897	0.0816546	0.0224427	0.0158357	0.0110215	0.0147719	0.0094574	0.0157114	0.0235484	0.0310654	0.0158671	0.040475	0.015938	0.017491	0.0191162	0.0130603	0.00747953	0.0158654	0.0157039	0.00974127	0.0121839	0.0198368	0.00543379	0.0153297	0.012658	0.0030975	0.0169128	0.0272815	0.0224744	0.0129966	0.0187161	0.0106429	0.0083371	0.0113425	0.0124924	0.00419737	0.0217288	0.010703	0.0451683	0.0283486	0.0183225	0.0487298	0.0236618	0.0255267	0.0184465	0.0324403	0.0095269	0.0249481
727	0.0959612	0.0118138	0.0816293	0.0276131	0.0122915	0.00654955	0.0147163	0.00636845	0.0165613	0.0203751	0.0289686	0.0174763	0.0605514	0.0132836	0.0217581	0.0127524	0.0110865	0.0108625	0.0150267	0.0173722	0.00764175	0.0130105	0.0164244	0.0112364	0.0167463	0.0129949	0.0049678	0.0153549	0.0127071	0.0244004	0.0155179	0.0189752	0.00956214	0.0111306	0.00797711	0.0153282	0.00919965	0.0222581	0.0140299	0.0646327	0.0183518	0.0164263	0.0409705	0.016792	0.024068	0.0125825	0.0135523	0.00790945	0.0222332
728	0.0884157	0.0082573	0.0793061	0.0269985	0.0111173	0.0115668	0.0194013	0.00370086	0.0183466	0.0253187	0.0393614	0.0222581	0.0499595	0.0158535	0.0168894	0.0213532	0.0190326	0.00919882	0.0149067	0.0180046	0.00891812	0.00986367	0.0105602	0.00669986	0.0188606	0.00961036	0.00660454	0.011554	0.0141406	0.0166305	0.0147323	0.0144351	0.00983825	0.0115483	0.00969889	0.00928382	0.00598275	0.0235011	0.0158259	0.0490432	0.0259626	0.0162111	0.0359163	0.0271597	0.0259994	0.0126809	0.0320857	0.00625598	0.021149
729	0.0878559	0.0117028	0.0873727	0.0242705	0.0132792	0.00661149	0.018451	0.00671649	0.0226346	0.0213309	0.0351337	0.0200957	0.0330828	0.0167748	0.0143588	0.017419	0.00816751	0.0102147	0.0152977	0.00947186	0.0103412	0.00806724	0.0143851	0.00720439	0.0177171	0.0112994	0.00569653	0.0189462	0.0175688	0.0271166	0.0102695	0.0162772	0.012386	0.0113945	0.0137279	0.0172668	0.00720156	0.0331065	0.0136452	0.0418614	0.0166036	0.0244288	0.0536425	0.0140027	0.0221431	0.0156903	0.0174256	0.00844783	0.0318941
730	0.0917705	0.0132894	0.0849196	0.0256199	0.0165993	0.00977732	0.0158397	0.00726163	0.0185815	0.0189718	0.0355866	0.0180422	0.0401485	0.0159752	0.0173277	0.0153993	0.0094937	0.00962346	0.0120364	0.0153316	0.00920221	0.0128414	0.0153842	0.0140593	0.0195951	0.00705037	0.00720379	0.0146744	0.0212109	0.0198905	0.0159987	0.017347	0.0146069	0.0139621	0.0108848	0.012434	0.0049843	0.0172367	0.0162052	0.0336658	0.0170078	0.0211605	0.0555569	0.0190065	0.0179695	0.0187103	0.0301016	0.00953093	0.020923
731	0.0887379	0.0125436	0.0888612	0.0231531	0.01417	0.0083423	0.0213574	0.00679954	0.0233827	0.0263006	0.0354321	0.0242014	0.0338343	0.0164372	0.0209253	0.0141257	0.0136455	0.0102951	0.0140262	0.0140856	0.00605175	0.0114305	0.0122906	0.0111564	0.0172781	0.00841332	0.00765701	0.0158086	0.0129574	0.0195787	0.0137213	0.0179302	0.0100113	0.0172999	0.0104343	0.0115719	0.00576313	0.0251133	0.0179871	0.0384327	0.017878	0.0246313	0.0400411	0.021088	0.0196607	0.013943	0.0235378	0.00665811	0.0310176
732	0.0890061	0.0110717	0.0695133	0.0220576	0.0141406	0.00753356	0.014728	0.00595163	0.0129665	0.0286901	0.0424898	0.0172697	0.0419974	0.0143917	0.0205058	0.0241218	0.014012	0.0067239	0.0222778	0.0179884	0.010676	0.0123446	0.0198317	0.00662177	0.0200383	0.00892521	0.0105781	0.0127213	0.0199388	0.0147919	0.0120196	0.016217	0.0121063	0.0134601	0.011266	0.0163111	0.00849824	0.0200519	0.015694	0.0303187	0.0248247	0.0156277	0.0435754	0.0239818	0.0229305	0.0163837	0.0280924	0.00859489	0.0261409
733	0.0762689	0.0111246	0.077116	0.0219468	0.0132181	0.0124894	0.0132931	0.00501807	0.0175968	0.0265776	0.0336261	0.0199634	0.0419061	0.0173536	0.0121436	0.0152946	0.0110135	0.0111663	0.0186723	0.0150915	0.00871537	0.0124294	0.0171671	0.00616643	0.0193672	0.0137648	0.00424936	0.017162	0.0188746	0.0223599	0.0156227	0.0149002	0.0141985	0.0119	0.0137943	0.0143147	0.00716886	0.0265781	0.0145957	0.0464612	0.0168161	0.0207862	0.0449957	0.019624	0.0304409	0.018785	0.0278835	0.00580327	0.0241947
734	0.0751154	0.00862566	0.0656034	0.0237566	0.0138326	0.00679194	0.0160125	0.0060356	0.0157826	0.0200135	0.0225261	0.0247874	0.0465295	0.0186668	0.0161178	0.025541	0.0105297	0.00890698	0.0236166	0.0160524	0.0077993	0.0121505	0.0138991	0.00788441	0.0227761	0.00962863	0.00651407	0.0126433	0.0201997	0.0246161	0.0134946	0.0178295	0.0115556	0.0145189	0.0101921	0.0098257	0.00788529	0.0337674	0.0138998	0.0571888	0.0265433	0.0171126	0.0363388	0.022436	0.0285244	0.0162192	0.0219256	0.00882321	0.0289639
735	0.0832795	0.0151028	0.0885163	0.0184707	0.0123142	0.00767443	0.0146393	0.00750205	0.0143296	0.0300777	0.040001	0.0193571	0.0377082	0.0157819	0.0160215	0.0232269	0.00828256	0.00579928	0.0172315	0.0140824	0.00808826	0.00949986	0.017183	0.00833913	0.0253029	0.0106737	0.00459966	0.0165476	0.0195384	0.0129274	0.0105326	0.0148677	0.0163662	0.00940566	0.0161153	0.0142141	0.00669085	0.0270592	0.0168843	0.0500835	0.0239699	0.0167908	0.0552155	0.0134134	0.0189558	0.0149518	0.0179026	0.00927507	0.025207
736	0.0848876	0.0109206	0.076872	0.0163573	0.0161892	0.00713761	0.0151088	0.00366863	0.0197005	0.0306442	0.0368895	0.0232564	0.045567	0.0124379	0.0120865	0.0164677	0.0122517	0.0122017	0.0166463	0.0147301	0.0103398	0.0116387	0.0119378	0.00662617	0.0187744	0.0121456	0.00886783	0.0140794	0.0152705	0.0242254	0.0125782	0.0212191	0.00771804	0.00894298	0.00899855	0.0180239	0.00600751	0.019611	0.0152608	0.0548964	0.0262379	0.0146546	0.042307	0.0221435	0.0297073	0.0176407	0.0210832	0.0110779	0.0239646
737	0.0819983	0.0133486	0.0647661	0.0263775	0.0165427	0.00790402	0.0136597	0.00679228	0.0182676	0.0208777	0.0345817	0.0199729	0.0476931	0.0150332	0.0198287	0.0166026	0.0139256	0.00871851	0.0107986	0.0118209	0.0118816	0.0146103	0.0110003	0.00579688	0.0167431	0.0107399	0.00624146	0.0180925	0.0142117	0.0222866	0.0164683	0.0167662	0.0137652	0.00862013	0.00985502	0.0127864	0.00851449	0.022881	0.0191262	0.0532305	0.0206148	0.0174469	0.0313644	0.0237603	0.0295869	0.0261255	0.0262775	0.00966241	0.0320333
738	0.0878082	0.0119625	0.0832184	0.0256856	0.0131674	0.0102076	0.015092	0.00668034	0.0183106	0.0261055	0.0302234	0.0259948	0.0303381	0.0171954	0.0122284	0.0245926	0.00850421	0.00788476	0.0171122	0.0163157	0.00943404	0.0107034	0.0194658	0.0065208	0.0228781	0.0140025	0.00595977	0.0119647	0.0200453	0.0205945	0.00968554	0.0168486	0.013609	0.00817663	0.00829075	0.015502	0.00582759	0.031355	0.0139038	0.0430176	0.01858	0.0185613	0.0496608	0.0211634	0.0236094	0.0152519	0.023504	0.0061259	0.0271305
739	0.07862	0.0099685	0.0703352	0.0338444	0.0115731	0.0103774	0.0164037	0.00528542	0.0199719	0.0252941	0.035628	0.0233316	0.0379641	0.0107647	0.0193146	0.0146435	0.011177	0.00727176	0.0146265	0.0158554	0.0059132	0.015084	0.0217227	0.0109699	0.0157574	0.00954055	0.00709625	0.0194721	0.0179951	0.0213123	0.0186776	0.0237041	0.0138554	0.0116385	0.0149473	0.0104115	0.00827829	0.0224999	0.0142699	0.0419905	0.0175439	0.0237315	0.0362876	0.0201298	0.0231404	0.0180723	0.0229212	0.0119757	0.0288102
740	0.0960186	0.0112515	0.0756368	0.0236585	0.0121141	0.00826983	0.0112258	0.0120187	0.016789	0.0173822	0.025625	0.0154784	0.0460242	0.0173593	0.0167487	0.0176797	0.012236	0.00984211	0.0198221	0.0192664	0.0101702	0.0108435	0.0162527	0.00884317	0.0271425	0.00885603	0.00886247	0.0181045	0.0208661	0.0212648	0.0150638	0.0186914	0.0102106	0.0103085	0.0146271	0.0214251	0.00630253	0.0241367	0.0108561	0.0366551	0.017108	0.0130586	0.0402236	0.021978	0.0256221	0.0196216	0.0205612	0.00859675	0.0293002
741	0.0723109	0.0116677	0.071615	0.0272004	0.01391	0.0091382	0.0160597	0.00569272	0.0210019	0.0261626	0.0311981	0.0220625	0.0431539	0.0152334	0.0192425	0.0154025	0.0125238	0.01065	0.0166749	0.0129708	0.0101443	0.0157879	0.0139197	0.00961141	0.0243968	0.0121856	0.00414244	0.0121664	0.018641	0.018721	0.0149167	0.0189955	0.0185771	0.0136635	0.0138623	0.0105041	0.00797812	0.0228085	0.0155747	0.0515876	0.0257663	0.0130645	0.0395382	0.0211388	0.0316283	0.0125867	0.023952	0.00817891	0.0220901
742	0.0732349	0.014232	0.0834046	0.0211848	0.0148221	0.00736499	0.016822	0.00748358	0.0124219	0.0324571	0.0320097	0.0169711	0.0346546	0.0131787	0.0180084	0.0192142	0.00989628	0.0102072	0.0133021	0.0205415	0.00844741	0.0111674	0.0167415	0.0061421	0.0173491	0.00826846	0.00543008	0.0165105	0.014722	0.0241412	0.015068	0.0118677	0.0139712	0.0148327	0.0165657	0.0164857	0.00545491	0.0249431	0.0175296	0.0546104	0.0159548	0.0274908	0.0378239	0.020118	0.028223	0.0145896	0.029984	0.00916407	0.0249913
743	0.0974473	0.0118629	0.0704009	0.0197932	0.0174236	0.00977579	0.0177795	0.00597346	0.0220031	0.0277672	0.0330489	0.0160471	0.0323677	0.0184633	0.0206202	0.0130558	0.0116608	0.00788264	0.0144385	0.0148391	0.00951981	0.0108452	0.0169417	0.00812644	0.0159257	0.00860382	0.00798777	0.0151375	0.0183036	0.0235396	0.011739	0.0169659	0.0126597	0.0105268	0.0118187	0.00993535	0.00504279	0.0250804	0.0134007	0.0524014	0.0158739	0.0209833	0.0505658	0.0251638	0.0219751	0.0220148	0.0202785	0.00997047	0.0260213
744	0.0885424	0.0118153	0.0985709	0.0267914	0.0179857	0.0114828	0.0190841	0.0062066	0.0130773	0.0242056	0.0328241	0.0261098	0.0359502	0.0159631	0.0230112	0.0143143	0.0136057	0.011272	0.0170092	0.0179194	0.00778882	0.0149692	0.0163818	0.00915165	0.017311	0.00812974	0.00436134	0.0104091	0.0176226	0.0250321	0.0151403	0.0158432	0.0144646	0.0094449	0.0110716	0.0164688	0.00444266	0.0217458	0.0122993	0.0470867	0.018531	0.0148493	0.0334253	0.01688	0.0244007	0.0161412	0.0202869	0.0076073	0.0229719
745	0.0821489	0.0120179	0.0672062	0.024168	0.0113713	0.012346	0.0154732	0.00343798	0.0173886	0.0191099	0.0308561	0.0217075	0.0401854	0.0158292	0.0163439	0.0131315	0.0101545	0.00757286	0.0152384	0.0137282	0.00865021	0.0110951	0.0170307	0.00886123	0.0157484	0.0122852	0.00426801	0.0138914	0.0190474	0.02319	0.0145582	0.0217641	0.0131762	0.0112328	0.0209493	0.0130585	0.00674747	0.0183816	0.016585	0.0529864	0.0286451	0.0208702	0.0478006	0.0210209	0.0290457	0.0146905	0.0294306	0.0101952	0.0253784
746	0.0996326	0.0155337	0.10478	0.0219245	0.0171208	0.00947965	0.0134232	0.0054218	0.0209773	0.0252021	0.0363077	0.0164613	0.035085	0.00976304	0.019905	0.0152583	0.00833189	0.00824735	0.0149148	0.0126164	0.00790182	0.0096998	0.0176495	0.00712772	0.0163365	0.0114718	0.00653857	0.0180905	0.01533	0.0232459	0.0112999	0.0141337	0.0101702	0.0109122	0.0165333	0.0100299	0.00612482	0.0162854	0.0142967	0.0511323	0.0163263	0.0179629	0.0405476	0.0162919	0.0231122	0.0137848	0.027234	0.00757417	0.0324693
747	0.0831696	0.01497	0.0723083	0.0229129	0.0143004	0.00701582	0.0142293	0.00886919	0.01924	0.0282544	0.0332022	0.0221756	0.0394313	0.0152326	0.0132956	0.0186155	0.0128837	0.0095416	0.0121264	0.0116078	0.0124161	0.0105089	0.0136824	0.0121127	0.0256125	0.0120719	0.0087977	0.0197778	0.0168146	0.020766	0.0128036	0.024999	0.0134287	0.0129468	0.0148177	0.0162451	0.00557866	0.0341326	0.0120674	0.0340461	0.0232119	0.0216493	0.0297745	0.0214564	0.0351844	0.00901405	0.0244313	0.00729607	0.0209735
748	0.0809709	0.00932264	0.0711975	0.0238879	0.0142961	0.00748117	0.0149377	0.00643476	0.018028	0.0232329	0.0348831	0.0239123	0.0467034	0.0157367	0.0230011	0.0198736	0.0131522	0.0110282	0.0108937	0.0149104	0.00864243	0.00938736	0.0157207	0.0105415	0.0232615	0.00865151	0.0089445	0.0131471	0.0112932	0.0201474	0.0183181	0.0157673	0.0147484	0.00853545	0.0146043	0.0160938	0.00597086	0.02733	0.016611	0.0508265	0.0267282	0.0147436	0.0417852	0.0167985	0.0217762	0.0169544	0.0244819	0.00973239	0.0245726
749	0.0884104	0.00835518	0.0796768	0.0223429	0.0125391	0.00797889	0.0187903	0.00600693	0.0184915	0.0298248	0.0307869	0.0208154	0.038563	0.0182112	0.0177143	0.0145416	0.00891874	0.00737489	0.0233852	0.0150068	0.00990136	0.0118956	0.0182119	0.00766977	0.0240087	0.00985134	0.00583553	0.0133342	0.0182923	0.0192173	0.0115224	0.0178942	0.0183589	0.011854	0.0120035	0.011731	0.00535671	0.0198284	0.016617	0.0421918	0.0194875	0.0274806	0.0567958	0.019047	0.0265799	0.0156153	0.014796	0.00726917	0.0196181
750	0.0843143	0.0112172	0.0793386	0.0259877	0.0158751	0.00785586	0.0174819	0.00446305	0.0170306	0.0260879	0.0335877	0.0219805	0.0328813	0.0157425	0.0141494	0.0180574	0.0172389	0.0107052	0.0160049	0.0139563	0.00938415	0.00983816	0.0223236	0.00919745	0.0187424	0.0113316	0.00627818	0.0165048	0.0210778	0.0209913	0.0120648	0.015619	0.0124075	0.00945052	0.00916898	0.015177	0.00684557	0.023831	0.0162217	0.0387301	0.0190432	0.0243259	0.0360053	0.0203703	0.0253265	0.0185439	0.0234467	0.0100625	0.033734
751	0.0864408	0.0133931	0.0743313	0.0197627	0.0121877	0.00746403	0.0157464	0.00961094	0.0140891	0.0189631	0.0362699	0.0208368	0.0415311	0.0194142	0.0122433	0.0150307	0.0107758	0.0102319	0.0176336	0.0178975	0.0113877	0.00786064	0.0172664	0.0131345	0.020597	0.00999809	0.00699483	0.0145192	0.0148517	0.0229478	0.016064	0.0185786	0.0115688	0.0113143	0.0128068	0.0107645	0.00687656	0.0229389	0.0133462	0.0464963	0.0225783	0.0153943	0.0405945	0.0215787	0.036641	0.0143289	0.0229831	0.00943918	0.032295
752	0.0897859	0.0120856	0.0726709	0.0256899	0.0146316	0.0076726	0.0142358	0.00759849	0.0209216	0.0277822	0.0338638	0.0214274	0.0343211	0.0140093	0.0177727	0.0112004	0.0141051	0.011763	0.0135135	0.0179304	0.00804536	0.0113792	0.0132257	0.00804629	0.0202258	0.0111085	0.00856108	0.0158748	0.0161163	0.0194044	0.0112923	0.019357	0.0113376	0.00957289	0.0093206	0.0131293	0.00534459	0.0269607	0.0149303	0.050417	0.019931	0.0225957	0.0466644	0.0186976	0.0248045	0.0203725	0.0314419	0.00825129	0.0206103
753	0.0787959	0.0127368	0.0854457	0.0225317	0.0147753	0.00880753	0.0208061	0.0064062	0.0209677	0.0284822	0.0334441	0.022458	0.0248481	0.0170963	0.0211418	0.0215106	0.011588	0.011142	0.0208498	0.0146573	0.00841769	0.00971102	0.014504	0.00689451	0.0204741	0.0117425	0.00603098	0.0134326	0.015615	0.0190476	0.0166689	0.0168886	0.0154455	0.0139994	0.00991456	0.0222786	0.00377285	0.0245782	0.0161008	0.0468008	0.0217655	0.0194227	0.038099	0.0149957	0.0276316	0.0156255	0.0186995	0.00780052	0.0251506
754	0.090043	0.0124469	0.0677556	0.0246352	0.0130262	0.00989038	0.0179033	0.00587569	0.0179973	0.0194189	0.0307391	0.0167299	0.0377078	0.0159971	0.0178787	0.0165431	0.0146125	0.0112068	0.0113836	0.0126246	0.00842085	0.00920292	0.0196138	0.00968314	0.0238328	0.0155301	0.00354764	0.0188649	0.0246962	0.0197118	0.00886255	0.0154033	0.0118644	0.00791326	0.0180106	0.0114515	0.00680938	0.0241889	0.013363	0.0547982	0.0248694	0.0180327	0.0478419	0.0152539	0.027129	0.0142523	0.0282084	0.00925949	0.0249679
[truncated: 1,745 more rows]

## Sheet: B_mean_MDI
	mean of MDI_df
age	0.0860277
BMI	0.078522
[truncated: 47 more rows]

## Sheet: D_corr_spearmar
	Unnamed: 0	BMI	age	n_comorbidities	n_complications	severity	gender	Pneumonia	T2D	hypertension	chronicheartfailure
[truncated: 7 more rows]

[truncated: 3 more sheets: D_p_fdr, E_corr_spearmar, E_p_fdr]
